# Supplementary material for: Pangenome dynamics and population structure of the zoonotic pathogen Salmonella enterica serotype Hadar
Source: Nat Commun. 2026 Jan 24;17:1270. doi: 10.1038/s41467-025-68026-3 (PMC12868874; doi:10.1038/s41467-025-68026-3)
Supplement: Supplementary file 4 — Supplementary Data 1 [file 41467_2025_68026_MOESM4_ESM.xlsx]

## Sheet: SuppData1-USDataset
ID	SRR	SAMN	Agency	YearOfIsolation	CountryOfIsolation	StateOfIsolation	SourceTypeCondensed	SourceType	SampleType	NOAARegion	HHSRegion	Outbreak	REPcode	JIgroup	JIsubgroup	ComputedSequenceType	NCBISNPcluster	AlleleCode	AlleleCodeCondensed	ResistanceDeterminants	PredictedResistance	PlasmidReplicons	PlasmidTaxonomicUnit	MOBclass	Prophage1	Figure 4	Figure 5	Figure 6	PangraphReferenceGenomes
19CO10GT04-S1	SRR10577685	SAMN13470510	FDA-NARMS	2019	USA	CO	commercial poultry	turkey	turkey-food	southwest	8			B	B1	33	PDS000158107	SALM1.0 - 6771.1.3.2x	SALM1.0 - 6771.1.3	aph(3'')-Ib,aph(6)-Id,tet(A)	aminoglycosides,tetracyclines	ColE1		MOBP;MOBQ	no	yes	yes	yes
19CO10GT11-S1	SRR10577688	SAMN13470497	FDA-NARMS	2019	USA	CO	commercial poultry	turkey	turkey-food	southwest	8			B	B1	33	PDS000158107	SALM1.0 - 6771.1.3.2x	SALM1.0 - 6771.1.3	aph(3'')-Ib,aph(6)-Id,tet(A)	aminoglycosides,tetracyclines	ColE1		MOBP	no	yes	yes	yes
19CO10GT12-S1	SRR10577684	SAMN13470517	FDA-NARMS	2019	USA	CO	commercial poultry	turkey	turkey-food	southwest	8			B	B1	33	PDS000158107	SALM1.0 - 6771.1.3.2x	SALM1.0 - 6771.1.3	aph(3'')-Ib,aph(6)-Id,tet(A)	aminoglycosides,tetracyclines	ColE1		MOBP;MOBQ	no	yes	yes	yes
19MN02GT16	SRR9328460	SAMN12096321	FDA-NARMS	2019	USA	MN	commercial poultry	turkey	turkey-food	upper midwest	5			B	B2	33	PDS000158107	SALM1.0 - 6771.1.3.2x	SALM1.0 - 6771.1.3	aph(3'')-Ib,aph(6)-Id,tet(A)	aminoglycosides,tetracyclines	ColE1		MOBP	no	yes	yes	yes
19MN03GT02	SRR9595699	SAMN12138077	FDA-NARMS	2019	USA	MN	commercial poultry	turkey	turkey-food	upper midwest	5			B	B2	33	PDS000158107	SALM1.0 - 6771.1.3.2x	SALM1.0 - 6771.1.3	aph(3'')-Ib,aph(6)-Id,tet(A)	aminoglycosides,tetracyclines	ColE1		MOBP	no	yes	yes	yes
19MN03GT17	SRR9595705	SAMN12138388	FDA-NARMS	2019	USA	MN	commercial poultry	turkey	turkey-food	upper midwest	5			B		33	PDS000158107	SALM1.0 - 6771.1.3.2x	SALM1.0 - 6771.1.3	aph(3'')-Ib,aph(3')-Ia,aph(6)-Id,tet(A)	aminoglycosides,tetracyclines	none		MOBP	no	yes	yes	yes
19MN04GT12	SRR9595716	SAMN12138681	FDA-NARMS	2019	USA	MN	commercial poultry	turkey	turkey-food	upper midwest	5			B	B3	33	PDS000158106	SALM1.0 - 6771.1.1.9.1.6	SALM1.0 - 6771.1.1	blaTEM-1C	penicillins	Col440II,Col(pHAD28),Col156,ColE1,ColE1,ColE1,ColpVC		MOBP;MOBP;MOBQ	no	yes	yes	yes
19MN09GT09	SRR10257129	SAMN13009004	FDA-NARMS	2019	USA	MN	commercial poultry	turkey	turkey-food	upper midwest	5			G		33	PDS000158107	SALM1.0 - 6771.1.3.2x	SALM1.0 - 6771.1.3	aph(3'')-Ib,aph(6)-Id,tet(A)	aminoglycosides,tetracyclines	IncI1-I(gamma),Col156	PTU-I1	MOBP;MOBQ	no	yes	yes	yes
19MN12GT09-2	SRR10875980	SAMN13832634	FDA-NARMS	2019	USA	MN	commercial poultry	turkey	turkey-food	upper midwest	5			B	B2	33	PDS000158107	SALM1.0 - 6771.1.3.2x	SALM1.0 - 6771.1.3	aph(3'')-Ib,aph(6)-Id,tet(A)	aminoglycosides,tetracyclines	ColE1,ColE1		MOBP;MOBP;MOBP	no	yes	yes	yes
19MN12GT10-1	SRR10875985	SAMN13832628	FDA-NARMS	2019	USA	MN	commercial poultry	turkey	turkey-food	upper midwest	5			B	B2	33	PDS000158107	SALM1.0 - 6771.1.3.2x	SALM1.0 - 6771.1.3	aph(3'')-Ib,aph(6)-Id,tet(A)	aminoglycosides,tetracyclines	ColE1,ColE1		MOBP	no	yes	yes	yes
19NM10GT02-S	SRR10403311	SAMN13221503	FDA-NARMS	2019	USA	NM	commercial poultry	turkey	turkey-food	southwest	6			G		33	PDS000158107	SALM1.0 - 6771.1.3.2x	SALM1.0 - 6771.1.3	aph(3'')-Ib,aph(6)-Id,tet(A)	aminoglycosides,tetracyclines	IncI1-I(gamma),Col156	PTU-I1	MOBP;MOBQ	no	yes	yes	yes
19NM10GT07-S	SRR10403316	SAMN13221501	FDA-NARMS	2019	USA	NM	commercial poultry	turkey	turkey-food	southwest	6			B	B1	33	PDS000158107	SALM1.0 - 6771.1.3.2x	SALM1.0 - 6771.1.3	aph(3'')-Ib,aph(6)-Id,tet(A)	aminoglycosides,tetracyclines	ColE1		MOBP;MOBQ	no	yes	yes	yes
19OR09GT01-S1	SRR10231987	SAMN12913428	FDA-NARMS	2019	USA	OR	commercial poultry	turkey	turkey-food	northwest	10			B	B5	33	PDS000158107	SALM1.0 - 6771.1.3.2x	SALM1.0 - 6771.1.3	aph(3'')-Ib,aph(6)-Id,tet(A)	aminoglycosides,tetracyclines	ColE1,ColE1		MOBP;MOBP;MOBQ;MOBQ	no	yes	yes	yes
19WA06GT17-S1	SRR9843648	SAMN12372422	FDA-NARMS	2019	USA	WA	commercial poultry	turkey	turkey-food	northwest	10			B	B1	33	PDS000158107	SALM1.0 - 6771.1.3.2x	SALM1.0 - 6771.1.3	aph(3'')-Ib,aph(6)-Id,tet(A)	aminoglycosides,tetracyclines	Col156,ColE1		MOBP;MOBQ	no	yes	yes	yes
19WA07GT07-S1	SRR9941290	SAMN12546234	FDA-NARMS	2019	USA	WA	commercial poultry	turkey	turkey-food	northwest	10			B	B1	33	PDS000158107	SALM1.0 - 6771.1.3.2x	SALM1.0 - 6771.1.3	aph(3'')-Ib,aph(6)-Id,tet(A)	aminoglycosides,tetracyclines	ColE1		MOBP	no	yes	yes	yes
2011K-0559	SRR7639453	SAMN09761731	CDC-PulseNet	2011	USA	WI	human clinical	unknown exposure	unknown exposure	upper midwest	5			A	A7	33	PDS000158106	SALM1.0 - 6771.1.1.2.4.1	SALM1.0 - 6771.1.1	aph(3'')-Ib,aph(6)-Id,blaTEM-1C,tet(A)	aminoglycosides,tetracyclines,penicillins	Col(pHAD28),Col440II,Col156,ColE1,ColE1,ColpVC		MOBP;MOBQ	no			yes
2011K-0560	SRR7661097	SAMN09784667	CDC-PulseNet	2011	USA	WI	commercial poultry	turkey	turkey-food	upper midwest	5			A	A7	33	PDS000158106	SALM1.0 - 6771.1.1.2.4.1	SALM1.0 - 6771.1.1	aph(3'')-Ib,aph(6)-Id,blaTEM-1C,tet(A)	aminoglycosides,tetracyclines,penicillins	Col(pHAD28),Col440II,Col156,ColE1,ColE1,ColpVC		MOBP;MOBQ	no			yes
2011K-0561	SRR7639454	SAMN09761730	CDC-PulseNet	2011	USA	WI	human clinical	unknown exposure	unknown exposure	upper midwest	5			A	A1	33	PDS000158106	SALM1.0 - 6771.1.1	SALM1.0 - 6771.1.1	aph(3'')-Ib,aph(6)-Id,tet(A)	aminoglycosides,tetracyclines	Col156,ColpVC,ColpVC,ColpVC		MOBQ	no			yes
2012K-0616	SRR14760863	SAMN19606415	CDC-PulseNet	2012	USA	WA	human clinical	unknown exposure	unknown exposure	northwest	10			B	B4	33	PDS000158106	SALM1.0 - 6771.1.1.5.1	SALM1.0 - 6771.1.1	aph(3'')-Ib,aph(6)-Id,tet(A)	aminoglycosides,tetracyclines	ColE1		MOBP	no			yes
2012K-0618	SRR14760215	SAMN19606412	CDC-PulseNet	2012	USA	WA	human clinical	unknown exposure	unknown exposure	northwest	10			B	B4	33	PDS000158106	SALM1.0 - 6771.1.1.5.1.1	SALM1.0 - 6771.1.1	aph(3'')-Ib,aph(6)-Id,tet(A)	aminoglycosides,tetracyclines	pKPC-CAV1320		MOBQ;MOBV	no			yes
2014AM-0988	SRR4044408	SAMN05596171	CDC-NARMS	2014	USA	CT	human clinical	unknown exposure	unknown exposure	northeast	1			A	A6	33	PDS000158107			aph(3'')-Ib,aph(6)-Id,tet(A)	aminoglycosides,tetracyclines	Col8282,ColpVC		MOBQ	no
2014AM-1331	SRR4044556	SAMN05596322	CDC-NARMS	2014	USA	MO	human clinical	unknown exposure	unknown exposure	central valley	7			A		33	PDS000158106	SALM1.0 - 6771.1.1.7	SALM1.0 - 6771.1.1	aph(3'')-Ib,aph(6)-Id,tet(A)	aminoglycosides,tetracyclines	none		MOBF;MOBQ	no			yes
2014AM-1827	SRR4044614	SAMN05596789	CDC-NARMS	2014	USA	PA	human clinical	unknown exposure	unknown exposure	northeast	3			A		33	PDS000117303	SALM1.0 - 6771.1.11.1	SALM1.0 - 6771.1.1	aph(3'')-Ib,aph(6)-Id,gyrA(D87Y),tet(A)	aminoglycosides,tetracyclines,quinolones	ColE1			no			yes
2014AM-2067	SRR4044454	SAMN05596277	CDC-NARMS	2014	USA	KS	human clinical	unknown exposure	unknown exposure	south	7			B	B1	33	PDS000158107	SALM1.0 - 6771.1.3.2x	SALM1.0 - 6771.1.3	aph(3'')-Ib,aph(6)-Id,tet(A)	aminoglycosides,tetracyclines	ColE1,Col156		MOBP;MOBP;MOBQ	no			yes	Reference
2014AM-3084	SRR4044616	SAMN05596767	CDC-NARMS	2014	USA	PA	human clinical	unknown exposure	unknown exposure	northeast	3			singleton		33	unknown	SALM1.0 - 6771.4	SALM1.0 - 6771.4	aph(3'')-Ib,aph(6)-Id,tet(A)	aminoglycosides,tetracyclines	none			no			yes
2015AM-0202	SRR6480312	SAMN08376495	CDC-NARMS	2015	USA	WA	human clinical	unknown exposure	unknown exposure	northwest	10			A	A15	33	PDS000158106	SALM1.0 - 6771.1.1.7.3	SALM1.0 - 6771.1.1	aph(3'')-Ib,aph(6)-Id,tet(A)	aminoglycosides,tetracyclines	none			no			yes
2015AM-0299	SRR5944096	SAMN07516147	CDC-NARMS	2015	USA	NY	human clinical	unknown exposure	unknown exposure	northeast	2			B	B1	33	PDS000158107	SALM1.0 - 6771.1.3.2x	SALM1.0 - 6771.1.3	aph(3'')-Ib,aph(6)-Id,tet(A)	aminoglycosides,tetracyclines	ColE1		MOBP	no			yes
2015AM-0377	SRR5725225	SAMN07261002	CDC-NARMS	2015	USA	CO	human clinical	backyard poultry contact	backyard poultry contact	southwest	8			D		33	PDS000114062	SALM1.0 - 6771.1.5.1.1	SALM1.0 - 6771.1.5	none	none	IncX1,Col(pHAD28),ColpVC	PTU-X1	MOBP;MOBP;MOBP	no			yes
2015AM-0414	SRR5740069	SAMN07268462	CDC-NARMS	2015	USA	IN	human clinical	unknown exposure	unknown exposure	central valley	5			F		33	PDS000014162	SALM1.0 - 6771.5.1.2.3.1	SALM1.0 - 6771.5.1	aph(3'')-Ib,aph(6)-Id,tet(A)	aminoglycosides,tetracyclines	Col156		MOBQ	no			yes
2015AM-0511	SRR5868150	SAMN07415498	CDC-NARMS	2015	USA	KS	human clinical	unknown exposure	unknown exposure	south	7			B	B3	33	PDS000158106	SALM1.0 - 6771.1.1.2.2.4	SALM1.0 - 6771.1.1	aph(3'')-Ib,aph(6)-Id,blaTEM-1C,tet(A)	aminoglycosides,tetracyclines,penicillins	Col(pHAD28),Col440II,Col156,ColE1,ColE1,ColpVC		MOBP;MOBQ	no			yes
2015AM-1058	SRR6481036	SAMN08376976	CDC-NARMS	2015	USA	NJ	human clinical	unknown exposure	unknown exposure	northeast	2			singleton		33	PDS000055560	SALM1.0 - 6771.4.2.1	SALM1.0 - 6771.4.2	aph(3'')-Ib,aph(6)-Id,tet(A)	aminoglycosides,tetracyclines	none			no			yes
2015AM-1079	SRR5934102	SAMN07508321	CDC-NARMS	2015	USA	NJ	human clinical	unknown exposure	unknown exposure	northeast	2			D		33	PDS000114062	SALM1.0 - 6771.1.5.1.1.1	SALM1.0 - 6771.1.5	none	none	IncX1,Col(pHAD28),ColpVC	PTU-X1	MOBP;MOBP;MOBP	no			yes
2015AM-1146	SRR5715004	SAMN07258040	CDC-NARMS	2015	USA	AR	human clinical	unknown exposure	unknown exposure	south	6			D		33	PDS000114062	SALM1.0 - 6771.1.5.1.1	SALM1.0 - 6771.1.5	none	none	IncX1,Col(pHAD28),ColpVC	PTU-X1	MOBP;MOBP;MOBP	no			yes
2015AM-1375	SRR6128843	SAMN07735249	CDC-NARMS	2015	USA	PA	human clinical	unknown exposure	unknown exposure	northeast	3			D		33	PDS000114062	SALM1.0 - 6771.1.5.1.1.1	SALM1.0 - 6771.1.5	none	none	IncX1,Col(pHAD28),ColpVC	PTU-X1	MOBP;MOBP;MOBP	no			yes
2015AM-1762	SRR5966279	SAMN07551777	CDC-NARMS	2015	USA	NY	human clinical	unknown exposure	unknown exposure	northeast	2			A	A13	33	PDS000158107	SALM1.0 - 6771.1.1	SALM1.0 - 6771.1.1	aph(3'')-Ib,aph(6)-Id,blaTEM-166,tet(A)	aminoglycosides,tetracyclines,penicillins	Col156		MOBQ	no			yes
2015AM-1992	SRR5861721	SAMN07409742	CDC-NARMS	2015	USA	TX	human clinical	unknown exposure	unknown exposure	south	6			singleton		33	PDS000158106	SALM1.0 - 6771.1.6.1	SALM1.0 - 6771.1.6	aph(3'')-Ib,aph(6)-Id,blaTEM-1B,gyrA(D87N),tet(A)	aminoglycosides,tetracyclines,penicillins,quinolones	ColE1,ColE1,ColE1,ColE1		MOBP	no			yes
2015AM-3004	SRR7648389	SAMN09724439	CDC-NARMS	2015	USA	VA	human clinical	unknown exposure	unknown exposure	southeast	3			A		33	PDS000158106			aph(3'')-Ib,aph(6)-Id,tet(A)	aminoglycosides,tetracyclines	ColE1,Col(pHAD28),Col(BS512),ColpVC			no
2015K-0475	SRR7661095	SAMN09784666	CDC-PulseNet	2015	USA	AZ	human clinical	backyard poultry contact	backyard poultry contact	southwest	9			D		33	PDS000114062	SALM1.0 - 6771.1.5.1.1	SALM1.0 - 6771.1.5	none	none	IncX1,Col(pHAD28),Col8282,ColpVC	PTU-X1	MOBP;MOBP;MOBP;MOBQ	no			yes
2015K-0476	SRR7661278	SAMN09785219	CDC-PulseNet	2015	USA	PA	human clinical	backyard poultry contact	backyard poultry contact	northeast	3			D		33	PDS000114062	SALM1.0 - 6771.1.5.1.1	SALM1.0 - 6771.1.5	none	none	IncX1,Col(pHAD28),ColpVC	PTU-X1	MOBP;MOBP;MOBP	no			yes
2015K-0480	SRR7661357	SAMN09785250	CDC-PulseNet	2015	USA	VA	human clinical	unknown exposure	unknown exposure	southeast	3			D		33	PDS000114062	SALM1.0 - 6771.1.5.1.1.1	SALM1.0 - 6771.1.5	none	none	IncX1,Col(pHAD28),Col156,ColpVC	PTU-X1	MOBP;MOBP;MOBP;MOBQ	no			yes
2016AM-0604	SRR10608161	SAMN13512728	CDC-NARMS	2016	USA	UT	human clinical	unknown exposure	unknown exposure	southwest	8			B	B1	33	PDS000158107	SALM1.0 - 6771.1.3.2x	SALM1.0 - 6771.1.3	aph(3'')-Ib,aph(6)-Id,tet(A)	aminoglycosides,tetracyclines	ColE1,Col156		MOBP;MOBQ	no	yes	yes	yes
2016AM-0605	SRR10608164	SAMN13513113	CDC-NARMS	2016	USA	UT	human clinical	unknown exposure	unknown exposure	southwest	8			singleton		33	PDS000158106	SALM1.0 - 6771.1.1.5.1.6	SALM1.0 - 6771.1.1	aph(3'')-Ib,aph(6)-Id,tet(A)	aminoglycosides,tetracyclines	IncI1-I(gamma),Col156		MOBP;MOBQ;MOBQ	no			yes
2016AM-0673	SRR10607636	SAMN13512702	CDC-NARMS	2016	USA	KY	human clinical	unknown exposure	unknown exposure	central valley	4			A	A1	33	PDS000158106	SALM1.0 - 6771.1.1.7	SALM1.0 - 6771.1.1	aph(3'')-Ib,aph(6)-Id,tet(A)	aminoglycosides,tetracyclines	none		MOBQ	no	yes	yes	yes
2016AM-1045	SRR10608173	SAMN13513117	CDC-NARMS	2016	USA	WV	human clinical	backyard poultry contact	backyard poultry contact	central valley	3			D		33	PDS000114062	SALM1.0 - 6771.1.5.1.1.10	SALM1.0 - 6771.1.5	none	none	IncX1,Col(pHAD28),ColpVC	PTU-X1	MOBP;MOBP	no	yes	yes	yes
2016AM-2357	SRR10980651	SAMN13936785	CDC-NARMS	2016	USA	WV	human clinical	unknown exposure	unknown exposure	central valley	3			D		33	PDS000114062	SALM1.0 - 6771.1.5.1.1.10	SALM1.0 - 6771.1.5	none	none	IncX1,ColE1,ColpVC	PTU-X1	MOBP;MOBP	no	yes	yes	yes
2016AM-3303	SRR10971777	SAMN13929946	CDC-NARMS	2016	USA	MN	human clinical	unknown exposure	unknown exposure	upper midwest	5			B	B2	33	PDS000158107	SALM1.0 - 6771.1.3.2x	SALM1.0 - 6771.1.3	aph(3'')-Ib,aph(6)-Id,blaTEM-1A,tet(A)	aminoglycosides,tetracyclines,penicillins	ColE1,ColE1,ColE1		MOBP	no	yes	yes	yes
2016AM-3345	SRR10881934	SAMN13840602	CDC-NARMS	2016	USA	MA	human clinical	unknown exposure	unknown exposure	northeast	1			singleton		33	PDS000055560	SALM1.0 - 6771.4.2.1	SALM1.0 - 6771.4.2	aph(3'')-Ib,aph(6)-Id,tet(A)	aminoglycosides,tetracyclines	none			no			yes
2016AM-3530	SRR10851892	SAMN13763291	CDC-NARMS	2016	USA	OK	human clinical	unknown exposure	unknown exposure	south	6			B		33	PDS000158107	SALM1.0 - 6771.1.3.4.1	SALM1.0 - 6771.1.3	aph(3'')-Ib,aph(6)-Id,tet(A)	aminoglycosides,tetracyclines	IncQ1,ColE1,Col156		MOBP;MOBP;MOBQ;MOBQ	no	yes	yes	yes
2016AM-3823	SRR10849723	SAMN13761580	CDC-NARMS	2016	USA	NC	human clinical	unknown exposure	unknown exposure	southeast	4			D		33	PDS000114062	SALM1.0 - 6771.1.5.1.1.10	SALM1.0 - 6771.1.5	none	none	IncX1,Col(pHAD28),ColpVC	PTU-X1	MOBP;MOBP	no	yes	yes	yes
2016K-0375	SRR3667806	SAMN05250546	CDC-PulseNet	2016	USA	MT	human clinical	backyard poultry contact	backyard poultry contact	northern rockies	8			D		33	PDS000114062	SALM1.0 - 6771.1.5.1.1.1	SALM1.0 - 6771.1.5	none	none	IncX1,Col(pHAD28),ColpVC	PTU-X1	MOBP;MOBP;MOBP	no		yes	yes
2016K-0376	SRR3667805	SAMN05250545	CDC-PulseNet	2016	USA	MT	human clinical	backyard poultry contact	backyard poultry contact	northern rockies	8			D		33	PDS000114062	SALM1.0 - 6771.1.5.1.1.10	SALM1.0 - 6771.1.5	none	none	IncX1,Col(pHAD28),ColpVC	PTU-X1	MOBP;MOBP	no		yes	yes
2016K-0377	SRR3667804	SAMN05250424	CDC-PulseNet	2016	USA	MT	human clinical	backyard poultry contact	backyard poultry contact	northern rockies	8			D		33	PDS000114062	SALM1.0 - 6771.1.5.1.1.10	SALM1.0 - 6771.1.5	none	none	IncX1,Col156,Col(pHAD28),ColpVC	PTU-X1	MOBP;MOBP;MOBQ	no		yes	yes
2016K-0442	SRR3898578	SAMN05389698	CDC-PulseNet	2016	USA	SC	human clinical	unknown exposure	unknown exposure	southeast	4			D		33	PDS000114062	SALM1.0 - 6771.1.5.1.1	SALM1.0 - 6771.1.5	none	none	IncX1,Col(pHAD28),Col(pHAD28),ColpVC	PTU-X1	MOBP;MOBP;MOBP	no		yes	yes
2016K-0443	SRR3667813	SAMN05250557	CDC-NARMS	2016	USA	SC	human clinical	unknown exposure	unknown exposure	southeast	4			D		33	PDS000114062	SALM1.0 - 6771.1.5.1.1	SALM1.0 - 6771.1.5	none	none	IncX1,ColpVC	PTU-X1	MOBP	no	yes	yes	yes
2016K-0444	SRR3743980	SAMN05360276	CDC-PulseNet	2016	USA	SC	human clinical	backyard poultry contact	backyard poultry contact	southeast	4			D		33	PDS000114062	SALM1.0 - 6771.1.5.1.1.14	SALM1.0 - 6771.1.5	none	none	IncX1,Col(pHAD28),Col(pHAD28),ColpVC	PTU-X1	MOBP;MOBP;MOBP	no		yes	yes
2016K-0445	SRR3898579	SAMN05389699	CDC-PulseNet	2016	USA	SC	human clinical	backyard poultry contact	backyard poultry contact	southeast	4			D		33	PDS000114062	SALM1.0 - 6771.1.5.1.1.1	SALM1.0 - 6771.1.5	none	none	IncX1,Col(pHAD28),Col(pHAD28),ColpVC	PTU-X1	MOBP;MOBP;MOBP;MOBP	no		yes	yes
2017AM-0174	SRR13277408	SAMN17128334	CDC-NARMS	2017	USA	NM	human clinical	unknown exposure	unknown exposure	southwest	6			singleton		33	PDS000066941	SALM1.0 - 6771.10.2	SALM1.0 - 6771.10.2	aph(3'')-Ib,aph(6)-Id,gyrA(S83F),tet(A)	aminoglycosides,tetracyclines,quinolones	ColpVC			no			yes
2017AM-0493	SRR13277812	SAMN17129770	CDC-NARMS	2017	USA	PA	human clinical	unknown exposure	unknown exposure	northeast	3			B		33	PDS000158107	SALM1.0 - 6771.1.3.2x	SALM1.0 - 6771.1.3	none	none	ColE1		MOBP;MOBP	no	yes	yes	yes
2017AM-1156	SRR13284892	SAMN17138012	CDC-NARMS	2017	USA	WV	human clinical	backyard poultry contact	backyard poultry contact	central valley	3			E		33	PDS000114062	SALM1.0 - 6771.1.5.1.1.1	SALM1.0 - 6771.1.5	aadA2,cmlA1,dfrA15,qacE,sul1	aminoglycosides,phenicols	IncI1-I(gamma),IncX1,Col(pHAD28),ColpVC	PTU-I1+PTU-X1	MOBP;MOBP;MOBP;MOBP;MOBQ	no	yes	yes	yes
2017AM-1357	SRR13284792	SAMN17137836	CDC-NARMS	2017	USA	FL	human clinical	unknown exposure	unknown exposure	southeast	4			D		33	PDS000114062	SALM1.0 - 6771.1.5.1.1	SALM1.0 - 6771.1.5	none	none	IncX1,Col(pHAD28),ColpVC,ColpVC	PTU-X1	MOBP;MOBP;MOBP	no	yes	yes	yes
2017AM-1397	SRR13284687	SAMN17137746	CDC-NARMS	2017	USA	CA	human clinical	backyard poultry contact	backyard poultry contact	west	9			D		33	PDS000114062	SALM1.0 - 6771.1.5.1.1	SALM1.0 - 6771.1.5	none	none	IncX1,Col(pHAD28),ColpVC	PTU-X1	MOBP;MOBP;MOBP	no	yes	yes	yes
2017AM-1592	SRR13287103	SAMN17139041	CDC-NARMS	2017	USA	NE	human clinical	unknown exposure	unknown exposure	northern rockies	7			J		33	PDS000014162	SALM1.0 - 6771.5.1.3.1.1	SALM1.0 - 6771.5.1	aph(3'')-Ib,aph(6)-Id,tet(A)	aminoglycosides,tetracyclines	IncI1-I(gamma),Col156	PTU-NA	MOBP;MOBQ	no	yes	yes	yes
2017AM-1706	SRR13287048	SAMN17139925	CDC-NARMS	2017	USA	PA	human clinical	unknown exposure	unknown exposure	northeast	3			D		33	PDS000114062	SALM1.0 - 6771.1.5.1.1	SALM1.0 - 6771.1.5	none	none	IncX1,Col(pHAD28),ColpVC	PTU-X1	MOBP;MOBP;MOBP	no	yes	yes	yes
2017AM-2737	SRR13495701	SAMN17394353	CDC-NARMS	2017	USA	SC	human clinical	unknown exposure	unknown exposure	southeast	4			D		33	PDS000114062			none	none	IncX1,ColpVC	PTU-X1	MOBP	no	yes	yes	yes
2017AM-2738	SRR13495698	SAMN17394352	CDC-NARMS	2017	USA	SC	human clinical	backyard poultry contact	backyard poultry contact	southeast	4			D		33	PDS000114062			none	none	IncX1,Col(pHAD28),ColpVC	PTU-X1	MOBP;MOBP;MOBP	no	yes	yes	yes
2020K-0418	SRR12024188	SAMN15249484	CDC-PulseNet	2020	USA	AL	human clinical	unknown exposure	unknown exposure	southeast	4	A	REPTDK01	A	A1	33	PDS000158107	SALM1.0 - 6771.1.1.30.1.21	SALM1.0 - 6771.1.1	aph(3'')-Ib,aph(6)-Id,tet(A)	aminoglycosides,tetracyclines	ColE1		MOBP	yes		yes	yes
2020K-0420	SRR12024197	SAMN15249492	CDC-PulseNet	2020	USA	AL	human clinical	backyard poultry contact	backyard poultry contact	southeast	4	A	REPTDK01	A	A1	33	PDS000158107	SALM1.0 - 6771.1.1.30.1.44	SALM1.0 - 6771.1.1	aph(3'')-Ib,aph(6)-Id,tet(A)	aminoglycosides,tetracyclines	none			yes		yes	yes
2020K-0438	SRR12070592	SAMN15343204	CDC-PulseNet	2020	USA	AL	human clinical	unknown exposure	unknown exposure	southeast	4	A	REPTDK01	A	A1	33	PDS000158107	SALM1.0 - 6771.1.1.30.1	SALM1.0 - 6771.1.1	aph(3'')-Ib,aph(6)-Id,tet(A)	aminoglycosides,tetracyclines	none			yes		yes	yes
2020K-0439	SRR12070595	SAMN15343218	CDC-PulseNet	2020	USA	AL	human clinical	backyard poultry contact	backyard poultry contact	southeast	4	A	REPTDK01	A	A1	33	PDS000158107	SALM1.0 - 6771.1.1.30.1.44	SALM1.0 - 6771.1.1	aph(3'')-Ib,aph(6)-Id,tet(A)	aminoglycosides,tetracyclines	none			yes		yes	yes
2020K-0453	SRR12092102	SAMN15371616	CDC-PulseNet	2020	USA	AL	human clinical	backyard poultry contact	backyard poultry contact	southeast	4	A	REPTDK01	A	A1	33	PDS000158107	SALM1.0 - 6771.1.1.30.1.21	SALM1.0 - 6771.1.1	aph(3'')-Ib,aph(6)-Id,tet(A)	aminoglycosides,tetracyclines	none			yes		yes	yes
2020K-0472	SRR12120179	SAMN15407885	CDC-PulseNet	2020	USA	AL	human clinical	unknown exposure	unknown exposure	southeast	4	A	REPTDK01	A	A1	33	PDS000158107	SALM1.0 - 6771.1.1.30.1	SALM1.0 - 6771.1.1	aph(3'')-Ib,aph(6)-Id,tet(A)	aminoglycosides,tetracyclines	Col8282		MOBP;MOBQ	yes		yes	yes
2020K-0498	SRR12229404	SAMN15544654	CDC-PulseNet	2020	USA	AL	human clinical	unknown exposure	unknown exposure	southeast	4	A	REPTDK01	A	A1	33	PDS000158107	SALM1.0 - 6771.1.1.30.1.44	SALM1.0 - 6771.1.1	aph(3'')-Ib,aph(6)-Id,tet(A)	aminoglycosides,tetracyclines	none			yes		yes	yes
2020K-0503	SRR12229390	SAMN15544653	CDC-PulseNet	2020	USA	AL	human clinical	unknown exposure	unknown exposure	southeast	4	A	REPTDK01	A	A1	33	PDS000158107	SALM1.0 - 6771.1.1.30.1.44	SALM1.0 - 6771.1.1	aph(3'')-Ib,aph(6)-Id,tet(A)	aminoglycosides,tetracyclines	none			yes		yes	yes
2020K-0573	SRR12490772	SAMN15871921	CDC-PulseNet	2020	USA	AL	human clinical	backyard poultry contact	backyard poultry contact	southeast	4	A	REPTDK01	A	A1	33	PDS000158107	SALM1.0 - 6771.1.1.30.1.44	SALM1.0 - 6771.1.1	aph(3'')-Ib,aph(6)-Id,tet(A)	aminoglycosides,tetracyclines	none			yes		yes	yes
2020K-0950	SRR12764446	SAMN16351355	CDC-PulseNet	2020	USA	AL	human clinical	backyard poultry contact	backyard poultry contact	southeast	4	A	REPTDK01	A	A1	33	PDS000158107	SALM1.0 - 6771.1.1.30.1.21	SALM1.0 - 6771.1.1	aph(3'')-Ib,aph(6)-Id,tet(A)	aminoglycosides,tetracyclines	none			yes		yes	yes
2020K-0993	SRR12818294	SAMN16429758	CDC-PulseNet	2020	USA	AL	human clinical	backyard poultry contact	backyard poultry contact	southeast	4	A	REPTDK01	A	A1	33	PDS000158107	SALM1.0 - 6771.1.1.30.1.44	SALM1.0 - 6771.1.1	aph(3'')-Ib,aph(6)-Id,tet(A)	aminoglycosides,tetracyclines	none			yes		yes	yes
2020K-1195	SRR13018956	SAMN16725352	CDC-PulseNet	2020	USA	AL	human clinical	backyard poultry contact	backyard poultry contact	southeast	4	A	REPTDK01	A	A1	33	PDS000158107	SALM1.0 - 6771.1.1.30.1.44	SALM1.0 - 6771.1.1	aph(3'')-Ib,aph(6)-Id,tet(A)	aminoglycosides,tetracyclines	none			yes		yes	yes
2021K-0017	SRR13496954	SAMN17478013	CDC-PulseNet	2020	USA	AL	human clinical	unknown exposure	unknown exposure	southeast	4		REPTDK01	A	A1	33	PDS000158107	SALM1.0 - 6771.1.1.30.1.44	SALM1.0 - 6771.1.1	aph(3'')-Ib,aph(6)-Id,tet(A)	aminoglycosides,tetracyclines	none			yes		yes	yes	Reference
20KS12GT01-S1	SRR13928123	SAMN18244885	FDA-NARMS	2020	USA	KS	commercial poultry	turkey	turkey-food	south	7		REPTDK01	A	A1	33	PDS000158107	SALM1.0 - 6771.1.1.30.1	SALM1.0 - 6771.1.1	aph(3'')-Ib,aph(6)-Id,tet(A)	aminoglycosides,tetracyclines	none			yes	yes	yes	yes
20MD09GT08-S	SRR13057689	SAMN16793673	FDA-NARMS	2020	USA	MD	commercial poultry	turkey	turkey-food	northeast	3		REPTDK01	A	A1	33	PDS000158107	SALM1.0 - 6771.1.1.30.4.1	SALM1.0 - 6771.1.1	aph(3'')-Ib,aph(6)-Id,tet(A)	aminoglycosides,tetracyclines	none			yes	yes	yes	yes
20OR01GT02-S1	SRR10951726	SAMN13901674	FDA-NARMS	2020	USA	OR	commercial poultry	turkey	turkey-food	northwest	10			B	B3	33	PDS000158106	SALM1.0 - 6771.1.1.9.1	SALM1.0 - 6771.1.1	blaTEM-1C	penicillins	Col440II,Col(pHAD28),Col156,ColE1,ColE1,ColpVC		MOBP;MOBP;MOBQ	no	yes	yes	yes
20TX02GT02-S	SRR13088873	SAMN16838204	FDA-NARMS	2020	USA	TX	commercial poultry	turkey	turkey-food	south	6			B	B1	33	PDS000158107	SALM1.0 - 6771.1.3.2x	SALM1.0 - 6771.1.3	aph(3'')-Ib,aph(3')-Ia,aph(6)-Id	cat	ColE1		MOBP;MOBP	no	yes	yes	yes
20TX10GT09-S	SRR13749768	SAMN18007130	FDA-NARMS	2020	USA	TX	commercial poultry	turkey	turkey-food	south	6			G		33	PDS000158107	SALM1.0 - 6771.1.3.2x	SALM1.0 - 6771.1.3	aph(3'')-Ib,aph(6)-Id,tet(A)	aminoglycosides,tetracyclines	IncI1-I(gamma)	PTU-I1	MOBP	no	yes	yes	yes
21-027606-Hadar-001	SRR17247366	SAMN24115103	USDA-NVSL	2019	USA		on farm monitoring	chicken	chicken					A	A1	33	PDS000158107	SALM1.0 - 6771.1.1.31.1.12	SALM1.0 - 6771.1.1	aph(3'')-Ib,aph(6)-Id,tet(A)	aminoglycosides,tetracyclines	none			yes			yes
21-027606-Hadar-002	SRR17247365	SAMN24115104	USDA-NVSL	2019	USA		on farm monitoring	turkey	turkey					B	B1	33	PDS000158107	SALM1.0 - 6771.1.3.2x	SALM1.0 - 6771.1.3	aph(3'')-Ib,aph(6)-Id,tet(A)	aminoglycosides,tetracyclines	Col156		MOBQ	no			yes
21-027606-Hadar-003	SRR17247354	SAMN24115105	USDA-NVSL	2019	USA		on farm monitoring	turkey	turkey-diagnostic					B	B1	33	PDS000158107	SALM1.0 - 6771.1.3.2x	SALM1.0 - 6771.1.3	aph(3'')-Ib,aph(6)-Id,tet(A)	aminoglycosides,tetracyclines	ColE1		MOBP	no			yes
21-027606-Hadar-004	SRR17247343	SAMN24115106	USDA-NVSL	2019	USA		on farm monitoring	chicken	chicken					A	A6	33	PDS000158107	SALM1.0 - 6771.1.1.21.1	SALM1.0 - 6771.1.1	aph(3'')-Ib,aph(6)-Id,tet(A)	aminoglycosides,tetracyclines	ColE1,Col440I			no			yes
21-027606-Hadar-005	SRR17247342	SAMN24115107	USDA-NVSL	2019	USA		on farm monitoring	chicken	chicken-diagnostic					A	A1	33	PDS000158107	SALM1.0 - 6771.1.1.31.1	SALM1.0 - 6771.1.1	aph(3'')-Ib,aph(6)-Id,tet(A)	aminoglycosides,tetracyclines	Col156		MOBQ;MOBV	yes			yes
21-027606-Hadar-006	SRR17247341	SAMN24115108	USDA-NVSL	2019	USA		on farm monitoring	chicken	chicken					A	A1	33	PDS000158107	SALM1.0 - 6771.1.1.33.1	SALM1.0 - 6771.1.1	aph(3'')-Ib,aph(6)-Id	aminoglycosides	none			no			yes
21-027606-Hadar-007	SRR17247340	SAMN24115109	USDA-NVSL	2019	USA		on farm monitoring	turkey	turkey				REPTDK01	singleton		33	PDS000158107	SALM1.0 - 6771.1.1.30.1	SALM1.0 - 6771.1.1	none	none	none			yes			yes
21-027606-Hadar-008	SRR17247339	SAMN24115110	USDA-NVSL	2019	USA		on farm monitoring	turkey	turkey				REPTDK01	A	A1	33	PDS000158107	SALM1.0 - 6771.1.1.30.1	SALM1.0 - 6771.1.1	aph(3'')-Ib,aph(6)-Id,tet(A)	aminoglycosides,tetracyclines	none			yes			yes
21-027606-Hadar-009	SRR17247338	SAMN24115111	USDA-NVSL	2019	USA		on farm monitoring	turkey	turkey				REPTDK01	A	A1	33	PDS000158107	SALM1.0 - 6771.1.1.30.1	SALM1.0 - 6771.1.1	aph(3'')-Ib,aph(6)-Id,tet(A)	aminoglycosides,tetracyclines	none			yes			yes
21-027606-Hadar-010	SRR17247337	SAMN24115112	USDA-NVSL	2020	USA		on farm monitoring	turkey	turkey					B	B1	33	PDS000158107	SALM1.0 - 6771.1.3.2x	SALM1.0 - 6771.1.3	aph(3'')-Ib,aph(6)-Id,tet(A)	aminoglycosides,tetracyclines	ColE1		MOBP	no			yes
21-027606-Hadar-011	SRR17247364	SAMN24115113	USDA-NVSL	2020	USA		on farm monitoring	turkey	turkey					B	B1	33	PDS000158107	SALM1.0 - 6771.1.3.2x	SALM1.0 - 6771.1.3	aph(3'')-Ib,aph(6)-Id,tet(A)	aminoglycosides,tetracyclines	ColE1		MOBP	no			yes
21-027606-Hadar-012	SRR17247363	SAMN24115114	USDA-NVSL	2020	USA		on farm monitoring	chicken	chicken-diagnostic					H		33	PDS000158106	SALM1.0 - 6771.1.1.7.5.2	SALM1.0 - 6771.1.1	aph(3'')-Ib,aph(6)-Id,tet(A)	aminoglycosides,tetracyclines	ColE1,ColpVC		MOBP;MOBQ	no			yes
21-027606-Hadar-013	SRR17247362	SAMN24115115	USDA-NVSL	2020	USA		on farm monitoring	turkey	turkey				REPTDK01	A	A1	33	PDS000158107	SALM1.0 - 6771.1.1.30.1.6	SALM1.0 - 6771.1.1	aph(3'')-Ib,aph(6)-Id,tet(A)	aminoglycosides,tetracyclines	none			yes			yes
21-027606-Hadar-014	SRR17247361	SAMN24115116	USDA-NVSL	2020	USA		on farm monitoring	turkey	turkey				REPTDK01	A	A1	33	PDS000158107	SALM1.0 - 6771.1.1.30.1	SALM1.0 - 6771.1.1	aph(3'')-Ib,aph(6)-Id,tet(A)	aminoglycosides,tetracyclines	none			yes			yes
21-027606-Hadar-015	SRR17247360	SAMN24115117	USDA-NVSL	2020	USA		on farm monitoring	chicken	chicken-diagnostic				REPTDK01	A	A3	33	PDS000158107	SALM1.0 - 6771.1.1.30.1.21	SALM1.0 - 6771.1.1	aph(3'')-Ib,aph(6)-Id,tet(A)	aminoglycosides,tetracyclines	none			yes			yes
21-027606-Hadar-016	SRR17247359	SAMN24115118	USDA-NVSL	2020	USA		on farm monitoring	chicken	chicken-diagnostic				REPTDK01	A	A1	33	PDS000158107	SALM1.0 - 6771.1.1.30.1	SALM1.0 - 6771.1.1	aph(3'')-Ib,aph(6)-Id,tet(A)	aminoglycosides,tetracyclines	none			yes			yes
21-027606-Hadar-017	SRR17247358	SAMN24115119	USDA-NVSL	2020	USA		on farm monitoring	turkey	turkey				REPTDK01	A	A1	33	PDS000158107	SALM1.0 - 6771.1.1.30.1	SALM1.0 - 6771.1.1	aph(3'')-Ib,aph(6)-Id,tet(A)	aminoglycosides,tetracyclines	none			yes			yes
21-027606-Hadar-018	SRR17247357	SAMN24115120	USDA-NVSL	2020	USA		on farm monitoring	turkey	turkey				REPTDK01	A	A1	33	PDS000158107	SALM1.0 - 6771.1.1.30.1	SALM1.0 - 6771.1.1	aph(3'')-Ib,aph(6)-Id,tet(A)	aminoglycosides,tetracyclines	none			yes			yes
21-027606-Hadar-019-repeat	SRR17247356	SAMN24115121	USDA-NVSL	2020	USA		on farm monitoring	turkey	turkey				REPTDK01	A	A1	33	PDS000158107	SALM1.0 - 6771.1.1.30.1.232	SALM1.0 - 6771.1.1	aph(3'')-Ib,aph(6)-Id,tet(A)	aminoglycosides,tetracyclines	none			yes			yes
21-027606-Hadar-020	SRR17247355	SAMN24115122	USDA-NVSL	2020	USA		on farm monitoring	turkey	turkey				REPTDK01	A	A1	33	PDS000158107	SALM1.0 - 6771.1.1.30.1	SALM1.0 - 6771.1.1	aph(3'')-Ib,aph(6)-Id,tet(A)	aminoglycosides,tetracyclines	none		MOBQ	yes			yes
21-027606-Hadar-021	SRR17247353	SAMN24115123	USDA-NVSL	2020	USA		on farm monitoring	turkey	turkey				REPTDK01	A	A1	33	PDS000158107	SALM1.0 - 6771.1.1.30.1	SALM1.0 - 6771.1.1	aph(3'')-Ib,aph(6)-Id,tet(A)	aminoglycosides,tetracyclines	none		MOBQ	yes			yes
21-027606-Hadar-022	SRR17247352	SAMN24115124	USDA-NVSL	2020	USA		on farm monitoring	turkey	turkey-diagnostic					B	B2	33	PDS000158107	SALM1.0 - 6771.1.3.2x	SALM1.0 - 6771.1.3	aph(3'')-Ib,aph(3')-Ia,aph(6)-Id,blaTEM-1C,tet(A)	aminoglycosides,tetracyclines,penicillins	ColE1,ColE1,Col156		MOBP;MOBP;MOBP;MOBQ;MOBQ	no			yes
21-027606-Hadar-023	SRR17247351	SAMN24115125	USDA-NVSL	2020	USA		on farm monitoring	turkey	turkey				REPTDK01	A	A1	33	PDS000158107	SALM1.0 - 6771.1.1.30.1.6	SALM1.0 - 6771.1.1	aph(3'')-Ib,aph(6)-Id,tet(A)	aminoglycosides,tetracyclines	none			yes			yes
21-027606-Hadar-024	SRR17247350	SAMN24115126	USDA-NVSL	2020	USA		on farm monitoring	turkey	turkey-diagnostic				REPTDK01	singleton		33	PDS000158107	SALM1.0 - 6771.1.1.30.1	SALM1.0 - 6771.1.1	aph(3'')-Ib,aph(6)-Id,tet(A)	aminoglycosides,tetracyclines	IncI1-I(gamma)		MOBP	yes			yes
21-027606-Hadar-025	SRR17247349	SAMN24115127	USDA-NVSL	2020	USA		on farm monitoring	turkey	turkey				REPTDK01	A	A1	33	PDS000158107	SALM1.0 - 6771.1.1.30.1.737	SALM1.0 - 6771.1.1	aph(3'')-Ib,aph(6)-Id,tet(A)	aminoglycosides,tetracyclines	none			yes			yes
21-027606-Hadar-026	SRR17247348	SAMN24115128	USDA-NVSL	2020	USA		on farm monitoring	chicken	chicken-diagnostic				REPTDK01	A	A1	33	PDS000158107	SALM1.0 - 6771.1.1.30.1	SALM1.0 - 6771.1.1	none	none	none			yes			yes
21-027606-Hadar-027	SRR17247347	SAMN24115129	USDA-NVSL	2020	USA		on farm monitoring	turkey	turkey-diagnostic				REPTDK01	A	A1	33	PDS000158107	SALM1.0 - 6771.1.1.30.1	SALM1.0 - 6771.1.1	aph(3'')-Ib,aph(6)-Id,tet(A)	aminoglycosides,tetracyclines	none			yes			yes
21-027606-Hadar-028	SRR17247346	SAMN24115130	USDA-NVSL	2020	USA		on farm monitoring	chicken	chicken-diagnostic				REPTDK01	C	C4	33	PDS000158107	SALM1.0 - 6771.1.1.30.1	SALM1.0 - 6771.1.1	none	none	IncI1-I(gamma)	PTU-I1	MOBP	yes			yes
21-027606-Hadar-029	SRR17247345	SAMN24115131	USDA-NVSL	2020	USA		on farm monitoring	chicken	chicken				REPTDK01	A	A1	33	PDS000158107	SALM1.0 - 6771.1.1.30.1.6	SALM1.0 - 6771.1.1	aph(3'')-Ib,aph(6)-Id,tet(A)	aminoglycosides,tetracyclines	none			yes			yes
21-027606-Hadar-030	SRR17247344	SAMN24115132	USDA-NVSL	2020	USA		on farm monitoring	chicken	chicken				REPTDK01	A	A1	33	PDS000158107	SALM1.0 - 6771.1.1.30.1	SALM1.0 - 6771.1.1	aph(3'')-Ib,aph(6)-Id,tet(A)	aminoglycosides,tetracyclines	none			yes			yes
21CA09GT05UCD-S1	SRR18061961	SAMN26027245	FDA-NARMS	2021	USA	CA	commercial poultry	turkey	turkey-food	west	9			B	B1	33	PDS000158107	SALM1.0 - 6771.1.3.2x	SALM1.0 - 6771.1.3	aph(3'')-Ib,aph(6)-Id,tet(A)	aminoglycosides,tetracyclines	ColE1		MOBP	no	yes	yes	yes
21CA12GT04UCD-S1	SRR18231481	SAMN26442339	FDA-NARMS	2021	USA	CA	commercial poultry	turkey	turkey-food	west	9		REPTDK01	A	A1	33	PDS000158107	SALM1.0 - 6771.1.1.30.1.432	SALM1.0 - 6771.1.1	aph(3'')-Ib,aph(6)-Id	aminoglycosides	none			yes	yes	yes	yes
21HI03GT04UCD-S1	SRR15571313	SAMN20934331	FDA-NARMS	2021	USA	HI	commercial poultry	turkey	turkey-food		9		REPTDK01	A		33	PDS000158107	SALM1.0 - 6771.1.1.30.1.737	SALM1.0 - 6771.1.1	aph(3'')-Ib,aph(6)-Id,tet(A)	aminoglycosides,tetracyclines	Col156		MOBQ	yes	yes	yes	yes
21IA05GT08-S1	SRR28399925	SAMN40541412	FDA-NARMS	2021	USA	IA	commercial poultry	turkey	turkey-food	upper midwest	7			singleton		33	unknown			none	none	IncI1-I(gamma),Col156		MOBP;MOBP;MOBP;MOBQ	no
21KS11GT06-S1	SRR17845079	SAMN25353565	FDA-NARMS	2021	USA	KS	commercial poultry	turkey	turkey-food	south	7		REPTDK01	A	A2	33	PDS000158107	SALM1.0 - 6771.1.1.30.1.6	SALM1.0 - 6771.1.1	aph(3'')-Ib,aph(6)-Id,tet(A)	aminoglycosides,tetracyclines	none			yes	yes	yes	yes
21MD01GT03-S	SRR13826954	SAMN18108355	FDA-NARMS	2021	USA	MD	commercial poultry	turkey	turkey-food	northeast	3		REPTDK01	A	A1	33	PDS000158107	SALM1.0 - 6771.1.1.30.1	SALM1.0 - 6771.1.1	aph(3'')-Ib,aph(6)-Id,tet(A)	aminoglycosides,tetracyclines	none			yes	yes	yes	yes
21MD06GT04-S	SRR15327789	SAMN20522653	FDA-NARMS	2021	USA	MD	commercial poultry	turkey	turkey-food	northeast	3		REPTDK01	A	A1	33	PDS000158107	SALM1.0 - 6771.1.1.30.1	SALM1.0 - 6771.1.1	aph(3'')-Ib,aph(6)-Id,tet(A)	aminoglycosides,tetracyclines	Col156			yes	yes	yes	yes
21MD10GT02-S	SRR23061083	SAMN32708666	FDA-NARMS	2020	USA	MD	commercial poultry	turkey	turkey-food	northeast	3		REPTDK01	A	A5	33	PDS000158107	SALM1.0 - 6771.1.1.30.1.6	SALM1.0 - 6771.1.1	aph(3'')-Ib,aph(6)-Id,tet(A)	aminoglycosides,tetracyclines	none			yes	yes	yes	yes
21MO10GT07-S1	SRR16976078	SAMN23284580	FDA-NARMS	2021	USA	MO	commercial poultry	turkey	turkey-food	central valley	7		REPTDK01	A	A1	33	PDS000158107	SALM1.0 - 6771.1.1.30.1.389	SALM1.0 - 6771.1.1	aph(3'')-Ib,aph(6)-Id,tet(A)	aminoglycosides,tetracyclines	none			yes	yes	yes	yes
21NC02GT06-S	SRR14419369	SAMN18986006	FDA-NARMS	2021	USA	NC	commercial poultry	turkey	turkey-food	southeast	4		REPTDK01	A	A1	33	PDS000158107	SALM1.0 - 6771.1.1.30.1	SALM1.0 - 6771.1.1	aph(3'')-Ib,aph(6)-Id,tet(A)	aminoglycosides,tetracyclines	Col156		MOBP;MOBQ	yes	yes	yes	yes
21NC03GT06-S	SRR14419368	SAMN18986007	FDA-NARMS	2021	USA	NC	commercial poultry	turkey	turkey-food	southeast	4		REPTDK01	A	A1	33	PDS000158107	SALM1.0 - 6771.1.1.30.1.6	SALM1.0 - 6771.1.1	aph(3'')-Ib,aph(6)-Id,tet(A)	aminoglycosides,tetracyclines	none			yes	yes	yes	yes
21NC05GT01-S	SRR15609884	SAMN20838221	FDA-NARMS	2021	USA	NC	commercial poultry	turkey	turkey-food	southeast	4		REPTDK01	C	C2	33	PDS000158107	SALM1.0 - 6771.1.1.30.1	SALM1.0 - 6771.1.1	aph(3'')-Ib,aph(6)-Id,blaHERA-3,tet(A)	aminoglycosides,tetracyclines,penicillins	IncI1-I(gamma)	PTU-I1	MOBP	yes	yes	yes	yes
21NY03GT07-S1	SRR14308722	SAMN18839440	FDA-NARMS	2021	USA	NY	commercial poultry	turkey	turkey-food	northeast	2		REPTDK01	A	A1	33	PDS000158107	SALM1.0 - 6771.1.1.30.1.181	SALM1.0 - 6771.1.1	aph(3'')-Ib,aph(6)-Id,tet(A)	aminoglycosides,tetracyclines	none		MOBP;MOBQ	yes	yes	yes	yes
21NY05GT08-S1	SRR14737521	SAMN19573406	FDA-NARMS	2021	USA	NY	commercial poultry	turkey	turkey-food	northeast	2		REPTDK01	A	A1	33	PDS000158107	SALM1.0 - 6771.1.1.30.1.312	SALM1.0 - 6771.1.1	aph(3'')-Ib,aph(6)-Id,tet(A)	aminoglycosides,tetracyclines	none			yes	yes	yes	yes
21NY08GT02-S1	SRR15871309	SAMN21409628	FDA-NARMS	2021	USA	NY	commercial poultry	turkey	turkey-food	northeast	2		REPTDK01	A		33	PDS000158107	SALM1.0 - 6771.1.1.30.1.6	SALM1.0 - 6771.1.1	aph(3'')-Ib,aph(6)-Id,tet(A)	aminoglycosides,tetracyclines	none		MOBP	yes	yes	yes	yes
21OH01GT03-S1	SRR15509757	SAMN20848231	FDA-NARMS	2021	USA	OH	commercial poultry	turkey	turkey-food	central valley	5		REPTDK01	A	A1	33	PDS000158107	SALM1.0 - 6771.1.1.30.1.6	SALM1.0 - 6771.1.1	aph(3'')-Ib,aph(6)-Id,tet(A)	aminoglycosides,tetracyclines	none			yes	yes	yes	yes
21OH04GT04-S1	SRR15970957	SAMN21514963	FDA-NARMS	2021	USA	OH	commercial poultry	turkey	turkey-food	central valley	5		REPTDK01	A		33	PDS000158107	SALM1.0 - 6771.1.1.30.1	SALM1.0 - 6771.1.1	aph(3'')-Ib,aph(6)-Id,tet(A)	aminoglycosides,tetracyclines	none			yes	yes	yes	yes
21SD02GT04-S1	SRR14215570	SAMN18715803	FDA-NARMS	2021	USA	SD	commercial poultry	turkey	turkey-food	northern rockies	8		REPTDK01	C	C2	33	PDS000158107	SALM1.0 - 6771.1.1.30.1	SALM1.0 - 6771.1.1	aph(3'')-Ib,aph(6)-Id,blaHERA-3,tet(A)	aminoglycosides,tetracyclines,penicillins	IncI1-I(gamma)	PTU-I1	MOBP;MOBP	yes	yes	yes	yes
21SD05GT04-S1	SRR14895553	SAMN19841331	FDA-NARMS	2021	USA	ND	commercial poultry	turkey	turkey-food	northern rockies	8			G		33	PDS000158107	SALM1.0 - 6771.1.3.2x	SALM1.0 - 6771.1.3	aph(3'')-Ib,aph(6)-Id,tet(A)	aminoglycosides,tetracyclines	IncI1-I(gamma),Col156	PTU-I1	MOBP;MOBP;MOBQ	no	yes	yes	yes
21SD10GT02-S1	SRR16930420	SAMN23097473	FDA-NARMS	2021	USA	SD	commercial poultry	turkey	turkey-food	northern rockies	8		REPTDK01	A	A2	33	PDS000158107	SALM1.0 - 6771.1.1.30.1	SALM1.0 - 6771.1.1	none	none	none			yes	yes	yes	yes
21TN01GT01K-S	SRR13532106	SAMN17577708	FDA-NARMS	2021	USA	TN	commercial poultry	turkey	turkey-food	central valley	4		REPTDK01	A	A1	33	PDS000158107	SALM1.0 - 6771.1.1.30.1.230	SALM1.0 - 6771.1.1	aph(3'')-Ib,aph(6)-Id,tet(A)	aminoglycosides,tetracyclines	none			yes	yes	yes	yes
21TN01GT02K-S	SRR13532115	SAMN17577718	FDA-NARMS	2021	USA	TN	commercial poultry	turkey	turkey-food	central valley	4		REPTDK01	A	A2	33	PDS000158107	SALM1.0 - 6771.1.1.30.1.6	SALM1.0 - 6771.1.1	aph(3'')-Ib,aph(6)-Id,tet(A)	aminoglycosides,tetracyclines	Col156		MOBQ	yes	yes	yes	yes
21TN01GT02N-S	SRR13532103	SAMN17577715	FDA-NARMS	2021	USA	TN	commercial poultry	turkey	turkey-food	central valley	4		REPTDK01	A	A2	33	PDS000158107	SALM1.0 - 6771.1.1.30.1.6	SALM1.0 - 6771.1.1	aph(3'')-Ib,aph(6)-Id,tet(A)	aminoglycosides,tetracyclines	none			yes	yes	yes	yes
21TX01GT01-S	SRR14629477	SAMN19314165	FDA-NARMS	2021	USA	TX	commercial poultry	turkey	turkey-food	south	6			B	B1	33	PDS000158107	SALM1.0 - 6771.1.3.2x	SALM1.0 - 6771.1.3	aph(3'')-Ib,aph(6)-Id,tet(A)	aminoglycosides,tetracyclines	ColE1,ColE1		MOBP	no	yes	yes	yes
21TX01GT03-S	SRR14629476	SAMN19314166	FDA-NARMS	2021	USA	TX	commercial poultry	turkey	turkey-food	south	6			A	A1	33	PDS000158107			aph(3'')-Ib,aph(6)-Id,tet(A)	aminoglycosides,tetracyclines	none			yes	yes	yes
21TX01GT06-S	SRR14629475	SAMN19314167	FDA-NARMS	2021	USA	TX	commercial poultry	turkey	turkey-food	south	6			A	A5	33	PDS000158107			aph(3'')-Ib,aph(6)-Id,tet(A)	aminoglycosides,tetracyclines	Col156		MOBP;MOBQ	yes	yes	yes
21WA10GT01-S1	SRR16570290	SAMN22562857	FDA-NARMS	2021	USA	WA	commercial poultry	turkey	turkey-food	northwest	10			B	B1	33	PDS000158107	SALM1.0 - 6771.1.3.2x	SALM1.0 - 6771.1.3	aph(3'')-Ib,aph(6)-Id,tet(A)	aminoglycosides,tetracyclines	ColE1,ColE1		MOBP	no	yes	yes	yes
22CA12GT06CC-S1	SRR22894265	SAMN32411296	FDA-NARMS	2022	USA	CA	commercial poultry	turkey	turkey-food	west	9		REPTDK01	A	A1	33	PDS000158107	SALM1.0 - 6771.1.1.30.1.580	SALM1.0 - 6771.1.1	aph(3'')-Ib,aph(6)-Id,tet(A)	aminoglycosides,tetracyclines	none		MOBQ	yes	yes	yes	yes
22CT07GT08-S1	SRR21232762	SAMN30496890	FDA-NARMS	2022	USA	CT	commercial poultry	turkey	turkey-food	northeast	1	D	REPTDK01	C	C2	33	PDS000158107	SALM1.0 - 6771.1.1.30.1.6	SALM1.0 - 6771.1.1	aac(3)-VIa,ant(3'')-Ia,aph(3'')-Ib,aph(6)-Id,blaHERA-3,qacE,sul1,tet(A)	aminoglycosides,tetracyclines,penicillins	IncI1-I(gamma),Col8282	PTU-I1	MOBP;MOBP;MOBQ	yes	yes	yes	yes
22CT09GT06-S1	SRR22084717	SAMN31509644	FDA-NARMS	2022	USA	CT	commercial poultry	turkey	turkey-food	northeast	1		REPTDK01	A		33	PDS000158107	SALM1.0 - 6771.1.1.30.1	SALM1.0 - 6771.1.1	aph(3'')-Ib,aph(6)-Id,tet(A)	aminoglycosides,tetracyclines	IncX1,Col156		MOBP;MOBQ	yes	yes	yes	yes
22GA01GT04-S1	SRR18464307	SAMN26927939	FDA-NARMS	2022	USA	GA	commercial poultry	turkey	turkey-food	southeast	4		REPTDK01	A	A1	33	PDS000158107	SALM1.0 - 6771.1.1.30.1.425	SALM1.0 - 6771.1.1	aph(3'')-Ib,aph(6)-Id,tet(A)	aminoglycosides,tetracyclines	Col156		MOBQ	yes	yes	yes	yes
22GA07GT07-S1	SRR21374426	SAMN30613449	FDA-NARMS	2022	USA	GA	commercial poultry	turkey	turkey-food	southeast	4		REPTDK01	A	A2	33	PDS000158107	SALM1.0 - 6771.1.1.30.1.522	SALM1.0 - 6771.1.1	aph(3'')-Ib,aph(6)-Id,tet(A)	aminoglycosides,tetracyclines	Col(pHAD28)		MOBP;MOBQ	yes	yes	yes	yes
22IA03GT06-S1	SRR19347942	SAMN28577654	FDA-NARMS	2022	USA	IA	commercial poultry	turkey	turkey-food	upper midwest	7			B	B1	33	PDS000158107	SALM1.0 - 6771.1.3.2x	SALM1.0 - 6771.1.3	aph(3'')-Ib,aph(6)-Id,tet(A)	aminoglycosides,tetracyclines	ColE1,Col156		MOBP;MOBQ	no	yes	yes	yes
22MD10GT01-S	SRR23061089	SAMN32708670	FDA-NARMS	2022	USA	MD	commercial poultry	turkey	turkey-food	northeast	3		REPTDK01	A		33	PDS000158107	SALM1.0 - 6771.1.1.30.1.6	SALM1.0 - 6771.1.1	aph(3'')-Ib,aph(6)-Id,tet(A)	aminoglycosides,tetracyclines	IncX1,IncQ1,Col156		MOBP;MOBP;MOBQ;MOBQ	yes	yes	yes	yes
22MO11GT01-S1	SRR22480154	SAMN31970044	FDA-NARMS	2022	USA	MO	commercial poultry	turkey	turkey-food	central valley	7		REPTDK01	A	A1	33	PDS000158107	SALM1.0 - 6771.1.1.30.1.569	SALM1.0 - 6771.1.1	aph(3'')-Ib,aph(6)-Id,tet(A)	aminoglycosides,tetracyclines	none			yes	yes	yes	yes
22NC01GT06-S	SRR18058276	SAMN25653143	FDA-NARMS	2022	USA	NC	commercial poultry	turkey	turkey-food	southeast	4		REPTDK01	A	A1	33	PDS000158107	SALM1.0 - 6771.1.1.30.1	SALM1.0 - 6771.1.1	aph(3'')-Ib,aph(6)-Id,tet(A)	aminoglycosides,tetracyclines	Col156		MOBQ	yes	yes	yes	yes
22NY04GT02-S1	SRR19061663	SAMN28060607	FDA-NARMS	2022	USA	NY	commercial poultry	turkey	turkey-food	northeast	2		REPTDK01	A	A2	33	PDS000158107	SALM1.0 - 6771.1.1.30.1.6	SALM1.0 - 6771.1.1	aph(3'')-Ib,aph(6)-Id,tet(A)	aminoglycosides,tetracyclines	Col(pHAD28)		MOBP	yes	yes	yes	yes
22NY05GT01-S1	SRR19511223	SAMN28815658	FDA-NARMS	2022	USA	NY	commercial poultry	turkey	turkey-food	northeast	2		REPTDK01	B		33	PDS000158107	SALM1.0 - 6771.1.1.30.1.417	SALM1.0 - 6771.1.1	aph(3'')-Ib,aph(6)-Id,tet(A)	aminoglycosides,tetracyclines	ColpVC		MOBP	yes	yes	yes	yes
22NY08GT04-S1	SRR21386338	SAMN30626381	FDA-NARMS	2022	USA	NY	commercial poultry	turkey	turkey-food	northeast	2		REPTDK01	A	A1	33	PDS000158107	SALM1.0 - 6771.1.1.30.1.523	SALM1.0 - 6771.1.1	aph(3'')-Ib,aph(6)-Id,tet(A)	aminoglycosides,tetracyclines	none			yes	yes	yes	yes
22NY09GT06-S1	SRR22020051	SAMN31425005	FDA-NARMS	2022	USA	NY	commercial poultry	turkey	turkey-food	northeast	2		REPTDK01	A		33	PDS000158107	SALM1.0 - 6771.1.1.30.1.555	SALM1.0 - 6771.1.1	aph(3'')-Ib,aph(6)-Id,tet(A)	aminoglycosides,tetracyclines	ColpVC		MOBP	yes	yes	yes	yes
22OH09GT06-S	SRR24010262	SAMN33975797	FDA-NARMS	2022	USA	OH	commercial poultry	turkey	turkey-food	central valley	5		REPTDK01	A	A2	33	PDS000158107	SALM1.0 - 6771.1.1.30.1	SALM1.0 - 6771.1.1	aph(3'')-Ib,aph(6)-Id,tet(A)	aminoglycosides,tetracyclines	ColE1			yes	yes	yes	yes
22PA12GT04-S1	SRR23331540	SAMN33052908	FDA-NARMS	2022	USA	PA	commercial poultry	turkey	turkey-food	northeast	3	E	REPTDK01	A		33	PDS000158107	SALM1.0 - 6771.1.1.30.1	SALM1.0 - 6771.1.1	aph(3'')-Ib,aph(6)-Id,tet(A)	aminoglycosides,tetracyclines	ColE1,ColE1		MOBP;MOBP	yes	yes	yes	yes
22SC04GT02-S1	SRR18963039	SAMN27955938	FDA-NARMS	2022	USA	SC	commercial poultry	turkey	turkey-food	southeast	4		REPTDK01	A	A2	33	PDS000158107	SALM1.0 - 6771.1.1.30.1.6	SALM1.0 - 6771.1.1	aph(3'')-Ib,aph(6)-Id,tet(A)	aminoglycosides,tetracyclines	none		MOBP	yes	yes	yes	yes
22SD08GT08-S1	SRR21813571	SAMN31158983	FDA-NARMS	2022	USA	SD	commercial poultry	turkey	turkey-food	northern rockies	8		REPTDK01	A		33	PDS000158107	SALM1.0 - 6771.1.1.30.1	SALM1.0 - 6771.1.1	aph(3'')-Ib,aph(6)-Id,tet(A)	aminoglycosides,tetracyclines	Col156		MOBQ	yes	yes	yes	yes
22TX05GT07-S1	SRR19754639	SAMN29209206	FDA-NARMS	2022	USA	TX	commercial poultry	turkey	turkey-food	south	6		REPTDK01	A	A2	33	PDS000158107	SALM1.0 - 6771.1.1.30.1	SALM1.0 - 6771.1.1	aph(3'')-Ib,aph(6)-Id,tet(A)	aminoglycosides,tetracyclines	none			yes	yes	yes	yes
22TX11GT02-S1	SRR24314222	SAMN34384253	FDA-NARMS	2022	USA	TX	commercial poultry	turkey	turkey-food	south	6		REPTDK01	A		33	PDS000158107	SALM1.0 - 6771.1.1.30.1	SALM1.0 - 6771.1.1	aph(3'')-Ib,aph(6)-Id,tet(A)	aminoglycosides,tetracyclines	Col156		MOBP;MOBQ	yes	yes	yes	yes
22WA10TG04-S1	SRR22035284	SAMN31441079	FDA-NARMS	2022	USA	WA	commercial poultry	turkey	turkey-food	northwest	10			B	B1	33	PDS000158107	SALM1.0 - 6771.1.3.2x	SALM1.0 - 6771.1.3	aph(3'')-Ib,aph(6)-Id,tet(A)	aminoglycosides,tetracyclines	ColE1,ColpVC		MOBP	no	yes	yes	yes
22WA12GTO7-S1	SRR22929437	SAMN32494517	FDA-NARMS	2022	USA	WA	commercial poultry	turkey	turkey-food	northwest	10		REPTDK01	A	A1	33	PDS000158107	SALM1.0 - 6771.1.1.30.1.579	SALM1.0 - 6771.1.1	aph(3'')-Ib,aph(6)-Id,tet(A)	aminoglycosides,tetracyclines	Col156		MOBQ	yes	yes	yes	yes
23CA02GT02CC-S1	SRR24364522	SAMN34474491	FDA-NARMS	2023	USA	CA	commercial poultry	turkey	turkey-food	west	9			M		33	PDS000158106	SALM1.0 - 6771.1.1.7.5.8	SALM1.0 - 6771.1.1	aph(3'')-Ib,aph(6)-Id,tet(A)	aminoglycosides,tetracyclines	ColE1,ColpVC			no	yes	yes	yes
23CA05GT02CC-S1	SRR24983446	SAMN35820647	FDA-NARMS	2023	USA	CA	commercial poultry	turkey	turkey-food	west	9			K		33	PDS000158107	SALM1.0 - 6771.1.1.31.1.35	SALM1.0 - 6771.1.1	aph(3'')-Ib,aph(6)-Id,tet(A)	aminoglycosides,tetracyclines	none			yes	yes	yes	yes
23CT01GT02-S1	SRR23373493	SAMN33211597	FDA-NARMS	2023	USA	CT	commercial poultry	turkey	turkey-food	northeast	1	E	REPTDK01	A	A5	33	PDS000158107	SALM1.0 - 6771.1.1.30.1.601	SALM1.0 - 6771.1.1	aph(3'')-Ib,aph(6)-Id,tet(A)	aminoglycosides,tetracyclines	none		MOBP	yes	yes	yes	yes
23CT01GT03-S1	SRR23373494	SAMN33211519	FDA-NARMS	2023	USA	CT	commercial poultry	turkey	turkey-food	northeast	1	E	REPTDK01	A	A1	33	PDS000158107	SALM1.0 - 6771.1.1.30.1.6	SALM1.0 - 6771.1.1	aph(3'')-Ib,aph(6)-Id,tet(A)	aminoglycosides,tetracyclines	none		MOBP	yes	yes	yes	yes
23CT02GT03-S1	SRR23868582	SAMN33769277	FDA-NARMS	2023	USA	CT	commercial poultry	turkey	turkey-food	northeast	1	E	REPTDK01	C		33	PDS000158107	SALM1.0 - 6771.1.1.30.1.6	SALM1.0 - 6771.1.1	aph(3'')-Ib,aph(6)-Id,tet(A)	aminoglycosides,tetracyclines	IncI1-I(gamma)	PTU-I1	MOBP;MOBP;MOBQ	yes	yes	yes	yes
23CT03GT02-S1	SRR23981063	SAMN33939012	FDA-NARMS	2023	USA	CT	commercial poultry	turkey	turkey-food	northeast	1	E	REPTDK01	A	A1	33	PDS000158107	SALM1.0 - 6771.1.1.30.1	SALM1.0 - 6771.1.1	aph(3'')-Ib,aph(6)-Id,tet(A)	aminoglycosides,tetracyclines	none		MOBP	yes	yes	yes	yes
23CT05GT03-S1	SRR24968140	SAMN35800851	FDA-NARMS	2023	USA	CT	commercial poultry	turkey	turkey-food	northeast	1		REPTDK01	A	A2	33	PDS000158107	SALM1.0 - 6771.1.1.30.1	SALM1.0 - 6771.1.1	aph(3'')-Ib,aph(6)-Id,tet(A)	aminoglycosides,tetracyclines	none		MOBP;MOBQ	yes	yes	yes	yes
23CT07GT04-S1	SRR25763789	SAMN37161983	FDA-NARMS	2023	USA	CT	commercial poultry	turkey	turkey-food	northeast	1		REPTDK01	A	A2	33	PDS000158107	SALM1.0 - 6771.1.1.30.1.612	SALM1.0 - 6771.1.1	aph(3'')-Ib,aph(6)-Id,tet(A)	aminoglycosides,tetracyclines	none		MOBP	yes	yes	yes	yes
23CT07GT05-S1	SRR25764003	SAMN37162286	FDA-NARMS	2023	USA	CT	commercial poultry	turkey	turkey-food	northeast	1		REPTDK01	A	A2	33	PDS000158107	SALM1.0 - 6771.1.1.30.1.612	SALM1.0 - 6771.1.1	aph(3'')-Ib,aph(6)-Id,tet(A)	aminoglycosides,tetracyclines	none		MOBP	yes	yes	yes	yes
23GA01GT06_S1	SRR23927215	SAMN33837505	FDA-NARMS	2023	USA	GA	commercial poultry	turkey	turkey-food	southeast	4			A	A1	33	PDS000158107	SALM1.0 - 6771.1.1.46.2.1	SALM1.0 - 6771.1.1	aph(3'')-Ib,aph(6)-Id,tet(A)	aminoglycosides,tetracyclines	none			yes	yes	yes	yes
23LA02CH01-S1	SRR24007829	SAMN33971215	FDA-NARMS	2023	USA	LA	commercial poultry	chicken	chicken-food	south	6			H		33	PDS000158106	SALM1.0 - 6771.1.1.7.5.10	SALM1.0 - 6771.1.1	aph(3'')-Ib,aph(6)-Id,tet(A)	aminoglycosides,tetracyclines	ColpVC			no	yes	yes	yes
23LA02GT03-S1	SRR24007833	SAMN33971217	FDA-NARMS	2023	USA	LA	commercial poultry	turkey	turkey-food	south	6		REPTDK01	A	A1	33	PDS000158107	SALM1.0 - 6771.1.1.30.1.630	SALM1.0 - 6771.1.1	aph(3'')-Ib,aph(6)-Id,tet(A)	aminoglycosides,tetracyclines	none			yes	yes	yes	yes
23LA02GT04-S1	SRR24007838	SAMN33971287	FDA-NARMS	2023	USA	LA	commercial poultry	turkey	turkey-food	south	6		REPTDK01	A	A1	33	PDS000158107	SALM1.0 - 6771.1.1.30.1.602	SALM1.0 - 6771.1.1	aph(3'')-Ib,aph(6)-Id,tet(A)	aminoglycosides,tetracyclines	none			yes	yes	yes	yes
23LA02GT05-S1	SRR24178974	SAMN34195114	FDA-NARMS	2023	USA	LA	commercial poultry	turkey	turkey-food	south	6		REPTDK01	A	A1	33	PDS000158107	SALM1.0 - 6771.1.1.30.1.602	SALM1.0 - 6771.1.1	aph(3'')-Ib,aph(6)-Id,tet(A)	aminoglycosides,tetracyclines	none			yes	yes	yes	yes
23LA06CL01-S1	SRR25258288	SAMN36430082	FDA-NARMS	2023	USA	LA	commercial poultry	chicken	chicken-food	south	6			H		33	PDS000158106	SALM1.0 - 6771.1.1.7.8.1	SALM1.0 - 6771.1.1	aph(3'')-Ib,aph(6)-Id	aminoglycosides	ColE1,ColpVC			no	yes	yes	yes
23MD04GT01-S	SRR24467421	SAMN35000446	FDA-NARMS	2023	USA	MD	commercial poultry	turkey	turkey-food	northeast	3		REPTDK01	A	A1	33	PDS000158107	SALM1.0 - 6771.1.1.30.1.634	SALM1.0 - 6771.1.1	aph(3'')-Ib,aph(6)-Id,tet(A)	aminoglycosides,tetracyclines	none		MOBP	yes	yes	yes	yes
23MD07GT03-S	SRR25569134	SAMN36888279	FDA-NARMS	2023	USA	MD	commercial poultry	turkey	turkey-food	northeast	3		REPTDK01	A		33	PDS000158107	SALM1.0 - 6771.1.1.30.1.697	SALM1.0 - 6771.1.1	aph(3'')-Ib,aph(6)-Id,tet(A)	aminoglycosides,tetracyclines	IncX1		MOBP	yes	yes	yes	yes
23MD07GT06-S	SRR25569141	SAMN36888277	FDA-NARMS	2023	USA	MD	commercial poultry	turkey	turkey-food	northeast	3		REPTDK01	A	A1	33	PDS000158107	SALM1.0 - 6771.1.1.30.1.698	SALM1.0 - 6771.1.1	aph(3'')-Ib,aph(6)-Id,tet(A)	aminoglycosides,tetracyclines	ColE1,ColpVC		MOBP	yes	yes	yes	yes
23NM02GT05-S1	SRR23929285	SAMN33843077	FDA-NARMS	2023	USA	NM	commercial poultry	turkey	turkey-food	southwest	6			M		33	PDS000158106	SALM1.0 - 6771.1.1.7.5.8	SALM1.0 - 6771.1.1	aph(3'')-Ib,aph(6)-Id,tet(A)	aminoglycosides,tetracyclines	ColE1,ColpVC		MOBP	no	yes	yes	yes
23NY01GT03-S1	SRR23286931	SAMN32975160	FDA-NARMS	2023	USA	NY	commercial poultry	turkey	turkey-food	northeast	2		REPTDK01	A	A1	33	PDS000158107	SALM1.0 - 6771.1.1.30.1.6	SALM1.0 - 6771.1.1	aph(3'')-Ib,aph(6)-Id,tet(A)	aminoglycosides,tetracyclines	ColpVC		MOBP	yes	yes	yes	yes
23NY02GT03-S1	SRR23874659	SAMN33777869	FDA-NARMS	2023	USA	NY	commercial poultry	turkey	turkey-food	northeast	2		REPTDK01	singleton		33	PDS000158107	SALM1.0 - 6771.1.1.30.1.6	SALM1.0 - 6771.1.1	aph(3'')-Ib,aph(6)-Id,tet(A)	aminoglycosides,tetracyclines	none			yes			yes
23NY04GT01-S1	SRR24300121	SAMN34367387	FDA-NARMS	2023	USA	NY	commercial poultry	turkey	turkey-food	northeast	2		REPTDK01	A	A1	33	PDS000158107	SALM1.0 - 6771.1.1.30.1.638	SALM1.0 - 6771.1.1	aph(3'')-Ib,aph(6)-Id,tet(A)	aminoglycosides,tetracyclines	none			yes	yes	yes	yes
23NY05GT02-S1	SRR24825982	SAMN35619592	FDA-NARMS	2023	USA	NY	commercial poultry	turkey	turkey-food	northeast	2		REPTDK01	A	A1	33	PDS000158107	SALM1.0 - 6771.1.1.30.1.657	SALM1.0 - 6771.1.1	aph(3'')-Ib,aph(6)-Id,tet(A)	aminoglycosides,tetracyclines	none		MOBP	yes	yes	yes	yes
23OR01GT05-S1	SRR23446750	SAMN33274691	FDA-NARMS	2023	USA	OR	commercial poultry	turkey	turkey-food	northwest	10			K		33	PDS000158107	SALM1.0 - 6771.1.1.31.1	SALM1.0 - 6771.1.1	aph(3'')-Ib,aph(6)-Id,tet(A)	aminoglycosides,tetracyclines	none		MOBP;MOBP	yes	yes	yes	yes	Reference
23PR02GT01-S1	SRR23958458	SAMN33905818	FDA-NARMS	2023	USA	PR	commercial poultry	turkey	turkey-food		2			A	A1	33	PDS000158107			aph(3'')-Ib,aph(6)-Id,tet(A)	aminoglycosides,tetracyclines	none			yes	yes
23PR02GT04-S1	SRR23958457	SAMN33905819	FDA-NARMS	2023	USA	PR	commercial poultry	turkey	turkey-food		2			A	A1	33	PDS000158107	SALM1.0 - 6771.1.1.46.1	SALM1.0 - 6771.1.1	aph(3'')-Ib,aph(6)-Id,tet(A)	aminoglycosides,tetracyclines	none			yes	yes		yes
23SC06GT02-S1	SRR25068724	SAMN36039789	FDA-NARMS	2023	USA	SC	commercial poultry	turkey	turkey-food	southeast	4		REPTDK01	singleton		33	PDS000158107	SALM1.0 - 6771.1.1.30.1	SALM1.0 - 6771.1.1	aac(3)-VIa,ant(3'')-Ia,qacE,sul1	aminoglycosides	IncI1-I(gamma)		MOBP	yes			yes
23SC06GT03-S1	SRR25068585	SAMN36039790	FDA-NARMS	2023	USA	SC	commercial poultry	turkey	turkey-food	southeast	4		REPTDK01	C	C9	33	PDS000158107	SALM1.0 - 6771.1.1.30.1	SALM1.0 - 6771.1.1	aph(3'')-Ib,aph(6)-Id,tet(A)	aminoglycosides,tetracyclines	IncI1-I(gamma)	PTU-I1	MOBP;MOBP	yes	yes	yes	yes
23SC06GT06-S1	SRR25277141	SAMN36450221	FDA-NARMS	2023	USA	SC	commercial poultry	turkey	turkey-food	southeast	4		REPTDK01	A	A1	33	PDS000158107	SALM1.0 - 6771.1.1.30.1	SALM1.0 - 6771.1.1	aph(3'')-Ib,aph(6)-Id,tet(A)	aminoglycosides,tetracyclines	none			yes	yes	yes	yes
23TN02GT01N-S	SRR23686846	SAMN33569671	FDA-NARMS	2023	USA	TN	commercial poultry	turkey	turkey-food	central valley	4		REPTDK01	A	A13	33	PDS000158107	SALM1.0 - 6771.1.1.30.1.611	SALM1.0 - 6771.1.1	aph(3'')-Ib,aph(6)-Id,tet(A)	aminoglycosides,tetracyclines	none			yes	yes	yes	yes
23WA06GT01-S1	SRR25222763	SAMN36381819	FDA-NARMS	2023	USA	WA	commercial poultry	turkey	turkey-food	northwest	10			A		33	PDS000158107	SALM1.0 - 6771.1.1.31.1.43	SALM1.0 - 6771.1.1	aph(3'')-Ib,aph(6)-Id	aminoglycosides	none		MOBQ	yes	yes	yes	yes
23WA07GT03-S1	SRR25554944	SAMN36876522	FDA-NARMS	2023	USA	WA	commercial poultry	turkey	turkey-food	northwest	10			K		33	PDS000158107	SALM1.0 - 6771.1.1.31.1.45	SALM1.0 - 6771.1.1	aph(3'')-Ib,aph(6)-Id,tet(A)	aminoglycosides,tetracyclines	ColE1			yes	yes	yes	yes
AM34968	SRR14766052	SAMN19613721	CDC-NARMS	2008	USA	NJ	human clinical	unknown exposure	unknown exposure	northeast	2			A	A7	33	PDS000158106	SALM1.0 - 6771.1.1.2.2	SALM1.0 - 6771.1.1	aph(3'')-Ib,aph(6)-Id,blaTEM-1C,tet(A)	aminoglycosides,tetracyclines,penicillins	Col440II,Col(pHAD28),Col156,ColE1,ColE1,ColpVC		MOBP;MOBQ	no			yes
AM35162	SRR14760179	SAMN19606559	CDC-NARMS	2008	USA	MA	human clinical	unknown exposure	unknown exposure	northeast	1			A	A7	33	PDS000158106	SALM1.0 - 6771.1.1.2.2	SALM1.0 - 6771.1.1	aph(3'')-Ib,aph(6)-Id,blaTEM-1C,tet(A)	aminoglycosides,tetracyclines,penicillins	Col(pHAD28),Col440II,Col156,ColE1,ColE1,ColpVC		MOBP;MOBQ	no			yes
AM36473	SRR14760127	SAMN19606312	CDC-NARMS	2008	USA	TX	human clinical	unknown exposure	unknown exposure	south	6			singleton		33	unknown	SALM1.0 - 6771.1	SALM1.0 - 6771.1	aph(3'')-Ib,aph(6)-Id,tet(A)	aminoglycosides,tetracyclines	ColE1,ColpVC		MOBP;MOBP	no			yes
AM38163	SRR14766140	SAMN19613716	CDC-NARMS	2008	USA	WI	human clinical	unknown exposure	unknown exposure	upper midwest	5			A		33	PDS000158106	SALM1.0 - 6771.1.1.2.2	SALM1.0 - 6771.1.1	aph(3'')-Ib,aph(6)-Id,tet(A)	aminoglycosides,tetracyclines	Col156,ColE1,ColE1,ColpVC		MOBQ	no			yes
AM49340	SRR14761667	SAMN19606439	CDC-NARMS	2011	USA	AZ	human clinical	unknown exposure	unknown exposure	southwest	9			A	A1	33	PDS000158107	SALM1.0 - 6771.1.1.6	SALM1.0 - 6771.1.1	aph(3'')-Ib,aph(6)-Id,tet(A)	aminoglycosides,tetracyclines	none			yes			yes
AM51441	SRR14760424	SAMN19606414	CDC-NARMS	2012	USA	WA	human clinical	unknown exposure	unknown exposure	northwest	10			B	B4	33	PDS000158106	SALM1.0 - 6771.1.1.5.1.1	SALM1.0 - 6771.1.1	aph(3'')-Ib,aph(6)-Id,tet(A)	aminoglycosides,tetracyclines	none			no			yes
AM51445	SRR14760922	SAMN19606413	CDC-NARMS	2012	USA	WA	human clinical	unknown exposure	unknown exposure	northwest	10			B	B4	33	PDS000158106	SALM1.0 - 6771.1.1.5.1	SALM1.0 - 6771.1.1	aph(3'')-Ib,aph(6)-Id,tet(A)	aminoglycosides,tetracyclines	none			no			yes
CFSAN064684	SRR5711983	SAMN07185540	FDA-CVM	2017	USA	CA	animal feed	animal feed	animal feed-turkey	west	9			B	B1	33	PDS000158107	SALM1.0 - 6771.1.3.2x	SALM1.0 - 6771.1.3	aph(3'')-Ib,aph(6)-Id,tet(A)	aminoglycosides,tetracyclines	ColE1		MOBP	no			yes
CFSAN072298	SRR6366511	SAMN08114316	FDA-CVM	2017	USA	WA	animal feed	animal feed	animal feed	northwest	10			B	B2	33	PDS000158107			aph(3'')-Ib,aph(6)-Id,tet(A)	aminoglycosides,tetracyclines	ColE1		MOBP;MOBP	no
CFSAN072299	SRR6366485	SAMN08114312	FDA-CVM	2017	USA	WA	animal feed	animal feed	animal feed	northwest	10			F		33	PDS000014162	SALM1.0 - 6771.5.1.2.1	SALM1.0 - 6771.5.1	aph(3'')-Ib,aph(6)-Id,tet(A)	aminoglycosides,tetracyclines	Col156		MOBQ	no			yes
CFSAN073749	SRR6475288	SAMN08217892	FDA-CVM	2017	USA		animal feed	animal feed	animal feed-duck					F		33	PDS000014162	SALM1.0 - 6771.5.1.6.2	SALM1.0 - 6771.5.1	aph(3'')-Ib,aph(6)-Id,tet(A)	aminoglycosides,tetracyclines	Col(pHAD28),Col(pHAD28),ColE1,Col8282,Col(pHAD28)		MOBP;MOBP;MOBQ	no			yes
CFSAN085720	SRR8181786	SAMN10078940	FDA-VetLIRN	2018	USA	GA	other	other	animal clinical	southeast	4			D		33	PDS000114062	SALM1.0 - 6771.1.5.1.1	SALM1.0 - 6771.1.5	none	none	IncX1,ColpVC	PTU-X1	MOBP	no			yes
CFSAN101356	SRR10442135	SAMN13283495	FDA-NARMS	2019	USA	NC	commercial poultry	turkey	turkey-food	southeast	4			B	B1	33	PDS000158107	SALM1.0 - 6771.1.3.2x	SALM1.0 - 6771.1.3	aph(3'')-Ib,aph(6)-Id,tet(A)	aminoglycosides,tetracyclines	ColE1		MOBP	no	yes	yes	yes
CFSAN104637	SRR11101258	SAMN14125643	FDA-VetLIRN	2019	USA	IA	other	other	animal clinical	upper midwest	7			B	B1	33	PDS000158107	SALM1.0 - 6771.1.3.2x	SALM1.0 - 6771.1.3	aph(3'')-Ib,aph(6)-Id,tet(A)	aminoglycosides,tetracyclines	ColE1		MOBP	no			yes
CFSAN104650	SRR11101225	SAMN14125609	FDA-VetLIRN	2019	USA	MN	other	other	animal clinical	upper midwest	5			B	B1	33	PDS000158107	SALM1.0 - 6771.1.3.2x	SALM1.0 - 6771.1.3	aph(3'')-Ib,aph(6)-Id,tet(A)	aminoglycosides,tetracyclines	ColE1		MOBP	no			yes
CRJJGF_00023	SRR1686498	SAMN02908530	USDA-ARS	2004	USA		other	other	environmental					singleton		33	PDS000158107	SALM1.0 - 6771.1.1	SALM1.0 - 6771.1.1	ant(3'')-Ia,aph(3'')-Ib,aph(6)-Id,qacE,sul1,tet(A)	aminoglycosides,tetracyclines	IncI1-I(gamma),ColE1		MOBP	no			yes
CRJJGF_00024	SRR1686499	SAMN02908531	USDA-ARS	2004	USA		cattle	cattle	cattle-food					A		33	unknown	SALM1.0 - 6771.1.1	SALM1.0 - 6771.1.1	aph(3'')-Ib,aph(6)-Id,blaTEM-1B,tet(A)	aminoglycosides,tetracyclines,penicillins	IncX1		MOBP	no			yes
CRJJGF_00134	SRR1686609	SAMN02908641	USDA-ARS	2006	USA		commercial poultry	turkey	turkey-food					singleton		33	PDS000114063	SALM1.0 - 6771.1.36	SALM1.0 - 6771.1.36	aac(3)-VIa,ant(3'')-Ia,aph(3'')-Ib,aph(6)-Id,blaTEM-1B,qacE,sul1,tet(A)	aminoglycosides,tetracyclines,penicillins	IncX1,IncI1-I(gamma),Col156,ColE1		MOBP;MOBP;MOBQ	yes			yes
CVM_N16S006	SRR6351018	SAMN08113885	FDA-NARMS	2016	USA	CA	commercial poultry	turkey	turkey-food	west	9			B	B1	33	PDS000158107	SALM1.0 - 6771.1.3.2x	SALM1.0 - 6771.1.3	aph(3'')-Ib,aph(6)-Id,tet(A)	aminoglycosides,tetracyclines	Col156,ColE1		MOBP;MOBQ	no	yes	yes	yes
CVM_N16S010	SRR6350829	SAMN08113889	FDA-NARMS	2016	USA	CA	commercial poultry	turkey	turkey-food	west	9			singleton		33	PDS000158107	SALM1.0 - 6771.1.3.2x	SALM1.0 - 6771.1.3	aph(3'')-Ib,aph(6)-Id,tet(A)	aminoglycosides,tetracyclines	IncI1-I(gamma),ColE1,ColE1		MOBP;MOBP;MOBP	no			yes
CVM_N16S131	SRR6350906	SAMN08114008	FDA-NARMS	2016	USA	MD	commercial poultry	turkey	turkey-food	northeast	3			B	B1	33	PDS000158107	SALM1.0 - 6771.1.3.2x	SALM1.0 - 6771.1.3	aph(3'')-Ib,aph(6)-Id,tet(A)	aminoglycosides,tetracyclines	ColE1,Col156,ColpVC		MOBP;MOBQ;MOBQ	no	yes	yes	yes
CVM_N16S134	SRR6350897	SAMN08114011	FDA-NARMS	2016	USA	MD	commercial poultry	turkey	turkey-food	northeast	3			B	B2	33	PDS000158107	SALM1.0 - 6771.1.3.2x	SALM1.0 - 6771.1.3	none	none	ColE1,ColpVC		MOBP	no	yes	yes	yes
CVM_N16S181	SRR6351115	SAMN08114054	FDA-NARMS	2016	USA	NM	commercial poultry	turkey	turkey-food	southwest	6			singleton		33	PDS000114063	SALM1.0 - 6771.1.36	SALM1.0 - 6771.1.36	aph(3'')-Ib,aph(6)-Id,tet(A)	aminoglycosides,tetracyclines	Col156		MOBQ;MOBQ	yes			yes
CVM_N16S271	SRR6350856	SAMN08114140	FDA-NARMS	2016	USA	MD	commercial poultry	turkey	turkey-food	northeast	3			B	B2	33	PDS000158107	SALM1.0 - 6771.1.3.2x	SALM1.0 - 6771.1.3	none	none	ColE1,ColpVC		MOBP	no	yes	yes	yes
CVM_N16S303	SRR6350936	SAMN08114172	FDA-NARMS	2016	USA	OR	commercial poultry	turkey	turkey-food	northwest	10			B	B1	33	PDS000158107	SALM1.0 - 6771.1.3.2x	SALM1.0 - 6771.1.3	aph(3'')-Ib,aph(6)-Id,tet(A)	aminoglycosides,tetracyclines	ColE1,ColE1		MOBP	no	yes	yes	yes
CVM_N16S318	SRR6350798	SAMN08114187	FDA-NARMS	2016	USA	NM	commercial poultry	turkey	turkey-food	southwest	6			B	B1	33	PDS000158107	SALM1.0 - 6771.1.3.2x	SALM1.0 - 6771.1.3	aph(3'')-Ib,aph(6)-Id,tet(A)	aminoglycosides,tetracyclines	Col156,ColE1		MOBP;MOBQ	no	yes	yes	yes
CVM_N16S329	SRR6351103	SAMN08114198	FDA-NARMS	2016	USA	MO	commercial poultry	turkey	turkey-food	central valley	7			B	B1	33	PDS000158107			aph(3'')-Ib,aph(6)-Id,tet(A)	aminoglycosides,tetracyclines	ColE1		MOBP	no	yes	yes
CVM_N16S348	SRR6350868	SAMN08114217	FDA-NARMS	2016	USA	CA	commercial poultry	turkey	turkey-food	west	9			B	B1	33	PDS000158107	SALM1.0 - 6771.1.3.2x	SALM1.0 - 6771.1.3	none	none	Col156,ColE1		MOBP;MOBQ	no	yes	yes	yes
CVM_N16S370	SRR6351141	SAMN08114238	FDA-NARMS	2016	USA	MD	commercial poultry	turkey	turkey-food	northeast	3			B	B1	33	PDS000158107	SALM1.0 - 6771.1.3.2x	SALM1.0 - 6771.1.3	aph(3'')-Ib,aph(6)-Id,tet(A)	aminoglycosides,tetracyclines	ColE1,Col156,ColpVC		MOBP;MOBP;MOBQ;MOBQ	no	yes	yes	yes
CVM_N16S378	SRR6351013	SAMN08114246	FDA-NARMS	2016	USA	MO	commercial poultry	turkey	turkey-food	central valley	7			B	B2	33	PDS000158107	SALM1.0 - 6771.1.3.2x	SALM1.0 - 6771.1.3	aph(3'')-Ib,aph(6)-Id,tet(A)	aminoglycosides,tetracyclines	ColE1		MOBP	no	yes	yes	yes
CVM_N16S380	SRR6351011	SAMN08114248	FDA-NARMS	2016	USA	MO	swine	swine	swine-food	central valley	7			B	B2	33	PDS000158107	SALM1.0 - 6771.1.3.2x	SALM1.0 - 6771.1.3	aph(3'')-Ib,aph(6)-Id,tet(A)	aminoglycosides,tetracyclines	ColE1			no	yes	yes	yes
CVM_N17S037	SRR7653373	SAMN09770861	FDA-NARMS	2017	USA	GA	commercial poultry	turkey	turkey-food	southeast	4			B	B2	33	PDS000158107	SALM1.0 - 6771.1.3.2x	SALM1.0 - 6771.1.3	aph(3'')-Ib,aph(6)-Id,tet(A)	aminoglycosides,tetracyclines	ColE1,Col156		MOBP;MOBP;MOBQ	no	yes	yes	yes
CVM_N17S063	SRR7653378	SAMN09770866	FDA-NARMS	2017	USA	IA	commercial poultry	turkey	turkey-food	upper midwest	7			B	B1	33	PDS000158107	SALM1.0 - 6771.1.3.2x	SALM1.0 - 6771.1.3	aph(3'')-Ib,aph(6)-Id,tet(A)	aminoglycosides,tetracyclines	Col(MG828),ColE1,Col156		MOBP;MOBQ	no	yes	yes	yes
CVM_N17S1077	SRR7653258	SAMN09771010	FDA-NARMS	2017	USA	OR	commercial poultry	turkey	turkey-food	northwest	10			B	B1	33	PDS000158107	SALM1.0 - 6771.1.3.2x	SALM1.0 - 6771.1.3	aph(3'')-Ib,aph(6)-Id,tet(A)	aminoglycosides,tetracyclines	ColE1		MOBP	no	yes	yes	yes
CVM_N17S1089	SRR7653319	SAMN09771015	FDA-NARMS	2017	USA	PA	commercial poultry	turkey	turkey-food	northeast	3			singleton		33	PDS000158107	SALM1.0 - 6771.1.3.2x	SALM1.0 - 6771.1.3	aph(3'')-Ib,aph(6)-Id,tet(A)	aminoglycosides,tetracyclines	IncI1-I(gamma),ColE1		MOBP;MOBP;MOBP	no			yes
CVM_N17S1174	SRR7653291	SAMN09771027	FDA-NARMS	2017	USA	WA	commercial poultry	turkey	turkey-food	northwest	10			B	B1	33	PDS000158107	SALM1.0 - 6771.1.3.2x	SALM1.0 - 6771.1.3	aph(3'')-Ib,aph(6)-Id,tet(A)	aminoglycosides,tetracyclines	ColE1		MOBP	no	yes	yes	yes
CVM_N17S1183	SRR7907738	SAMN10132998	FDA-NARMS	2017	USA	CA	commercial poultry	turkey	turkey-food	west	9			B	B1	33	PDS000158107	SALM1.0 - 6771.1.3.2x	SALM1.0 - 6771.1.3	aph(3'')-Ib,aph(6)-Id,blaTEM-1B,tet(A)	aminoglycosides,tetracyclines,penicillins	ColE1			no	yes	yes	yes
CVM_N17S1228	SRR8064315	SAMN10242842	FDA-NARMS	2017	USA	WA	commercial poultry	turkey	turkey-food	northwest	10			B		33	PDS000158107	SALM1.0 - 6771.1.3.2x	SALM1.0 - 6771.1.3	aph(3'')-Ib,aph(6)-Id,tet(A)	aminoglycosides,tetracyclines	ColE1,Col156		MOBP;MOBQ	no	yes	yes	yes
CVM_N17S1255	SRR7907844	SAMN10133016	FDA-NARMS	2017	USA	CO	commercial poultry	turkey	turkey-food	southwest	8			B	B3	33	PDS000158106	SALM1.0 - 6771.1.1.9.7	SALM1.0 - 6771.1.1	blaTEM-1C	penicillins	ColE1,Col440II,Col(pHAD28),Col156,ColE1,ColpVC,ColpVC		MOBP;MOBP;MOBQ	no	yes	yes	yes
CVM_N17S1269	SRR7907840	SAMN10133020	FDA-NARMS	2017	USA	CO	commercial poultry	turkey	turkey-food	southwest	8			B	B1	33	PDS000158107	SALM1.0 - 6771.1.3.2x	SALM1.0 - 6771.1.3	aph(3'')-Ib,aph(6)-Id,blaTEM-1B,tet(A)	aminoglycosides,tetracyclines,penicillins	ColE1			no	yes	yes	yes
CVM_N17S1277	SRR7907847	SAMN10133023	FDA-NARMS	2017	USA	CO	commercial poultry	turkey	turkey-food	southwest	8			B	B2	33	PDS000158107	SALM1.0 - 6771.1.3.2x	SALM1.0 - 6771.1.3	aph(3'')-Ib,aph(6)-Id,tet(A)	aminoglycosides,tetracyclines	ColE1,Col156		MOBP;MOBP;MOBQ	no	yes	yes	yes
CVM_N17S133	SRR7907696	SAMN10132782	FDA-NARMS	2017	USA	MD	commercial poultry	turkey	turkey-food	northeast	3			B	B2	33	PDS000158107	SALM1.0 - 6771.1.3.2x	SALM1.0 - 6771.1.3	aph(3'')-Ib,aph(6)-Id,tet(A)	aminoglycosides,tetracyclines	ColE1		MOBP	no	yes	yes	yes
CVM_N17S138	SRR7907650	SAMN10132787	FDA-NARMS	2017	USA	MD	commercial poultry	turkey	turkey-food	northeast	3			B	B2	33	PDS000158107	SALM1.0 - 6771.1.3.2x	SALM1.0 - 6771.1.3	aph(3'')-Ib,aph(6)-Id,tet(A)	aminoglycosides,tetracyclines	ColE1,ColE1		MOBP;MOBP	no	yes	yes	yes
CVM_N17S1380	SRR7907729	SAMN10133046	FDA-NARMS	2017	USA	MO	commercial poultry	turkey	turkey-food	central valley	7			B	B2	33	PDS000158107	SALM1.0 - 6771.1.3.2x	SALM1.0 - 6771.1.3	aph(3'')-Ib,aph(6)-Id,tet(A)	aminoglycosides,tetracyclines	ColE1,ColE1,Col156		MOBP;MOBP;MOBP;MOBQ	no	yes	yes	yes
CVM_N17S139	SRR7907651	SAMN10132788	FDA-NARMS	2017	USA	MD	commercial poultry	turkey	turkey-food	northeast	3			B	B1	33	PDS000158107	SALM1.0 - 6771.1.3.2x	SALM1.0 - 6771.1.3	aph(3'')-Ib,aph(6)-Id,tet(A)	aminoglycosides,tetracyclines	ColE1,ColE1		MOBP	no	yes	yes	yes
CVM_N17S140	SRR7907652	SAMN10132789	FDA-NARMS	2017	USA	MD	commercial poultry	turkey	turkey-food	northeast	3			B	B2	33	PDS000158107	SALM1.0 - 6771.1.3.2x	SALM1.0 - 6771.1.3	aph(3'')-Ib,aph(6)-Id,tet(A)	aminoglycosides,tetracyclines	ColE1		MOBP;MOBP	no	yes	yes	yes
CVM_N17S1409	SRR7653340	SAMN09771045	FDA-NARMS	2017	USA	NM	commercial poultry	turkey	turkey-food	southwest	6			B	B1	33	PDS000158107	SALM1.0 - 6771.1.3.2x	SALM1.0 - 6771.1.3	aph(3'')-Ib,aph(6)-Id,tet(A)	aminoglycosides,tetracyclines	Col156,ColE1		MOBP;MOBQ	no	yes	yes	yes
CVM_N17S1418	SRR7653342	SAMN09771047	FDA-NARMS	2017	USA	OR	commercial poultry	turkey	turkey-food	northwest	10			B	B1	33	PDS000158107	SALM1.0 - 6771.1.3.2x	SALM1.0 - 6771.1.3	aph(3'')-Ib,aph(6)-Id,tet(A)	aminoglycosides,tetracyclines	Col156,ColE1		MOBP;MOBQ	no	yes	yes	yes
CVM_N17S142	SRR7653450	SAMN09770883	FDA-NARMS	2017	USA	MN	commercial poultry	turkey	turkey-food	upper midwest	5			B	B1	33	PDS000158107	SALM1.0 - 6771.1.3.2x	SALM1.0 - 6771.1.3	aph(3'')-Ib,aph(6)-Id,blaTEM-1B,tet(A)	aminoglycosides,tetracyclines,penicillins	ColE1			no	yes	yes	yes
CVM_N17S1423	SRR7653343	SAMN09771048	FDA-NARMS	2017	USA	OR	commercial poultry	turkey	turkey-food	northwest	10			B	B1	33	PDS000158107	SALM1.0 - 6771.1.3.2x	SALM1.0 - 6771.1.3	aph(3'')-Ib,aph(6)-Id,tet(A)	aminoglycosides,tetracyclines	Col156,Col156,ColE1,ColE1,ColE1		MOBP;MOBQ;MOBQ	no	yes	yes	yes
CVM_N17S1433	SRR7653335	SAMN09771050	FDA-NARMS	2017	USA	OR	commercial poultry	turkey	turkey-food	northwest	10			B	B1	33	PDS000158107	SALM1.0 - 6771.1.3.2x	SALM1.0 - 6771.1.3	aph(3'')-Ib,aph(6)-Id,tet(A)	aminoglycosides,tetracyclines	Col156,ColE1		MOBP;MOBQ	no	yes	yes	yes
CVM_N17S1489	SRR7907689	SAMN10133058	FDA-NARMS	2017	USA	CO	commercial poultry	turkey	turkey-food	southwest	8			B	B1	33	PDS000158107	SALM1.0 - 6771.1.3.2x	SALM1.0 - 6771.1.3	aph(3'')-Ib,aph(6)-Id,tet(A)	aminoglycosides,tetracyclines	Col156,ColE1		MOBP;MOBQ	no	yes	yes	yes
CVM_N17S200	SRR7907609	SAMN10132802	FDA-NARMS	2017	USA	MO	commercial poultry	turkey	turkey-food	central valley	7			B	B2	33	PDS000158107	SALM1.0 - 6771.1.3.2x	SALM1.0 - 6771.1.3	aph(3'')-Ib,aph(6)-Id,tet(A)	aminoglycosides,tetracyclines	ColE1,ColE1		MOBP;MOBQ	no	yes	yes	yes
CVM_N17S204	SRR7907619	SAMN10132803	FDA-NARMS	2017	USA	MO	commercial poultry	turkey	turkey-food	central valley	7			B	B1	33	PDS000158107	SALM1.0 - 6771.1.3.2x	SALM1.0 - 6771.1.3	aph(3'')-Ib,aph(6)-Id,tet(A)	aminoglycosides,tetracyclines	ColE1,Col156		MOBP;MOBP;MOBQ	no	yes	yes	yes
CVM_N17S236	SRR7907901	SAMN10132809	FDA-NARMS	2017	USA	KS	commercial poultry	turkey	turkey-food	south	7			B	B2	33	PDS000158107	SALM1.0 - 6771.1.3.2x	SALM1.0 - 6771.1.3	aph(3'')-Ib,aph(6)-Id,tet(A)	aminoglycosides,tetracyclines	ColE1		MOBP	no	yes	yes	yes
CVM_N17S240	SRR7907902	SAMN10132810	FDA-NARMS	2017	USA	MD	commercial poultry	turkey	turkey-food	northeast	3			B	B2	33	PDS000158107	SALM1.0 - 6771.1.3.2x	SALM1.0 - 6771.1.3	aph(3'')-Ib,aph(6)-Id,tet(A)	aminoglycosides,tetracyclines	ColE1		MOBP;MOBP	no	yes	yes	yes
CVM_N17S253	SRR7653307	SAMN09770909	FDA-NARMS	2017	USA	NM	commercial poultry	turkey	turkey-food	southwest	6			B	B2	33	PDS000158107	SALM1.0 - 6771.1.3.2x	SALM1.0 - 6771.1.3	aph(3'')-Ib,aph(6)-Id,tet(A)	aminoglycosides,tetracyclines	ColE1		MOBP	no	yes	yes	yes
CVM_N17S257	SRR7653267	SAMN09770910	FDA-NARMS	2017	USA	NM	commercial poultry	turkey	turkey-food	southwest	6			B		33	PDS000158107	SALM1.0 - 6771.1.3.2x	SALM1.0 - 6771.1.3	aph(3'')-Ib,aph(6)-Id,tet(A)	aminoglycosides,tetracyclines	Col156,ColE1		MOBP;MOBQ	no	yes	yes	yes
CVM_N17S264	SRR7653326	SAMN09770912	FDA-NARMS	2017	USA	NY	commercial poultry	turkey	turkey-food	northeast	2			B	B1	33	PDS000158107	SALM1.0 - 6771.1.3.2x	SALM1.0 - 6771.1.3	aph(3'')-Ib,aph(6)-Id,tet(A)	aminoglycosides,tetracyclines	ColE1,ColE1		MOBP	no	yes	yes	yes
CVM_N17S294	SRR7653290	SAMN09770920	FDA-NARMS	2017	USA	OR	commercial poultry	turkey	turkey-food	northwest	10			B	B1	33	PDS000158107	SALM1.0 - 6771.1.3.2x	SALM1.0 - 6771.1.3	aph(3'')-Ib,aph(6)-Id,tet(A)	aminoglycosides,tetracyclines	Col156,ColE1		MOBP;MOBQ	no	yes	yes	yes
CVM_N17S295	SRR7653364	SAMN09770921	FDA-NARMS	2017	USA	OR	commercial poultry	turkey	turkey-food	northwest	10			B	B1	33	PDS000158107	SALM1.0 - 6771.1.3.2x	SALM1.0 - 6771.1.3	aph(3'')-Ib,aph(6)-Id,tet(A)	aminoglycosides,tetracyclines	Col156,ColE1		MOBP;MOBQ	no	yes	yes	yes
CVM_N17S297	SRR7653365	SAMN09770922	FDA-NARMS	2017	USA	OR	commercial poultry	turkey	turkey-food	northwest	10			B	B1	33	PDS000158107	SALM1.0 - 6771.1.3.2x	SALM1.0 - 6771.1.3	aph(3'')-Ib,aph(6)-Id,tet(A)	aminoglycosides,tetracyclines	Col156,ColE1		MOBP;MOBQ	no	yes	yes	yes
CVM_N17S302	SRR7907855	SAMN10132822	FDA-NARMS	2017	USA	OR	commercial poultry	turkey	turkey-food	northwest	10			B		33	PDS000158107	SALM1.0 - 6771.1.3.2x	SALM1.0 - 6771.1.3	aph(3'')-Ib,aph(6)-Id,tet(A)	aminoglycosides,tetracyclines	Col156,ColE1		MOBP;MOBQ	no	yes	yes	yes
CVM_N17S303	SRR7907858	SAMN10132823	FDA-NARMS	2017	USA	OR	swine	swine	swine-food	northwest	10			B		33	PDS000158107	SALM1.0 - 6771.1.3.2x	SALM1.0 - 6771.1.3	aph(3'')-Ib,aph(6)-Id,tet(A)	aminoglycosides,tetracyclines	Col156,ColE1		MOBP;MOBQ	no	yes	yes	yes
CVM_N17S305	SRR7907812	SAMN10132825	FDA-NARMS	2017	USA	PA	commercial poultry	turkey	turkey-food	northeast	3			B	B2	33	PDS000158107	SALM1.0 - 6771.1.3.2x	SALM1.0 - 6771.1.3	aph(3'')-Ib,aph(6)-Id,tet(A)	aminoglycosides,tetracyclines	ColE1,ColE1		MOBP;MOBQ	no	yes	yes	yes
CVM_N17S307	SRR7907814	SAMN10132827	FDA-NARMS	2017	USA	PA	commercial poultry	turkey	turkey-food	northeast	3			B	B2	33	PDS000158107	SALM1.0 - 6771.1.3.2x	SALM1.0 - 6771.1.3	aph(3'')-Ib,aph(6)-Id,tet(A)	aminoglycosides,tetracyclines	ColE1,ColE1		MOBP;MOBQ	no	yes	yes	yes
CVM_N17S311	SRR7907808	SAMN10132829	FDA-NARMS	2017	USA	PA	commercial poultry	turkey	turkey-food	northeast	3			B	B3	33	PDS000158106	SALM1.0 - 6771.1.1.9.7	SALM1.0 - 6771.1.1	blaTEM-1C	penicillins	Col440II,Col(pHAD28),ColpVC,ColpVC,ColpVC,ColpVC,Col156,ColE1,ColE1		MOBF;MOBP;MOBQ	no	yes	yes	yes
CVM_N17S312	SRR7907809	SAMN10132830	FDA-NARMS	2017	USA	PA	commercial poultry	turkey	turkey-food	northeast	3			B	B3	33	PDS000158106	SALM1.0 - 6771.1.1.9.7	SALM1.0 - 6771.1.1	blaTEM-1C	penicillins	Col440II,Col(pHAD28),Col156,ColE1,ColpVC,ColpVC,ColE1		MOBP;MOBQ	no	yes	yes	yes
CVM_N17S332	SRR7907818	SAMN10132834	FDA-NARMS	2017	USA	SC	commercial poultry	turkey	turkey-food	southeast	4			B	B2	33	PDS000158107	SALM1.0 - 6771.1.3.2x	SALM1.0 - 6771.1.3	aph(3'')-Ib,aph(6)-Id,tet(A)	aminoglycosides,tetracyclines	ColE1,ColE1		MOBP;MOBQ	no	yes	yes	yes
CVM_N17S381	SRR7653405	SAMN09770937	FDA-NARMS	2017	USA	TN	commercial poultry	turkey	turkey-food	central valley	4			B	B2	33	PDS000158107	SALM1.0 - 6771.1.3.2x	SALM1.0 - 6771.1.3	aph(3'')-Ib,aph(6)-Id,tet(A)	aminoglycosides,tetracyclines	ColE1		MOBP;MOBP	no	yes	yes	yes
CVM_N17S433	SRR7653412	SAMN09770940	FDA-NARMS	2017	USA	WA	commercial poultry	turkey	turkey-food	northwest	10			B	B1	33	PDS000158107	SALM1.0 - 6771.1.3.2x	SALM1.0 - 6771.1.3	aph(3'')-Ib,aph(6)-Id,tet(A)	aminoglycosides,tetracyclines	Col156,ColE1		MOBP;MOBQ	no	yes	yes	yes
CVM_N17S441	SRR7653436	SAMN09770942	FDA-NARMS	2017	USA	WA	commercial poultry	turkey	turkey-food	northwest	10			B	B3	33	PDS000158106	SALM1.0 - 6771.1.1.9	SALM1.0 - 6771.1.1	aph(3'')-Ib,aph(6)-Id,tet(A)	aminoglycosides,tetracyclines	ColE1,Col156,ColE1,ColE1,ColE1,ColpVC		MOBQ;MOBQ	no	yes	yes	yes
CVM_N17S453	SRR7653439	SAMN09770945	FDA-NARMS	2017	USA	CA	commercial poultry	turkey	turkey-food	west	9			B	B1	33	PDS000158107	SALM1.0 - 6771.1.3.2x	SALM1.0 - 6771.1.3	aph(3'')-Ib,aph(6)-Id,tet(A)	aminoglycosides,tetracyclines	ColE1		MOBP	no	yes	yes	yes
CVM_N17S702	SRR7907790	SAMN10132924	FDA-NARMS	2017	USA	MO	commercial poultry	turkey	turkey-food	central valley	7			B		33	PDS000158107	SALM1.0 - 6771.1.3.2x	SALM1.0 - 6771.1.3	none	none	Col156,ColE1,Col(pHAD28)		MOBP;MOBQ	no	yes	yes	yes
CVM_N17S704	SRR8064302	SAMN10242834	FDA-NARMS	2017	USA	MO	commercial poultry	turkey	turkey-food	central valley	7			B		33	PDS000158107	SALM1.0 - 6771.1.3.2x	SALM1.0 - 6771.1.3	aph(3'')-Ib,aph(6)-Id,tet(A)	aminoglycosides,tetracyclines	ColE1,Col156,ColpVC,ColpVC		MOBP;MOBP	no	yes	yes	yes
CVM_N17S762	SRR7653361	SAMN09770968	FDA-NARMS	2017	USA	NY	commercial poultry	turkey	turkey-food	northeast	2			B	B2	33	PDS000158107	SALM1.0 - 6771.1.3.2x	SALM1.0 - 6771.1.3	aph(3'')-Ib,aph(6)-Id,tet(A)	aminoglycosides,tetracyclines	ColE1		MOBP;MOBP	no	yes	yes	yes
CVM_N17S786	SRR7653462	SAMN09770973	FDA-NARMS	2017	USA	OR	commercial poultry	turkey	turkey-food	northwest	10			B		33	PDS000158107	SALM1.0 - 6771.1.3.2x	SALM1.0 - 6771.1.3	aph(3'')-Ib,aph(6)-Id,tet(A)	aminoglycosides,tetracyclines	Col156,ColE1		MOBP;MOBP;MOBQ	no	yes	yes	yes
CVM_N17S790	SRR7653461	SAMN09770974	FDA-NARMS	2017	USA	OR	commercial poultry	turkey	turkey-food	northwest	10			B		33	PDS000158107	SALM1.0 - 6771.1.3.2x	SALM1.0 - 6771.1.3	aph(3'')-Ib,aph(6)-Id,tet(A)	aminoglycosides,tetracyclines	ColE1,ColE1,Col156		MOBP;MOBP;MOBP;MOBQ	no	yes	yes	yes
CVM_N17S836	SRR7653430	SAMN09770982	FDA-NARMS	2017	USA	SC	commercial poultry	turkey	turkey-food	southeast	4			singleton		33	PDS000158107	SALM1.0 - 6771.1.3.2x	SALM1.0 - 6771.1.3	aph(3'')-Ib,aph(6)-Id,tet(A)	aminoglycosides,tetracyclines	Col(MG828),ColE1,Col156		MOBP;MOBQ	no			yes
CVM_N17S840	SRR7653427	SAMN09770983	FDA-NARMS	2017	USA	SC	commercial poultry	turkey	turkey-food	southeast	4			B	B1	33	PDS000158107	SALM1.0 - 6771.1.3.2x	SALM1.0 - 6771.1.3	aph(3'')-Ib,aph(6)-Id,tet(A)	aminoglycosides,tetracyclines	Col(MG828),ColE1,Col156		MOBF;MOBP;MOBQ	no	yes	yes	yes
CVM_N17S957	SRR7907624	SAMN10132962	FDA-NARMS	2017	USA	LA	commercial poultry	turkey	turkey-food	south	6			singleton		33	PDS000158107	SALM1.0 - 6771.1.3.2x	SALM1.0 - 6771.1.3	aph(3'')-Ib,aph(6)-Id,tet(A)	aminoglycosides,tetracyclines	IncI1-I(gamma),ColE1,Col156		MOBP;MOBP;MOBP;MOBQ	no			yes
CVM_N17S959	SRR8064305	SAMN10242838	FDA-NARMS	2017	USA	LA	commercial poultry	turkey	turkey-food	south	6			singleton		33	PDS000158107	SALM1.0 - 6771.1.3.2x	SALM1.0 - 6771.1.3	none	none	IncI1-I(gamma),ColE1,Col156		MOBP;MOBP;MOBP;MOBQ	no			yes
CVM_N17S965	SRR7907630	SAMN10132964	FDA-NARMS	2017	USA	LA	commercial poultry	chicken	chicken-food	south	6			A	A1	33	PDS000158107	SALM1.0 - 6771.1.1.31.1	SALM1.0 - 6771.1.1	aph(3'')-Ib,aph(6)-Id,tet(A)	aminoglycosides,tetracyclines	none			yes	yes	yes	yes
CVM_N18S0076	SRR10237579	SAMN12930373	FDA-NARMS	2018	USA	SD	commercial poultry	turkey	turkey-food	northern rockies	8			B	B1	33	PDS000158107	SALM1.0 - 6771.1.3.2x	SALM1.0 - 6771.1.3	aph(6)-Id,tet(A)	aminoglycosides,tetracyclines	ColE1		MOBP	no	yes	yes	yes
CVM_N18S0196	SRR9210985	SAMN11967937	FDA-NARMS	2018	USA	WA	commercial poultry	turkey	turkey-food	northwest	10			B	B1	33	PDS000158107	SALM1.0 - 6771.1.3.2x	SALM1.0 - 6771.1.3	aph(3'')-Ib,aph(6)-Id,tet(A)	aminoglycosides,tetracyclines	Col156,ColE1		MOBP;MOBQ	no	yes	yes	yes
CVM_N18S0303	SRR9210961	SAMN11967965	FDA-NARMS	2018	USA	TN	commercial poultry	turkey	turkey-food	central valley	4			B	B1	33	PDS000158107	SALM1.0 - 6771.1.3.2x	SALM1.0 - 6771.1.3	aph(3'')-Ib,aph(6)-Id,tet(A)	aminoglycosides,tetracyclines	Col156,ColE1		MOBP;MOBP;MOBQ	no	yes	yes	yes
CVM_N18S0306	SRR9210966	SAMN11967966	FDA-NARMS	2018	USA	TN	commercial poultry	turkey	turkey-food	central valley	4			B	B1	33	PDS000158107	SALM1.0 - 6771.1.3.2x	SALM1.0 - 6771.1.3	aph(3'')-Ib,aph(6)-Id,tet(A)	aminoglycosides,tetracyclines	Col156,ColE1		MOBP;MOBP;MOBQ	no	yes	yes	yes
CVM_N18S0345	SRR9210934	SAMN11967977	FDA-NARMS	2018	USA	TX	commercial poultry	turkey	turkey-food	south	6			B	B1	33	PDS000158107	SALM1.0 - 6771.1.3.2x	SALM1.0 - 6771.1.3	aph(3'')-Ib,aph(6)-Id,tet(A)	aminoglycosides,tetracyclines	ColE1,ColpVC		MOBP	no	yes	yes	yes
CVM_N18S0417	SRR9210976	SAMN11967992	FDA-NARMS	2018	USA	MN	commercial poultry	turkey	turkey-food	upper midwest	5			B	B3	33	PDS000158106	SALM1.0 - 6771.1.1.9.3	SALM1.0 - 6771.1.1	aph(3')-Ia,blaTEM-1C	aminoglycosides,penicillins	Col(pHAD28),Col440II,Col156,ColE1,ColE1,ColpVC		MOBP;MOBP;MOBQ;MOBQ	no	yes	yes	yes
CVM_N18S0424	SRR9210975	SAMN11967993	FDA-NARMS	2018	USA	MN	commercial poultry	turkey	turkey-food	upper midwest	5			B	B1	33	PDS000158107	SALM1.0 - 6771.1.3.2x	SALM1.0 - 6771.1.3	aph(6)-Id,tet(A)	aminoglycosides,tetracyclines	ColE1		MOBP	no	yes	yes	yes
CVM_N18S0480	SRR9984236	SAMN12586947	FDA-NARMS	2018	USA	IA	commercial poultry	turkey	turkey-food	upper midwest	7			B	B2	33	PDS000158107	SALM1.0 - 6771.1.3.2x	SALM1.0 - 6771.1.3	aph(3'')-Ib,aph(3')-Ia,aph(6)-Id,tet(A)	aminoglycosides,tetracyclines	ColE1		MOBP;MOBP;MOBQ	no	yes	yes	yes
CVM_N18S0481	SRR10857523	SAMN11968007	FDA-NARMS	2018	USA	IA	commercial poultry	turkey	turkey-food	upper midwest	7			B	B2	33	PDS000158107	SALM1.0 - 6771.1.3.2x	SALM1.0 - 6771.1.3	aph(3'')-Ib,aph(3')-Ia,aph(6)-Id,tet(A)	aminoglycosides,tetracyclines	ColE1		MOBP;MOBP;MOBQ	no	yes	yes	yes
CVM_N18S0604	SRR9211000	SAMN11968040	FDA-NARMS	2018	USA	NC	commercial poultry	turkey	turkey-food	southeast	4			B	B2	33	PDS000158107	SALM1.0 - 6771.1.3	SALM1.0 - 6771.1.3	aph(3'')-Ib,aph(6)-Id,tet(A)	aminoglycosides,tetracyclines	ColE1,Col156		MOBP;MOBP;MOBQ;MOBQ	no	yes	yes	yes
CVM_N18S0628	SRR9210921	SAMN11968045	FDA-NARMS	2018	USA	TX	commercial poultry	turkey	turkey-food	south	6			B	B2	33	PDS000158107	SALM1.0 - 6771.1.3.2x	SALM1.0 - 6771.1.3	aph(3'')-Ib,aph(6)-Id,tet(A)	aminoglycosides,tetracyclines	ColE1,ColE1,Col156		MOBP;MOBP;MOBP;MOBQ	no	yes	yes	yes
CVM_N18S0786	SRR9852900	SAMN12360048	FDA-NARMS	2018	USA	WA	commercial poultry	turkey	turkey-food	northwest	10			B	B1	33	PDS000158107	SALM1.0 - 6771.1.3.2x	SALM1.0 - 6771.1.3	aph(3'')-Ib,aph(6)-Id,tet(A)	aminoglycosides,tetracyclines	ColE1,ColE1		MOBP	no	yes	yes	yes
CVM_N18S0941	SRR9853062	SAMN12360082	FDA-NARMS	2018	USA	NY	commercial poultry	turkey	turkey-food	northeast	2			B	B1	33	PDS000158107	SALM1.0 - 6771.1.3.2x	SALM1.0 - 6771.1.3	aph(3'')-Ib,aph(6)-Id,tet(A)	aminoglycosides,tetracyclines	ColE1		MOBP	no	yes	yes	yes
CVM_N18S0945	SRR9852926	SAMN12360083	FDA-NARMS	2018	USA	NY	commercial poultry	turkey	turkey-food	northeast	2			B	B1	33	PDS000158107	SALM1.0 - 6771.1.3.2x	SALM1.0 - 6771.1.3	aph(3'')-Ib,aph(6)-Id,tet(A)	aminoglycosides,tetracyclines	ColE1		MOBP	no	yes	yes	yes
CVM_N18S1128	SRR9852880	SAMN12360129	FDA-NARMS	2018	USA	CO	commercial poultry	turkey	turkey-food	southwest	8			B	B1	33	PDS000158107	SALM1.0 - 6771.1.3.2x	SALM1.0 - 6771.1.3	aph(3'')-Ib,aph(6)-Id,tet(A)	aminoglycosides,tetracyclines	ColE1,ColE1		MOBP;MOBP;MOBP	no	yes	yes	yes
CVM_N18S1284	SRR9852979	SAMN12360172	FDA-NARMS	2018	USA	GA	commercial poultry	turkey	turkey-food	southeast	4			B	B1	33	PDS000158107	SALM1.0 - 6771.1.3.2x	SALM1.0 - 6771.1.3	aph(3'')-Ib,aph(6)-Id,tet(A)	aminoglycosides,tetracyclines	ColE1		MOBP;MOBP	no	yes	yes	yes
CVM_N18S1285	SRR9853010	SAMN12360173	FDA-NARMS	2018	USA	GA	commercial poultry	turkey	turkey-food	southeast	4			B	B1	33	PDS000158107	SALM1.0 - 6771.1.3.2x	SALM1.0 - 6771.1.3	aph(3'')-Ib,aph(6)-Id,tet(A)	aminoglycosides,tetracyclines	ColE1		MOBP;MOBP	no	yes	yes	yes
CVM_N18S1286	SRR9853009	SAMN12360174	FDA-NARMS	2018	USA	GA	commercial poultry	turkey	turkey-food	southeast	4			B	B1	33	PDS000158107	SALM1.0 - 6771.1.3.2x	SALM1.0 - 6771.1.3	aph(3'')-Ib,aph(6)-Id,tet(A)	aminoglycosides,tetracyclines	ColE1		MOBP;MOBP	no	yes	yes	yes
CVM_N18S1318	SRR9984257	SAMN12586961	FDA-NARMS	2018	USA	GA	commercial poultry	chicken	chicken-food	southeast	4			A	A6	33	PDS000158107	SALM1.0 - 6771.1.1.19.1.2	SALM1.0 - 6771.1.1	aph(3'')-Ib,aph(6)-Id,tet(A)	aminoglycosides,tetracyclines	Col156		MOBQ	no	yes	yes	yes
CVM_N18S1391	SRR9984210	SAMN12586981	FDA-NARMS	2018	USA	MD	commercial poultry	turkey	turkey-food	northeast	3			B	B1	33	PDS000158107	SALM1.0 - 6771.1.3.2x	SALM1.0 - 6771.1.3	aph(3'')-Ib,aph(6)-Id,tet(A)	aminoglycosides,tetracyclines	ColE1,ColE1		MOBP	no	yes	yes	yes
CVM_N18S1449	SRR9984394	SAMN12587001	FDA-NARMS	2018	USA	NC	commercial poultry	turkey	turkey-food	southeast	4			B	B2	33	PDS000158107	SALM1.0 - 6771.1.3.2x	SALM1.0 - 6771.1.3	aph(3'')-Ib,aph(6)-Id,tet(A)	aminoglycosides,tetracyclines	ColE1		MOBP	no	yes	yes	yes
CVM_N18S1460	SRR9984397	SAMN12587004	FDA-NARMS	2018	USA	SC	commercial poultry	turkey	turkey-food	southeast	4			B	B1	33	PDS000158107	SALM1.0 - 6771.1.3.2x	SALM1.0 - 6771.1.3	aph(3'')-Ib,aph(6)-Id,tet(A)	aminoglycosides,tetracyclines	ColE1		MOBP;MOBP	no	yes	yes	yes
CVM_N18S1614	SRR9853083	SAMN12360205	FDA-NARMS	2018	USA	CO	commercial poultry	turkey	turkey-food	southwest	8			B	B1	33	PDS000158107	SALM1.0 - 6771.1.3.2x	SALM1.0 - 6771.1.3	aph(3'')-Ib,aph(6)-Id,tet(A)	aminoglycosides,tetracyclines	ColE1,Col156		MOBP;MOBQ	no	yes	yes	yes
CVM_N18S1678	SRR9984268	SAMN12587055	FDA-NARMS	2018	USA	PA	commercial poultry	turkey	turkey-food	northeast	3			B	B1	33	PDS000158107	SALM1.0 - 6771.1.3.2x	SALM1.0 - 6771.1.3	aph(3'')-Ib,aph(6)-Id,tet(A)	aminoglycosides,tetracyclines	ColE1		MOBP;MOBP	no	yes	yes	yes
CVM_N18S1715	SRR9852886	SAMN12360219	FDA-NARMS	2018	USA	NY	commercial poultry	turkey	turkey-food	northeast	2			B	B2	33	PDS000158107	SALM1.0 - 6771.1.3.2x	SALM1.0 - 6771.1.3	aph(3'')-Ib,aph(6)-Id,tet(A)	aminoglycosides,tetracyclines	ColE1,Col156		MOBP;MOBP;MOBQ	no	yes	yes	yes
CVM_N18S1898	SRR9852993	SAMN12360273	FDA-NARMS	2018	USA	WA	commercial poultry	turkey	turkey-food	northwest	10			B	B1	33	PDS000158107	SALM1.0 - 6771.1.3.2x	SALM1.0 - 6771.1.3	aph(3'')-Ib,aph(6)-Id,tet(A)	aminoglycosides,tetracyclines	Col156,ColE1		MOBP;MOBQ	no	yes	yes	yes
CVM_N18S1943	SRR9852967	SAMN12360289	FDA-NARMS	2018	USA	NM	commercial poultry	turkey	turkey-food	southwest	6			G		33	PDS000158107	SALM1.0 - 6771.1.3.2x	SALM1.0 - 6771.1.3	aac(3)-IId,ant(3'')-Ia,aph(3'')-Ib,aph(6)-Id,blaTEM-1B,tet(A)	aminoglycosides,tetracyclines,penicillins	IncI1-I(gamma),ColE1	PTU-I1	MOBP;MOBP	no	yes	yes	yes
CVM_N18S1982	SRR9852936	SAMN12360297	FDA-NARMS	2018	USA	MD	commercial poultry	turkey	turkey-food	northeast	3			B	B1	33	PDS000158107	SALM1.0 - 6771.1.3.2x	SALM1.0 - 6771.1.3	aph(3'')-Ib,aph(6)-Id,tet(A)	aminoglycosides,tetracyclines	ColE1		MOBP	no	yes	yes	yes
CVM_N18S2154	SRR9984349	SAMN12587116	FDA-NARMS	2018	USA	NM	commercial poultry	turkey	turkey-food	southwest	6			B	B1	33	PDS000158107	SALM1.0 - 6771.1.3.2x	SALM1.0 - 6771.1.3	aph(3'')-Ib,aph(3')-Ia,aph(6)-Id,blaTEM-1B,tet(A)	aminoglycosides,tetracyclines,penicillins	ColE1		MOBP	no	yes	yes	yes
CVM_N18S2242	SRR9984207	SAMN12587150	FDA-NARMS	2018	USA	CO	commercial poultry	turkey	turkey-food	southwest	8			B	B2	33	PDS000158107			aph(3'')-Ib,aph(6)-Id,tet(A)	aminoglycosides,tetracyclines	ColE1		MOBP	no	yes	yes
CVM_N19S0022	SRR9984440	SAMN12587199	FDA-NARMS	2019	USA	CA	commercial poultry	turkey	turkey-food	west	9			B	B1	33	PDS000158107	SALM1.0 - 6771.1.3.2x	SALM1.0 - 6771.1.3	aph(3'')-Ib,aph(6)-Id,tet(A)	aminoglycosides,tetracyclines	ColE1			no	yes	yes	yes
CVM_N19S0044	SRR12698271	SAMN16231224	FDA-NARMS	2019	USA	MN	commercial poultry	turkey	turkey-food	upper midwest	5			B	B1	33	PDS000158107	SALM1.0 - 6771.1.3.2x	SALM1.0 - 6771.1.3	aph(3'')-Ib,aph(6)-Id,tet(A)	aminoglycosides,tetracyclines	Col156,ColE1		MOBP;MOBQ	no	yes	yes	yes
CVM_N19S0055	SRR11627977	SAMN14754935	FDA-NARMS	2019	USA	CO	commercial poultry	turkey	turkey-food	southwest	8			B	B1	33	PDS000158107	SALM1.0 - 6771.1.3.2x	SALM1.0 - 6771.1.3	aph(3'')-Ib,aph(6)-Id,tet(A)	aminoglycosides,tetracyclines	ColE1		MOBP;MOBP	no	yes	yes	yes
CVM_N19S0057	SRR11627889	SAMN14754937	FDA-NARMS	2019	USA	CO	commercial poultry	turkey	turkey-food	southwest	8			B	B1	33	PDS000158107	SALM1.0 - 6771.1.3.2x	SALM1.0 - 6771.1.3	aph(3'')-Ib,aph(6)-Id,tet(A)	aminoglycosides,tetracyclines	ColE1		MOBP;MOBP	no	yes	yes	yes
CVM_N19S0098	SRR9984492	SAMN12587243	FDA-NARMS	2019	USA	NM	commercial poultry	turkey	turkey-food	southwest	6			G		33	PDS000158107	SALM1.0 - 6771.1.3.2x	SALM1.0 - 6771.1.3	aac(3)-VIa,ant(3'')-Ia,aph(3'')-Ib,aph(6)-Id,blaHERA-3,qacE,sul1,tet(A)	aminoglycosides,tetracyclines,penicillins	IncI1-I(gamma),ColE1	PTU-I1	MOBP;MOBP	no	yes	yes	yes
CVM_N19S0142	SRR10180632	SAMN12842768	FDA-NARMS	2019	USA	MD	commercial poultry	turkey	turkey-food	northeast	3			B	B2	33	PDS000158107	SALM1.0 - 6771.1.3.2x	SALM1.0 - 6771.1.3	aph(3'')-Ib,aph(6)-Id,tet(A)	aminoglycosides,tetracyclines	ColE1,Col156		MOBP;MOBP;MOBQ	no	yes	yes	yes
CVM_N19S0153	SRR10180720	SAMN12842778	FDA-NARMS	2019	USA	NC	commercial poultry	turkey	turkey-food	southeast	4			B	B1	33	PDS000158107	SALM1.0 - 6771.1.3.2x	SALM1.0 - 6771.1.3	aph(3'')-Ib,aph(6)-Id,tet(A)	aminoglycosides,tetracyclines	ColE1			no	yes	yes	yes
CVM_N19S0254	SRR10687011	SAMN13556126	FDA-NARMS	2019	USA	KS	commercial poultry	chicken	chicken-food	south	7			B	B1	33	PDS000158107	SALM1.0 - 6771.1.3.2x	SALM1.0 - 6771.1.3	aph(3'')-Ib,aph(6)-Id,tet(A)	aminoglycosides,tetracyclines	Col156,ColE1		MOBP;MOBQ	no	yes	yes	yes
CVM_N19S0255	SRR10180476	SAMN12842828	FDA-NARMS	2019	USA	KS	commercial poultry	chicken	chicken-food	south	7			B	B1	33	PDS000158107	SALM1.0 - 6771.1.3.2x	SALM1.0 - 6771.1.3	aph(3'')-Ib,aph(6)-Id,tet(A)	aminoglycosides,tetracyclines	Col156,ColE1		MOBP;MOBQ	no	yes	yes	yes
CVM_N19S0264	SRR10180469	SAMN12842835	FDA-NARMS	2019	USA	KS	commercial poultry	turkey	turkey-food	south	7			B	B1	33	PDS000158107	SALM1.0 - 6771.1.3.2x	SALM1.0 - 6771.1.3	aph(3'')-Ib,aph(6)-Id,tet(A)	aminoglycosides,tetracyclines	Col156,ColE1		MOBP;MOBQ	no	yes	yes	yes
CVM_N19S0265	SRR10180467	SAMN12842836	FDA-NARMS	2019	USA	KS	commercial poultry	turkey	turkey-food	south	7			B	B1	33	PDS000158107	SALM1.0 - 6771.1.3.2x	SALM1.0 - 6771.1.3	aph(3'')-Ib,aph(6)-Id,tet(A)	aminoglycosides,tetracyclines	Col156,ColE1		MOBP;MOBQ	no	yes	yes	yes
CVM_N19S0266	SRR10180466	SAMN12842837	FDA-NARMS	2019	USA	KS	commercial poultry	turkey	turkey-food	south	7			B	B1	33	PDS000158107	SALM1.0 - 6771.1.3.2x	SALM1.0 - 6771.1.3	aph(3'')-Ib,aph(6)-Id,tet(A)	aminoglycosides,tetracyclines	Col156,ColE1		MOBP;MOBQ	no	yes	yes	yes
CVM_N19S0267	SRR10180465	SAMN12842838	FDA-NARMS	2019	USA	KS	commercial poultry	turkey	turkey-food	south	7			B	B1	33	PDS000158107	SALM1.0 - 6771.1.3.2x	SALM1.0 - 6771.1.3	aph(3'')-Ib,aph(6)-Id,tet(A)	aminoglycosides,tetracyclines	Col156,ColE1		MOBP;MOBQ	no	yes	yes	yes
CVM_N19S0272	SRR10180461	SAMN12842842	FDA-NARMS	2019	USA	KS	commercial poultry	turkey	turkey-food	south	7			B	B5	33	PDS000158107	SALM1.0 - 6771.1.3.2x	SALM1.0 - 6771.1.3	aph(3'')-Ib,aph(6)-Id,tet(A)	aminoglycosides,tetracyclines	Col156,ColE1,ColE1		MOBP;MOBP;MOBQ;MOBQ;MOBQ	no	yes	yes	yes
CVM_N19S0273	SRR10180460	SAMN12842843	FDA-NARMS	2019	USA	KS	commercial poultry	turkey	turkey-food	south	7			B	B5	33	PDS000158107	SALM1.0 - 6771.1.3.2x	SALM1.0 - 6771.1.3	aph(3'')-Ib,aph(6)-Id,tet(A)	aminoglycosides,tetracyclines	Col156,ColE1,ColE1		MOBP;MOBP;MOBQ;MOBQ;MOBQ	no	yes	yes	yes
CVM_N19S0327	SRR10180448	SAMN12842854	FDA-NARMS	2019	USA	NC	commercial poultry	turkey	turkey-food	southeast	4			B	B1	33	PDS000158107	SALM1.0 - 6771.1.3.2x	SALM1.0 - 6771.1.3	aph(3'')-Ib,aph(6)-Id,tet(A)	aminoglycosides,tetracyclines	ColE1,Col156		MOBP;MOBP;MOBQ;MOBQ	no	yes	yes	yes
CVM_N19S0384	SRR10180706	SAMN12842898	FDA-NARMS	2019	USA	IA	commercial poultry	turkey	turkey-food	upper midwest	7			B		33	PDS000158107	SALM1.0 - 6771.1.3.2x	SALM1.0 - 6771.1.3	aph(3'')-Ib,aph(3')-Ia,aph(6)-Id,tet(A)	aminoglycosides,tetracyclines	none		MOBP	no	yes	yes	yes
CVM_N19S0385	SRR10180705	SAMN12842899	FDA-NARMS	2019	USA	IA	commercial poultry	turkey	turkey-food	upper midwest	7			B		33	PDS000158107	SALM1.0 - 6771.1.3.2x	SALM1.0 - 6771.1.3	aph(3'')-Ib,aph(3')-Ia,aph(6)-Id,tet(A)	aminoglycosides,tetracyclines	none		MOBP	no	yes	yes	yes
CVM_N19S0444	SRR10180650	SAMN12842949	FDA-NARMS	2019	USA	NY	commercial poultry	turkey	turkey-food	northeast	2			B	B2	33	PDS000158107	SALM1.0 - 6771.1.3.2x	SALM1.0 - 6771.1.3	aph(3'')-Ib,aph(6)-Id,tet(A)	aminoglycosides,tetracyclines	ColE1,Col156		MOBP;MOBP;MOBQ	no	yes	yes	yes
CVM_N19S0465	SRR10180627	SAMN12842969	FDA-NARMS	2019	USA	NY	commercial poultry	turkey	turkey-food	northeast	2			B	B1	33	PDS000158107	SALM1.0 - 6771.1.3.2x	SALM1.0 - 6771.1.3	aph(3'')-Ib,aph(6)-Id,tet(A)	aminoglycosides,tetracyclines	ColE1		MOBP	no	yes	yes	yes
CVM_N19S0498	SRR10180614	SAMN12842981	FDA-NARMS	2019	USA	MD	commercial poultry	turkey	turkey-food	northeast	3			B	B5	33	PDS000158107	SALM1.0 - 6771.1.3.2x	SALM1.0 - 6771.1.3	aph(3'')-Ib,aph(6)-Id,tet(A)	aminoglycosides,tetracyclines	ColE1,ColE1		MOBP;MOBP;MOBQ;MOBQ	no	yes	yes	yes
CVM_N19S0730	SRR10224698	SAMN12897302	FDA-NARMS	2019	USA	CA	commercial poultry	turkey	turkey-food	west	9			B	B2	33	PDS000158107	SALM1.0 - 6771.1.3.2x	SALM1.0 - 6771.1.3	aph(3'')-Ib,aph(6)-Id,tet(A)	aminoglycosides,tetracyclines	ColE1,ColE1		MOBP;MOBP	no	yes	yes	yes
CVM_N19S0740	SRR10687018	SAMN13556155	FDA-NARMS	2019	USA	IA	commercial poultry	turkey	turkey-food	upper midwest	7			B	B1	33	PDS000158107	SALM1.0 - 6771.1.3.2x	SALM1.0 - 6771.1.3	aph(3'')-Ib,aph(6)-Id,tet(A)	aminoglycosides,tetracyclines	ColE1		MOBP	no	yes	yes	yes
CVM_N19S0741	SRR10224688	SAMN12897311	FDA-NARMS	2019	USA	IA	commercial poultry	turkey	turkey-food	upper midwest	7			B	B1	33	PDS000158107	SALM1.0 - 6771.1.3.2x	SALM1.0 - 6771.1.3	aph(3'')-Ib,aph(6)-Id,tet(A)	aminoglycosides,tetracyclines	ColE1		MOBP	no	yes	yes	yes
CVM_N19S0858	SRR10224654	SAMN12897342	FDA-NARMS	2019	USA	CA	commercial poultry	turkey	turkey-food	west	9			B	B1	33	PDS000158107			aph(3'')-Ib,aph(6)-Id,tet(A)	aminoglycosides,tetracyclines	Col156,ColE1,ColpVC,Col(pHAD28),Col(pHAD28),ColpVC		MOBP;MOBQ	no	yes	yes
CVM_N19S1037	SRR10686965	SAMN13556203	FDA-NARMS	2019	USA	KS	commercial poultry	turkey	turkey-food	south	7			B	B1	33	PDS000158107	SALM1.0 - 6771.1.3.2x	SALM1.0 - 6771.1.3	aph(3'')-Ib,aph(6)-Id,tet(A)	aminoglycosides,tetracyclines	Col156,Col156,Col(KPHS6)		MOBQ;MOBQ	no	yes	yes	yes
CVM_N19S1832	SRR12698232	SAMN16231313	FDA-NARMS	2019	USA	CA	commercial poultry	turkey	turkey-food	west	9			B	B1	33	PDS000158107	SALM1.0 - 6771.1.3.2x	SALM1.0 - 6771.1.3	aph(3'')-Ib,aph(6)-Id,tet(A)	aminoglycosides,tetracyclines	ColE1		MOBP	no	yes	yes	yes
CVM_N19S1960	SRR11627937	SAMN14755069	FDA-NARMS	2019	USA	NY	commercial poultry	turkey	turkey-food	northeast	2			B	B1	33	PDS000158107	SALM1.0 - 6771.1.3.2x	SALM1.0 - 6771.1.3	none	none	ColE1		MOBP	no	yes	yes	yes
CVM_N19S1962	SRR11627936	SAMN14755070	FDA-NARMS	2019	USA	NY	commercial poultry	turkey	turkey-food	northeast	2			B	B1	33	PDS000158107	SALM1.0 - 6771.1.3.2x	SALM1.0 - 6771.1.3	aph(3'')-Ib,aph(6)-Id,tet(A)	aminoglycosides,tetracyclines	ColE1		MOBF;MOBP	no	yes	yes	yes
CVM_N19S2114	SRR11627907	SAMN14755096	FDA-NARMS	2019	USA	KS	commercial poultry	turkey	turkey-food	south	7			B	B1	33	PDS000158107	SALM1.0 - 6771.1.3.2x	SALM1.0 - 6771.1.3	aph(3'')-Ib,aph(6)-Id,tet(A)	aminoglycosides,tetracyclines	ColE1		MOBP	no	yes	yes	yes
CVM_N19S2115	SRR11627906	SAMN14755097	FDA-NARMS	2019	USA	KS	commercial poultry	turkey	turkey-food	south	7			B	B1	33	PDS000158107	SALM1.0 - 6771.1.3.2x	SALM1.0 - 6771.1.3	aph(3'')-Ib,aph(6)-Id,tet(A)	aminoglycosides,tetracyclines	ColE1		MOBP	no	yes	yes	yes
CVM_N20S0150	SRR16643724	SAMN22811246	FDA-NARMS	2020	USA	PA	commercial poultry	turkey	turkey-food	northeast	3		REPTDK01	A	A1	33	PDS000158107	SALM1.0 - 6771.1.1.30.1.6	SALM1.0 - 6771.1.1	aph(3'')-Ib,aph(6)-Id,tet(A)	aminoglycosides,tetracyclines	none			yes	yes	yes	yes
CVM_N20S0208	SRR16643717	SAMN22811253	FDA-NARMS	2020	USA	MN	commercial poultry	turkey	turkey-food	upper midwest	5			B	B1	33	PDS000158107	SALM1.0 - 6771.1.3.2x	SALM1.0 - 6771.1.3	aph(3'')-Ib,aph(6)-Id,tet(A)	aminoglycosides,tetracyclines	ColE1,ColE1,ColpVC,ColpVC,ColE1		MOBP;MOBP;MOBP	no	yes	yes	yes
CVM_N29327	SRR3664988	SAMN05201504	FDA-NARMS	2011	USA	OR	commercial poultry	chicken	chicken-food	northwest	10			A	A1	33	PDS000158107	SALM1.0 - 6771.1.1.16	SALM1.0 - 6771.1.1	aph(3'')-Ib,aph(6)-Id,tet(A)	aminoglycosides,tetracyclines	ColpVC			no			yes
CVM_N29335	SRR3664996	SAMN05201512	FDA-NARMS	2011	USA	MN	commercial poultry	turkey	turkey-food	upper midwest	5			A		33	PDS000158106	SALM1.0 - 6771.1.1	SALM1.0 - 6771.1.1	aph(3'')-Ib,aph(6)-Id,blaTEM-1C,tet(A)	aminoglycosides,tetracyclines,penicillins	Col440II,Col(pHAD28),Col156,ColE1,ColE1,ColpVC		MOBP;MOBQ	no			yes
CVM_N29371	SRR3665031	SAMN05201535	FDA-NARMS	2011	USA	NM	commercial poultry	turkey	turkey-food	southwest	6			B	B3	33	PDS000158106	SALM1.0 - 6771.1.1.2.2	SALM1.0 - 6771.1.1	aph(3'')-Ib,aph(3')-Ia,aph(6)-Id,blaTEM-1C,tet(A)	aminoglycosides,tetracyclines,penicillins	Col440II,Col(pHAD28),Col156,ColE1,ColE1,ColpVC		MOBP;MOBP;MOBQ	no			yes
CVM_N29372	SRR3665032	SAMN05201536	FDA-NARMS	2011	USA	NM	commercial poultry	turkey	turkey-food	southwest	6			A		33	PDS000158106	SALM1.0 - 6771.1.1.2.4	SALM1.0 - 6771.1.1	aph(3'')-Ib,aph(6)-Id,blaTEM-1C,tet(A)	aminoglycosides,tetracyclines,penicillins	Col440II,Col(pHAD28),Col156,ColE1,ColpVC,ColpVC,ColE1		MOBP;MOBQ	no			yes
CVM_N29373	SRR3665033	SAMN05201537	FDA-NARMS	2011	USA	NM	commercial poultry	turkey	turkey-food	southwest	6			B	B1	33	PDS000158107	SALM1.0 - 6771.1.3.2x	SALM1.0 - 6771.1.3	aph(3'')-Ib,aph(6)-Id,tet(A)	aminoglycosides,tetracyclines	ColE1,Col156,ColpVC		MOBP;MOBQ;MOBQ	no			yes
CVM_N30636	SRR3665045	SAMN05201543	FDA-NARMS	2011	USA	CT	commercial poultry	turkey	turkey-food	northeast	1			B	B1	33	PDS000158107	SALM1.0 - 6771.1.3.2x	SALM1.0 - 6771.1.3	aph(3'')-Ib,aph(6)-Id,tet(A)	aminoglycosides,tetracyclines	ColE1		MOBP	no			yes
CVM_N30646	SRR3665055	SAMN05201551	FDA-NARMS	2011	USA	GA	commercial poultry	turkey	turkey-food	southeast	4			B	B1	33	PDS000158107	SALM1.0 - 6771.1.3	SALM1.0 - 6771.1.3	aph(3'')-Ib,aph(6)-Id,tet(A)	aminoglycosides,tetracyclines	ColE1		MOBP	no			yes
CVM_N30657	SRR3665066	SAMN05201560	FDA-NARMS	2011	USA	MD	commercial poultry	turkey	turkey-food	northeast	3			B	B1	33	PDS000158107	SALM1.0 - 6771.1.3.2x	SALM1.0 - 6771.1.3	aph(3'')-Ib,aph(6)-Id,tet(A)	aminoglycosides,tetracyclines	ColE1		MOBP	no			yes
CVM_N30700	SRR3665109	SAMN05201593	FDA-NARMS	2011	USA	NY	commercial poultry	turkey	turkey-food	northeast	2			B	B1	33	PDS000158107	SALM1.0 - 6771.1.3.2x	SALM1.0 - 6771.1.3	aph(3'')-Ib,aph(6)-Id,tet(A)	aminoglycosides,tetracyclines	ColE1,Col156,Col156,ColpVC		MOBP;MOBQ;MOBQ	no			yes
CVM_N30702	SRR3665111	SAMN05201594	FDA-NARMS	2011	USA	OR	commercial poultry	turkey	turkey-food	northwest	10			singleton		33	PDS000158106	SALM1.0 - 6771.1.1	SALM1.0 - 6771.1.1	aac(3)-VIa,ant(3'')-Ia,aph(3'')-Ib,aph(6)-Id,qacE,sul1,tet(A)	aminoglycosides,tetracyclines	IncI1-I(gamma),Col156,ColE1,ColpVC		MOBP;MOBQ	no			yes
CVM_N30704	SRR3665113	SAMN05201596	FDA-NARMS	2011	USA	TN	commercial poultry	turkey	turkey-food	central valley	4			singleton		33	PDS000028426	SALM1.0 - 6771	SALM1.0 - 6771	aph(3'')-Ib,aph(6)-Id,tet(A)	aminoglycosides,tetracyclines	ColE1,ColE1			no			yes
CVM_N31393	SRR3665128	SAMN05201607	FDA-NARMS	2011	USA	CT	commercial poultry	turkey	turkey-food	northeast	1			B		33	PDS000158106	SALM1.0 - 6771.1.1.5	SALM1.0 - 6771.1.1	aph(3'')-Ib,aph(6)-Id,tet(A)	aminoglycosides,tetracyclines	Col156,ColpVC		MOBQ	no			yes
CVM_N31841	SRR3665169	SAMN05201636	FDA-NARMS	2011	USA	CO	commercial poultry	turkey	turkey-food	southwest	8			B		33	PDS000158106	SALM1.0 - 6771.1.1.62.1	SALM1.0 - 6771.1.1	aph(3'')-Ib,aph(6)-Id,tet(A)	aminoglycosides,tetracyclines	ColpVC		MOBQ	no			yes
CVM_N31842	SRR3665170	SAMN05201637	FDA-NARMS	2011	USA	CO	commercial poultry	turkey	turkey-food	southwest	8			B		33	PDS000158106	SALM1.0 - 6771.1.1.62.1	SALM1.0 - 6771.1.1	aph(3'')-Ib,aph(6)-Id,tet(A)	aminoglycosides,tetracyclines	ColpVC		MOBQ	no			yes
CVM_N32039	SRR3665174	SAMN05201639	FDA-NARMS	2011	USA	GA	commercial poultry	turkey	turkey-food	southeast	4			B	B2	33	PDS000158107	SALM1.0 - 6771.1.3.2x	SALM1.0 - 6771.1.3	aph(3'')-Ib,aph(6)-Id,blaTEM-1B,tet(A)	aminoglycosides,tetracyclines,penicillins	ColE1,ColE1			no			yes
CVM_N32040	SRR3665175	SAMN05201640	FDA-NARMS	2011	USA	GA	commercial poultry	turkey	turkey-food	southeast	4			B	B2	33	PDS000158107	SALM1.0 - 6771.1.3.2x	SALM1.0 - 6771.1.3	aph(3'')-Ib,aph(6)-Id,blaTEM-1B,tet(A)	aminoglycosides,tetracyclines,penicillins	ColE1,ColE1		MOBP	no			yes
CVM_N32043	SRR3665178	SAMN05201642	FDA-NARMS	2011	USA	GA	swine	swine	swine-food	southeast	4			B	B2	33	PDS000158107	SALM1.0 - 6771.1.3.2x	SALM1.0 - 6771.1.3	aph(3'')-Ib,aph(6)-Id,blaTEM-1B,tet(A)	aminoglycosides,tetracyclines,penicillins	ColE1,ColE1		MOBP	no			yes
CVM_N32784	SRR3665236	SAMN05201684	FDA-NARMS	2011	USA	TN	swine	swine	swine-food	central valley	4			O		33	PDS000158106	SALM1.0 - 6771.1.1.59.1.1	SALM1.0 - 6771.1.1	aph(3'')-Ib,aph(6)-Id,blaTEM-1B	aminoglycosides,penicillins	ColE1,ColpVC,ColpVC,ColpVC,ColpVC,ColE1,ColE1,Col(pHAD28)		MOBP;MOBQ	no			yes
CVM_N32785	SRR3665237	SAMN05201685	FDA-NARMS	2011	USA	TN	swine	swine	swine-food	central valley	4			O		33	PDS000158106	SALM1.0 - 6771.1.1.59.1.1	SALM1.0 - 6771.1.1	aph(3'')-Ib,aph(6)-Id,blaTEM-1B	aminoglycosides,penicillins	ColE1,ColE1,ColpVC,Col(pHAD28),ColE1		MOBQ	no			yes
CVM_N32786	SRR3665238	SAMN05201686	FDA-NARMS	2011	USA	TN	swine	swine	swine-food	central valley	4			O		33	PDS000158106	SALM1.0 - 6771.1.1.59.1.1	SALM1.0 - 6771.1.1	aph(3'')-Ib,aph(6)-Id,blaTEM-1B	aminoglycosides,penicillins	ColE1,ColE1,Col(pHAD28),ColE1,ColpVC		MOBP;MOBQ	no			yes
CVM_N32787	SRR3665239	SAMN05201687	FDA-NARMS	2011	USA	TN	swine	swine	swine-food	central valley	4			O		33	PDS000158106	SALM1.0 - 6771.1.1.59.1.1	SALM1.0 - 6771.1.1	aph(3'')-Ib,aph(6)-Id,blaTEM-1B	aminoglycosides,penicillins	ColE1,ColE1,ColpVC,Col(pHAD28),ColE1		MOBP;MOBQ	no			yes	Reference
CVM_N32789	SRR3665241	SAMN05201688	FDA-NARMS	2011	USA	TN	swine	swine	swine-food	central valley	4			O		33	PDS000158106	SALM1.0 - 6771.1.1.59.1.1	SALM1.0 - 6771.1.1	aph(3'')-Ib,aph(6)-Id,blaTEM-1B	aminoglycosides,penicillins	ColE1,ColE1,ColE1,ColpVC,Col(pHAD28)		MOBP;MOBQ	no			yes
CVM_N32790	SRR3665242	SAMN05201689	FDA-NARMS	2011	USA	TN	swine	swine	swine-food	central valley	4			O		33	PDS000158106	SALM1.0 - 6771.1.1.59.1.1	SALM1.0 - 6771.1.1	aph(3'')-Ib,aph(6)-Id,blaTEM-1B	aminoglycosides,penicillins	ColE1,ColpVC,ColpVC,ColE1,Col(pHAD28),ColE1		MOBP;MOBQ	no			yes
CVM_N35516	SRR3665243	SAMN05201690	FDA-NARMS	2011	USA	MD	commercial poultry	turkey	turkey-food	northeast	3			B	B1	33	PDS000158107	SALM1.0 - 6771.1.3.2x	SALM1.0 - 6771.1.3	aph(3'')-Ib,aph(6)-Id,tet(A)	aminoglycosides,tetracyclines	ColE1,Col156		MOBP;MOBQ	no			yes
CVM_N38245	SRR3665318	SAMN05201750	FDA-NARMS	2011	USA	MD	commercial poultry	turkey	turkey-food	northeast	3			B	B1	33	PDS000158107	SALM1.0 - 6771.1.3.2x	SALM1.0 - 6771.1.3	aph(3'')-Ib,aph(6)-Id,blaTEM-1B,tet(A)	aminoglycosides,tetracyclines,penicillins	ColE1,ColE1		MOBP	no			yes
CVM_N38246	SRR3665319	SAMN05201751	FDA-NARMS	2011	USA	MD	commercial poultry	turkey	turkey-food	northeast	3			B	B1	33	PDS000158107	SALM1.0 - 6771.1.3.2x	SALM1.0 - 6771.1.3	aph(3'')-Ib,aph(6)-Id,blaTEM-1B,tet(A)	aminoglycosides,tetracyclines,penicillins	ColE1,ColE1		MOBP	no			yes
CVM_N38863	SRR3664621	SAMN05201764	FDA-NARMS	2012	USA	CT	commercial poultry	turkey	turkey-food	northeast	1			B	B1	33	PDS000158107	SALM1.0 - 6771.1.3	SALM1.0 - 6771.1.3	aph(3'')-Ib,aph(6)-Id,tet(A)	aminoglycosides,tetracyclines	ColE1,Col156		MOBQ	no			yes
CVM_N38866	SRR3664624	SAMN05201766	FDA-NARMS	2012	USA	CT	commercial poultry	turkey	turkey-food	northeast	1			B	B1	33	PDS000158107	SALM1.0 - 6771.1.3.2x	SALM1.0 - 6771.1.3	aph(3'')-Ib,aph(6)-Id,tet(A)	aminoglycosides,tetracyclines	Col(MG828),ColE1,Col156,ColpVC,ColpVC		MOBP;MOBQ;MOBQ	no			yes
CVM_N40388	SRR3664745	SAMN05201852	FDA-NARMS	2012	USA	MN	commercial poultry	turkey	turkey-food	upper midwest	5			B	B1	33	PDS000158107	SALM1.0 - 6771.1.3.2x	SALM1.0 - 6771.1.3	aph(3'')-Ib,aph(6)-Id,tet(A)	aminoglycosides,tetracyclines	ColE1,Col156		MOBP;MOBQ	no			yes
CVM_N41902	SRR3664832	SAMN05201926	FDA-NARMS	2012	USA	CT	commercial poultry	turkey	turkey-food	northeast	1			B		33	PDS000158107	SALM1.0 - 6771.1.3	SALM1.0 - 6771.1.3	aph(3'')-Ib,aph(6)-Id,tet(A)	aminoglycosides,tetracyclines	ColE1,Col156		MOBP;MOBQ	no			yes
CVM_N42466	SRR3664898	SAMN05201976	FDA-NARMS	2012	USA	CT	commercial poultry	turkey	turkey-food	northeast	1			singleton		33	PDS000158107	SALM1.0 - 6771.1.3.2x	SALM1.0 - 6771.1.3	aac(3)-VIa,ant(3'')-Ia,aph(3'')-Ib,aph(6)-Id,blaHERA-3,qacE,sul1,tet(A)	aminoglycosides,tetracyclines,penicillins	IncI1-I(gamma),ColE1,Col156,ColpVC		MOBP;MOBP;MOBQ;MOBQ	no			yes
CVM_N52043	SRR2407564	SAMN03988244	FDA-NARMS	2014	USA	NY	commercial poultry	turkey	turkey-food	northeast	2			G		33	PDS000158107	SALM1.0 - 6771.1.3.2x	SALM1.0 - 6771.1.3	aph(3'')-Ib,aph(6)-Id,tet(A)	aminoglycosides,tetracyclines	IncI1-I(gamma),ColE1	PTU-I1	MOBP;MOBP	no			yes
CVM_N52054	SRR2407575	SAMN03988255	FDA-NARMS	2014	USA	PA	commercial poultry	turkey	turkey-food	northeast	3			singleton		33	PDS000158106	SALM1.0 - 6771.1.1.64.1	SALM1.0 - 6771.1.1	aph(3'')-Ib,aph(6)-Id,tet(A)	aminoglycosides,tetracyclines	IncI1-I(gamma),ColpVC,ColpVC,ColpVC,ColpVC,ColE1,Col156,ColE1,Col(pHAD28)		MOBP;MOBQ	no			yes
CVM_N53035	SRR2407611	SAMN03988291	FDA-NARMS	2014	USA	MD	commercial poultry	turkey	turkey-food	northeast	3			B	B3	33	PDS000158106			aph(3'')-Ib,aph(6)-Id,blaTEM-1C,tet(A)	aminoglycosides,tetracyclines,penicillins	Col440II,Col(pHAD28),Col156,ColE1,ColE1,ColpVC		MOBP;MOBQ	no
CVM_N53064-R	SRR2407640	SAMN03988320	FDA-NARMS	2014	USA	NY	commercial poultry	turkey	turkey-food	northeast	2			B	B1	33	PDS000158107	SALM1.0 - 6771.1.3.2x	SALM1.0 - 6771.1.3	aph(3'')-Ib,aph(6)-Id,tet(A)	aminoglycosides,tetracyclines	ColE1,Col156		MOBP;MOBQ;MOBQ	no			yes
CVM_N53832	SRR2407664	SAMN03988344	FDA-NARMS	2014	USA	MD	commercial poultry	turkey	turkey-food	northeast	3			G		33	PDS000158107	SALM1.0 - 6771.1.3.2x	SALM1.0 - 6771.1.3	aph(3'')-Ib,aph(6)-Id,tet(A)	aminoglycosides,tetracyclines	IncI1-I(gamma),ColE1	PTU-I1	MOBP;MOBP	no			yes
CVM_N54261-R	SRR2407687	SAMN03988367	FDA-NARMS	2014	USA	NM	commercial poultry	turkey	turkey-food	southwest	6			B	B3	33	PDS000158106	SALM1.0 - 6771.1.1	SALM1.0 - 6771.1.1	aph(3'')-Ib,aph(6)-Id,blaTEM-1C,tet(A)	aminoglycosides,tetracyclines,penicillins	Col440II,Col(pHAD28),Col156,ColE1,ColE1,ColpVC		MOBP;MOBQ	no			yes
CVM_N54279	SRR2407705	SAMN03988385	FDA-NARMS	2014	USA	MD	commercial poultry	turkey	turkey-food	northeast	3			B	B1	33	PDS000158107	SALM1.0 - 6771.1.3.2x	SALM1.0 - 6771.1.3	aph(3'')-Ib,aph(6)-Id,tet(A)	aminoglycosides,tetracyclines	ColE1,Col156,ColpVC		MOBP;MOBP;MOBQ;MOBQ	no			yes
CVM_N54283	SRR2407709	SAMN03988389	FDA-NARMS	2014	USA	PA	commercial poultry	turkey	turkey-food	northeast	3			singleton		33	PDS000158106	SALM1.0 - 6771.1.1.2.2.4	SALM1.0 - 6771.1.1	aac(3)-VIa,ant(3'')-Ia,aph(3'')-Ib,aph(6)-Id,blaCMY-2,blaTEM-1C,qacE,sul1,sul2,tet(A)	aminoglycosides,tetracyclines,penicillins,cephalosporins	IncC,Col(pHAD28),Col440II,Col156,ColE1,ColE1,ColpVC,ColpVC,ColpVC,ColpVC,ColpVC,ColpVC,ColpVC,ColpVC,ColpVC,ColpVC,ColpVC,ColpVC,ColpVC,ColpVC,ColpVC,ColpVC,ColpVC,ColpVC,ColpVC,ColpVC,ColpVC,ColpVC,ColpVC,ColpVC,ColpVC,ColpVC,ColpVC,ColpVC,ColpVC,ColpVC,ColpVC,ColpVC,ColpVC,ColpVC,ColpVC,ColpVC,ColpVC,ColpVC,ColpVC,ColpVC,ColpVC,ColpVC,ColpVC,ColpVC,ColpVC,ColpVC,ColpVC,ColpVC,ColpVC,ColpVC,Colp…		MOBH;MOBP;MOBQ	no			yes
CVM_N54743	SRR2407759	SAMN03988439	FDA-NARMS	2014	USA	NM	commercial poultry	turkey	turkey-food	southwest	6			B	B1	33	PDS000158107	SALM1.0 - 6771.1.3.4.2	SALM1.0 - 6771.1.3	aph(3'')-Ib,aph(6)-Id,tet(A)	aminoglycosides,tetracyclines	ColE1		MOBP	no			yes
CVM_N55369	SRR2407769	SAMN03988449	FDA-NARMS	2014	USA	CT	commercial poultry	turkey	turkey-food	northeast	1			B	B1	33	PDS000158107	SALM1.0 - 6771.1.3.2x	SALM1.0 - 6771.1.3	aph(3'')-Ib,aph(6)-Id,blaTEM-1A,tet(A)	aminoglycosides,tetracyclines,penicillins	ColE1,ColE1,Col156		MOBP;MOBP;MOBQ	no			yes
CVM_N55370	SRR2407770	SAMN03988450	FDA-NARMS	2014	USA	CT	commercial poultry	turkey	turkey-food	northeast	1			B	B1	33	PDS000158107	SALM1.0 - 6771.1.3.2x	SALM1.0 - 6771.1.3	aph(3'')-Ib,aph(6)-Id,blaTEM-1A,tet(A)	aminoglycosides,tetracyclines,penicillins	ColE1,ColE1,Col156		MOBP;MOBP;MOBQ	no			yes
CVM_N55376	SRR2407776	SAMN03988456	FDA-NARMS	2014	USA	MD	commercial poultry	turkey	turkey-food	northeast	3			B	B1	33	PDS000158107	SALM1.0 - 6771.1.3.2x	SALM1.0 - 6771.1.3	aph(3'')-Ib,aph(6)-Id,tet(A)	aminoglycosides,tetracyclines	ColE1,Col156,ColpVC		MOBP;MOBQ;MOBQ	no			yes
CVM_N55383	SRR2407783	SAMN03988463	FDA-NARMS	2014	USA	MN	commercial poultry	turkey	turkey-food	upper midwest	5			B	B1	33	PDS000158107	SALM1.0 - 6771.1.3.2x	SALM1.0 - 6771.1.3	aph(3'')-Ib,aph(6)-Id,tet(A)	aminoglycosides,tetracyclines	ColE1		MOBP	no			yes
CVM_N55850	SRR3932884	SAMN05416378	FDA-NARMS	2015	USA	MN	commercial poultry	turkey	turkey-food	upper midwest	5			A	A1	33	PDS000158106	SALM1.0 - 6771.1.1	SALM1.0 - 6771.1.1	aph(3'')-Ib,aph(6)-Id,tet(A)	aminoglycosides,tetracyclines	Col156,ColE1,ColpVC,ColpVC,ColE1		MOBQ	no			yes
CVM_N56571	SRR3295555	SAMN04576639	FDA-NARMS	2015	USA	NY	commercial poultry	turkey	turkey-food	northeast	2			B	B1	33	PDS000158107	SALM1.0 - 6771.1.3.2x	SALM1.0 - 6771.1.3	aph(3'')-Ib,aph(6)-Id,tet(A)	aminoglycosides,tetracyclines	ColE1,Col156,ColpVC		MOBP;MOBQ;MOBQ	no			yes
CVM_N57998	SRR3295583	SAMN04576667	FDA-NARMS	2015	USA	NM	commercial poultry	turkey	turkey-food	southwest	6			A		33	PDS000158106	SALM1.0 - 6771.1.1.64.1.2	SALM1.0 - 6771.1.1	none	none	ColE1,ColE1,ColpVC,Col(pHAD28)			no			yes
CVM_N58026	SRR3295609	SAMN04576693	FDA-NARMS	2015	USA	NY	commercial poultry	turkey	turkey-food	northeast	2			A		33	PDS000158106	SALM1.0 - 6771.1.1.64.1.2	SALM1.0 - 6771.1.1	aph(3'')-Ib,aph(6)-Id,tet(A)	aminoglycosides,tetracyclines	ColpVC,ColpVC,ColE1,Col(pHAD28)			no			yes
CVM_N58645	SRR3932944	SAMN05416438	FDA-NARMS	2015	USA	MN	commercial poultry	turkey	turkey-food	upper midwest	5			B	B1	33	PDS000158107	SALM1.0 - 6771.1.3.2x	SALM1.0 - 6771.1.3	aph(3'')-Ib,aph(6)-Id,tet(A)	aminoglycosides,tetracyclines	ColE1		MOBP	no			yes
CVM_N58685	SRR4280582	SAMN05771741	FDA-NARMS	2015	USA	MD	commercial poultry	turkey	turkey-food	northeast	3			B	B1	33	PDS000158107	SALM1.0 - 6771.1.3.2x	SALM1.0 - 6771.1.3	aph(3'')-Ib,aph(6)-Id,tet(A)	aminoglycosides,tetracyclines	ColE1		MOBP	no			yes
CVM_N59329	SRR4280598	SAMN05771757	FDA-NARMS	2015	USA	CA	commercial poultry	turkey	turkey-food	west	9			B	B1	33	PDS000158107	SALM1.0 - 6771.1.3.2x	SALM1.0 - 6771.1.3	aph(3'')-Ib,aph(6)-Id,tet(A)	aminoglycosides,tetracyclines	ColE1,ColE1		MOBP;MOBP	no			yes
CVM_N62492	SRR3933037	SAMN05416531	FDA-NARMS	2015	USA	OR	commercial poultry	turkey	turkey-food	northwest	10			B	B1	33	PDS000158107	SALM1.0 - 6771.1.3.2x	SALM1.0 - 6771.1.3	aph(3'')-Ib,aph(6)-Id,tet(A)	aminoglycosides,tetracyclines	ColE1,ColE1		MOBP;MOBP	no			yes
CVM_N62979	SRR3933086	SAMN05416580	FDA-NARMS	2015	USA	OR	commercial poultry	turkey	turkey-food	northwest	10			B	B2	33	PDS000158107	SALM1.0 - 6771.1.3.2x	SALM1.0 - 6771.1.3	aph(3'')-Ib,aph(6)-Id,tet(A)	aminoglycosides,tetracyclines	ColE1		MOBP	no			yes
FCC0067	SRR1055753	SAMN02344811	FDA-CVM	2010	China		imported food	imported food	seafood	outside USA	outside USA			singleton		33	PDS000158106	SALM1.0 - 6771	SALM1.0 - 6771	aph(6)-Id,gyrA(D87Y),tet(A)	aminoglycosides,tetracyclines,quinolones	Col156,ColE1		MOBP;MOBP;MOBQ;MOBQ	no			yes
FDA00010378	SRR3764669	SAMN05363685	FDA-CVM	2016	Vietnam		imported food	imported food	seafood	outside USA	outside USA			singleton		33	PDS000129867	SALM1.0 - 6771	SALM1.0 - 6771	aph(3'')-Ib,aph(6)-Id,gyrA(S83F),tet(A)	aminoglycosides,tetracyclines,quinolones	none			no			yes
FDA00012758	SRR6889332	SAMN08744591	FDA-CVM	2018	USA	WA	animal feed	animal feed	animal feed-duck	northwest	10			J		33	PDS000014162	SALM1.0 - 6771.5.1.6.2	SALM1.0 - 6771.5.1	aph(3'')-Ib,aph(6)-Id,tet(A)	aminoglycosides,tetracyclines	IncI1-I(gamma),Col(pHAD28),ColE1,Col(pHAD28),Col8282	PTU-NA	MOBP;MOBP;MOBP;MOBQ	no			yes
FDA00013278	SRR7497155	SAMN09501080	FDA-CVM	2018	USA	CA	other	other	food	west	9			A	A4	33	PDS000158107	SALM1.0 - 6771.1.1.31.1.3	SALM1.0 - 6771.1.1	aph(3'')-Ib,aph(6)-Id,tet(A)	aminoglycosides,tetracyclines	none			yes			yes
FDA00013730	SRR8272682	SAMN10485919	FDA-CVM	2018	USA	WA	other	other	environmental	northwest	10			B	B1	33	PDS000158107	SALM1.0 - 6771.1.3.2x	SALM1.0 - 6771.1.3	aph(3'')-Ib,aph(6)-Id,tet(A)	aminoglycosides,tetracyclines	ColE1		MOBP	no			yes
FDA00013731	SRR8272700	SAMN10485918	FDA-CVM	2018	USA	WA	other	other	environmental	northwest	10			B	B1	33	PDS000158107	SALM1.0 - 6771.1.3.2x	SALM1.0 - 6771.1.3	aph(3'')-Ib,aph(6)-Id,tet(A)	aminoglycosides,tetracyclines	ColE1		MOBP	no			yes
FDA1182898-C001-001	SRR18325357	SAMN26733798	FDA-CVM	2022	Ecuador		imported food	imported food	seafood	outside USA	outside USA			L		9222	PDS000106557	SALM1.0 - 6771.12.2.2.1.1	SALM1.0 - 6771.12.2	aph(3'')-Ib,aph(6)-Id,qnrB19,tet(A)	aminoglycosides,tetracyclines,quinolones	Col(pHAD28)			no			yes
FDA1182898-C001-003	SRR18325345	SAMN26733797	FDA-CVM	2022	Ecuador		imported food	imported food	seafood	outside USA	outside USA			L		9222	PDS000106557	SALM1.0 - 6771.12.2.2.1.1	SALM1.0 - 6771.12.2	aph(3'')-Ib,aph(6)-Id,qnrB19,tet(A)	aminoglycosides,tetracyclines,quinolones	Col(pHAD28)			no			yes	Reference
FDA254137	SRR1698193	SAMN02843923	FDA-CVM	2003	Canada		imported food	imported food	poultry	outside USA	outside USA			A		33	PDS000032073			aph(3'')-Ib,aph(6)-Id,tet(A)	aminoglycosides,tetracyclines	ColE1,ColE1,ColE1,Col156,ColpVC		MOBQ	no
FDA257382	SRR1698182	SAMN02843941	FDA-CVM	2003	Canada		imported food	imported food	poultry	outside USA	outside USA			A		33	PDS000032073			aph(3'')-Ib,aph(6)-Id,tet(A)	aminoglycosides,tetracyclines	ColE1,ColE1,ColE1,Col156,ColpVC		MOBQ	no
FDA309506-5	SRR5656416	SAMN02845588	FDA-CVM	2004	Pakistan		imported food	imported food	other	outside USA	outside USA			singleton		33	PDS000158106	SALM1.0 - 6771.1	SALM1.0 - 6771.1	blaTEM-1B,gyrA(D87N),tet(A)	tetracyclines,penicillins,quinolones	ColE1,Col156,ColpVC			yes			yes
FDA575832-2	SRR6159201	SAMN02846642	FDA-CVM	2009	Germany		imported food	imported food	other	outside USA	outside USA			singleton		4331	unknown			none	none	none		MOBH;MOBH	yes
FDA897642-1-1	SRR1910753	SAMN03387497	FDA-CVM	2015	Vietnam		imported food	imported food	other	outside USA	outside USA			singleton		33	PDS000129867			aph(3'')-Ib,aph(6)-Id,gyrA(S83F),tet(A)	aminoglycosides,tetracyclines,quinolones	none			no
FDA897642-2-1	SRR1910774	SAMN03387498	FDA-CVM	2015	Vietnam		imported food	imported food	other	outside USA	outside USA			singleton		33	PDS000129867			aph(3'')-Ib,aph(6)-Id,gyrA(S83F),tet(A)	aminoglycosides,tetracyclines,quinolones	none			no
FNE0129	SRR1481938	SAMN02698298	FDA-CVM	2013	Pakistan		imported food	imported food	other	outside USA	outside USA			singleton		33	PDS000158107	SALM1.0 - 6771.11	SALM1.0 - 6771.11	aph(3'')-Ib,aph(6)-Id,dfrA1,gyrA(S83F),qacE,sul1,tet(A)	aminoglycosides,tetracyclines,quinolones	IncX1,ColE1		MOBP	yes			yes
FSIS11703946	SRR5978807	SAMN07560995	USDA-NARMS	2017	USA	TX	swine	swine	swine-market swine-cecal	south	6			B	B1	33	PDS000158107	SALM1.0 - 6771.1.3.2x	SALM1.0 - 6771.1.3	aph(3'')-Ib,aph(6)-Id,tet(A)	aminoglycosides,tetracyclines	ColE1		MOBP	no	yes	yes	yes
FSIS11704089	SRR6010213	SAMN07608083	USDA-FSIS	2017	USA	IA	commercial poultry	turkey	turkey-food	upper midwest	7			B	B1	33	PDS000158107	SALM1.0 - 6771.1.3.2x	SALM1.0 - 6771.1.3	aph(3'')-Ib,aph(6)-Id,tet(A)	aminoglycosides,tetracyclines	ColE1,ColE1		MOBP	no		yes	yes
FSIS11704103	SRR6008890	SAMN07605954	USDA-FSIS	2017	USA	TN	commercial poultry	turkey	turkey-food	central valley	4			B	B1	33	PDS000158107	SALM1.0 - 6771.1.3.2x	SALM1.0 - 6771.1.3	aph(3'')-Ib,aph(6)-Id,tet(A)	aminoglycosides,tetracyclines	ColE1,ColE1		MOBP	no		yes	yes
FSIS11704115	SRR6026448	SAMN07629728	USDA-FSIS	2017	USA	NY	commercial poultry	turkey	turkey-food	northeast	2			B	B1	33	PDS000158107	SALM1.0 - 6771.1.3.2x	SALM1.0 - 6771.1.3	aph(3'')-Ib,aph(6)-Id,tet(A)	aminoglycosides,tetracyclines	Col(MG828),ColE1,Col156		MOBP;MOBQ	no		yes	yes
FSIS11704633	SRR6187214	SAMN07809339	USDA-FSIS	2017	USA	SD	commercial poultry	turkey	turkey-food	northern rockies	8			B	B2	33	PDS000158107	SALM1.0 - 6771.1.3.2x	SALM1.0 - 6771.1.3	aph(3'')-Ib,aph(6)-Id,tet(A)	aminoglycosides,tetracyclines	ColE1		MOBP	no		yes	yes
FSIS11704796	SRR6269933	SAMN08000939	USDA-FSIS	2017	USA	CA	commercial poultry	turkey	turkey-food	west	9			B	B1	33	PDS000158107	SALM1.0 - 6771.1.3.2x	SALM1.0 - 6771.1.3	aph(3'')-Ib,aph(6)-Id,tet(A)	aminoglycosides,tetracyclines	Col156,ColE1		MOBP;MOBQ	no		yes	yes
FSIS11704917	SRR6254608	SAMN07975068	USDA-FSIS	2017	Canada		commercial poultry	chicken	chicken-food	outside USA	outside USA			A	A1	33	PDS000158107	SALM1.0 - 6771.1.1.28	SALM1.0 - 6771.1.1	none	none	Col156		MOBQ	yes			yes
FSIS11704938	SRR6253534	SAMN07975095	USDA-FSIS	2017	USA	CA	commercial poultry	turkey	turkey-food	west	9			B	B1	33	PDS000158107	SALM1.0 - 6771.1.3.2x	SALM1.0 - 6771.1.3	aph(3'')-Ib,aph(6)-Id,tet(A)	aminoglycosides,tetracyclines	ColE1		MOBP	no		yes	yes
FSIS11705069	SRR6356164	SAMN08141349	USDA-NARMS	2017	USA	SC	commercial poultry	turkey	turkey-cecal	southeast	4			B	B1	33	PDS000158107	SALM1.0 - 6771.1.3.2x	SALM1.0 - 6771.1.3	tet(A)	tetracyclines	ColE1,ColpVC		MOBP;MOBQ	no	yes	yes	yes
FSIS11705123	SRR6238435	SAMN07955822	USDA-FSIS	2016	USA	OH	commercial poultry	turkey	turkey-food	central valley	5			G		33	PDS000158107	SALM1.0 - 6771.1.3.2x	SALM1.0 - 6771.1.3	aac(3)-VIa,ant(3'')-Ia,aph(3'')-Ib,aph(6)-Id,qacE,sul1,tet(A)	aminoglycosides,tetracyclines	IncI1-I(gamma),ColE1,Col156,ColE1	PTU-I1	MOBP;MOBP;MOBQ	no		yes	yes
FSIS11705508	SRR6336354	SAMN08114363	USDA-NARMS	2017	USA	OH	commercial poultry	turkey	turkey-cecal	central valley	5			B	B2	33	PDS000158107	SALM1.0 - 6771.1.3.2x	SALM1.0 - 6771.1.3	aph(3'')-Ib,aph(6)-Id,tet(A)	aminoglycosides,tetracyclines	ColE1,ColE1		MOBP;MOBQ;MOBQ	no	yes	yes	yes
FSIS11705652	SRR6336371	SAMN08114375	USDA-NARMS	2017	USA	MN	commercial poultry	turkey	turkey-cecal	upper midwest	5			B	B2	33	PDS000158107	SALM1.0 - 6771.1.3.2x	SALM1.0 - 6771.1.3	aph(3'')-Ib,aph(6)-Id,tet(A)	aminoglycosides,tetracyclines	Col156,ColE1		MOBP;MOBQ	no	yes	yes	yes
FSIS11705840	SRR6373592	SAMN08167603	USDA-NARMS	2017	USA	MN	commercial poultry	turkey	turkey-cecal	upper midwest	5			B	B3	33	PDS000158106	SALM1.0 - 6771.1.1.9.3	SALM1.0 - 6771.1.1	blaTEM-1C	penicillins	Col440II,Col(pHAD28),Col156,ColE1,ColE1,ColpVC		MOBP;MOBP;MOBQ;MOBQ	no	yes	yes	yes
FSIS11705858	SRR6337568	SAMN08115125	USDA-NARMS	2017	USA	DE	commercial poultry	chicken	chicken-cecal	northeast	3			C	C2	33	PDS000139727	SALM1.0 - 6771.1.1.31.1.12	SALM1.0 - 6771.1.1	aac(3)-VIa,ant(3'')-Ia,aph(3'')-Ib,aph(6)-Id,qacE,sul1,tet(A)	aminoglycosides,tetracyclines	IncI1-I(gamma)	PTU-I1	MOBP	yes	yes	yes	yes
FSIS11705859	SRR6337555	SAMN08115126	USDA-NARMS	2017	USA	GA	commercial poultry	chicken	chicken-cecal	southeast	4			C	C2	33	PDS000158107	SALM1.0 - 6771.1.1.31.1.12	SALM1.0 - 6771.1.1	aac(3)-VIa,ant(3'')-Ia,aph(3'')-Ib,aph(6)-Id,qacE,sul1,tet(A)	aminoglycosides,tetracyclines	IncI1-I(gamma)	PTU-I1	MOBP	yes	yes	yes	yes
FSIS11705871	SRR6373140	SAMN08169327	USDA-FSIS	2017	USA	GA	commercial poultry	chicken	chicken-food	southeast	4			A	A1	33	PDS000158107	SALM1.0 - 6771.1.1.31.1	SALM1.0 - 6771.1.1	aph(3'')-Ib,aph(6)-Id,tet(A)	aminoglycosides,tetracyclines	none			yes		yes	yes
FSIS11706537	SRR6440547	SAMN08291421	USDA-FSIS	2017	Canada		commercial poultry	chicken	chicken-food	outside USA	outside USA			singleton		33	PDS000158107	SALM1.0 - 6771.1.1	SALM1.0 - 6771.1.1	aph(3'')-Ib,aph(6)-Id,blaTEM-1B,tet(A)	aminoglycosides,tetracyclines,penicillins	IncN,Col156,ColE1,ColpVC		MOBF;MOBP;MOBQ	no			yes
FSIS11706817	SRR6440530	SAMN08291474	USDA-FSIS	2017	USA	AR	commercial poultry	turkey	turkey-food	south	6			B	B1	33	PDS000158107	SALM1.0 - 6771.1.3.2x	SALM1.0 - 6771.1.3	aph(3'')-Ib,aph(6)-Id,tet(A)	aminoglycosides,tetracyclines	ColE1		MOBP	no		yes	yes
FSIS11807014	SRR6497650	SAMN08377178	USDA-FSIS	2017	USA	OH	commercial poultry	turkey	turkey-food	central valley	5			A	A6	33	PDS000158107	SALM1.0 - 6771.1.1.21.1	SALM1.0 - 6771.1.1	aph(3'')-Ib,aph(6)-Id,tet(A)	aminoglycosides,tetracyclines	ColE1,Col440I			no		yes	yes
FSIS11807262	SRR6671406	SAMN08458119	USDA-NARMS	2018	USA	SD	commercial poultry	turkey	turkey-cecal	northern rockies	8			B	B1	33	PDS000158107	SALM1.0 - 6771.1.3.2x	SALM1.0 - 6771.1.3	none	none	ColE1,Col(pHAD28)		MOBQ	no	yes	yes	yes
FSIS11807268	SRR6667979	SAMN08457876	USDA-NARMS	2018	USA	NC	swine	swine	swine-sow-cecal	southeast	4			A	A1	33	PDS000158107	SALM1.0 - 6771.1.1.31.1.12	SALM1.0 - 6771.1.1	aph(3'')-Ib,aph(6)-Id,tet(A)	aminoglycosides,tetracyclines	none			yes	yes	yes	yes
FSIS11807533	SRR6743198	SAMN08558094	USDA-NARMS	2018	USA	MN	commercial poultry	turkey	turkey-cecal	upper midwest	5			B	B1	33	PDS000158107	SALM1.0 - 6771.1.3.2x	SALM1.0 - 6771.1.3	aph(3'')-Ib,aph(6)-Id,tet(A)	aminoglycosides,tetracyclines	ColE1		MOBP	no	yes	yes	yes
FSIS11807725	SRR6764191	SAMN08581887	USDA-NARMS	2018	USA	IA	commercial poultry	turkey	turkey-cecal	upper midwest	7			B	B1	33	PDS000158107	SALM1.0 - 6771.1.3.2x	SALM1.0 - 6771.1.3	aph(3'')-Ib,aph(6)-Id,tet(A)	aminoglycosides,tetracyclines	ColE1		MOBP	no	yes	yes	yes
FSIS11807782	SRR6764171	SAMN08581712	USDA-FSIS	2018	USA	MN	commercial poultry	turkey	turkey-food	upper midwest	5			B	B1	33	PDS000158107	SALM1.0 - 6771.1.3.2x	SALM1.0 - 6771.1.3	aph(3'')-Ib,aph(6)-Id,tet(A)	aminoglycosides,tetracyclines	ColE1		MOBP	no		yes	yes
FSIS11808116	SRR6818852	SAMN08662354	USDA-FSIS	2018	USA	IN	commercial poultry	turkey	turkey-food	central valley	5			B	B2	33	PDS000158107	SALM1.0 - 6771.1.3.2x	SALM1.0 - 6771.1.3	aph(3'')-Ib,aph(6)-Id,tet(A)	aminoglycosides,tetracyclines	ColE1,ColE1		MOBP;MOBQ	no		yes	yes
FSIS11808144	SRR6819381	SAMN08663231	USDA-FSIS	2018	USA	WI	commercial poultry	turkey	turkey-food	upper midwest	5			B	B1	33	PDS000158107	SALM1.0 - 6771.1.3.2x	SALM1.0 - 6771.1.3	aph(3'')-Ib,aph(6)-Id,tet(A)	aminoglycosides,tetracyclines	ColE1		MOBP	no		yes	yes
FSIS11808321	SRR6876316	SAMN08767330	USDA-FSIS	2018	USA	MN	commercial poultry	turkey	turkey-food	upper midwest	5			B	B1	33	PDS000158107	SALM1.0 - 6771.1.3.2x	SALM1.0 - 6771.1.3	aph(3'')-Ib,aph(6)-Id,tet(A)	aminoglycosides,tetracyclines	ColE1		MOBP	no		yes	yes
FSIS11808388	SRR6933293	SAMN08851631	USDA-FSIS	2018	USA	CA	commercial poultry	turkey	turkey-food	west	9			B	B1	33	PDS000158107	SALM1.0 - 6771.1.3.2x	SALM1.0 - 6771.1.3	aph(3'')-Ib,aph(6)-Id,tet(A)	aminoglycosides,tetracyclines	Col156,ColE1,ColE1		MOBP;MOBQ	no		yes	yes
FSIS11808552	SRR6933278	SAMN08851643	USDA-FSIS	2018	USA	MN	commercial poultry	turkey	turkey-food	upper midwest	5			B	B1	33	PDS000158107	SALM1.0 - 6771.1.3.2x	SALM1.0 - 6771.1.3	aph(3'')-Ib,aph(6)-Id,tet(A)	aminoglycosides,tetracyclines	ColE1		MOBP	no		yes	yes
FSIS11808587	SRR6904889	SAMN08801773	USDA-FSIS	2018	USA	MN	commercial poultry	turkey	turkey-food	upper midwest	5			B	B1	33	PDS000158107	SALM1.0 - 6771.1.3.2x	SALM1.0 - 6771.1.3	aph(3'')-Ib,aph(6)-Id,tet(A)	aminoglycosides,tetracyclines	ColE1,ColpVC		MOBP	no		yes	yes
FSIS11808798	SRR9715924	SAMN12307488	USDA-NARMS	2018	USA	VA	commercial poultry	chicken	chicken-cecal	southeast	3			B	B1	33	PDS000158107	SALM1.0 - 6771.1.3.2x	SALM1.0 - 6771.1.3	aph(3'')-Ib,aph(6)-Id,tet(A)	aminoglycosides,tetracyclines	ColE1		MOBP	no	yes	yes	yes
FSIS11808968	SRR7030843	SAMN08950955	USDA-FSIS	2018	USA	IA	commercial poultry	turkey	turkey-food	upper midwest	7			B	B1	33	PDS000158107			aph(3'')-Ib,aph(6)-Id,tet(A)	aminoglycosides,tetracyclines	ColE1		MOBP	no		yes	yes
FSIS11809546	SRR7095739	SAMN09013810	USDA-NARMS	2018	USA	MN	commercial poultry	turkey	turkey-cecal	upper midwest	5			B	B1	33	PDS000158107	SALM1.0 - 6771.1.3.2x	SALM1.0 - 6771.1.3	aph(3'')-Ib,aph(6)-Id,tet(A)	aminoglycosides,tetracyclines	ColE1		MOBP;MOBQ	no	yes	yes	yes
FSIS11809563	SRR7138710	SAMN09098761	USDA-NARMS	2018	USA	IL	swine	swine	swine-market swine-cecal	central valley	5			A		33	PDS000158107	SALM1.0 - 6771.1.1.29.2	SALM1.0 - 6771.1.1	aph(3'')-Ib,aph(6)-Id,tet(A)	aminoglycosides,tetracyclines	ColE1		MOBQ	yes	yes	yes	yes
FSIS11810018	SRR7237444	SAMN09284850	USDA-FSIS	2018	USA	WI	commercial poultry	turkey	turkey-food	upper midwest	5			B	B1	33	PDS000158107	SALM1.0 - 6771.1.3.2x	SALM1.0 - 6771.1.3	aph(3'')-Ib,aph(6)-Id,tet(A)	aminoglycosides,tetracyclines	Col156,ColE1		MOBP;MOBQ	no		yes	yes
FSIS11810524	SRR7292792	SAMN09395623	USDA-FSIS	2018	USA	GA	commercial poultry	chicken	chicken-food	southeast	4			A	A1	33	PDS000158107	SALM1.0 - 6771.1.1.31.1	SALM1.0 - 6771.1.1	aph(3'')-Ib,aph(6)-Id,tet(A)	aminoglycosides,tetracyclines	none			yes		yes	yes
FSIS11810688	SRR7406167	SAMN09462569	USDA-FSIS	2018	USA	SD	commercial poultry	turkey	turkey-food	northern rockies	8			B	B1	33	PDS000158107	SALM1.0 - 6771.1.3.2x	SALM1.0 - 6771.1.3	aph(3'')-Ib,aph(6)-Id,tet(A)	aminoglycosides,tetracyclines	Col156,ColE1		MOBP;MOBQ	no		yes	yes
FSIS11810831	SRR7468657	SAMN09545061	USDA-NARMS	2018	USA	CA	swine	swine	swine-market swine-cecal	west	9			A	A1	33	PDS000158107	SALM1.0 - 6771.1.1.31.1.3	SALM1.0 - 6771.1.1	aph(3'')-Ib,aph(6)-Id,tet(A)	aminoglycosides,tetracyclines	none		MOBQ	yes	yes	yes	yes
FSIS11810845	SRR7439042	SAMN09489539	USDA-NARMS	2018	USA	PA	commercial poultry	turkey	turkey-cecal	northeast	3			B	B1	33	PDS000158107	SALM1.0 - 6771.1.3.2x	SALM1.0 - 6771.1.3	aph(3'')-Ib,aph(6)-Id,tet(A)	aminoglycosides,tetracyclines	ColE1		MOBP	no	yes	yes	yes
FSIS11810916	SRR7439286	SAMN09489338	USDA-FSIS	2018	Canada		commercial poultry	chicken	chicken-food	outside USA	outside USA			A		33	PDS000158107			none	none	Col156		MOBP;MOBQ;MOBQ	yes			yes
FSIS11810967	SRR7439634	SAMN09489580	USDA-FSIS	2018	USA	TX	commercial poultry	turkey	turkey-food	south	6			B		33	PDS000158107	SALM1.0 - 6771.1.3.2x	SALM1.0 - 6771.1.3	aph(3'')-Ib,aph(6)-Id,tet(A)	aminoglycosides,tetracyclines	ColE1		MOBP;MOBP;MOBQ	no		yes	yes
FSIS11810971	SRR7439631	SAMN09489584	USDA-FSIS	2018	USA	WI	commercial poultry	turkey	turkey-food	upper midwest	5			B	B1	33	PDS000158107	SALM1.0 - 6771.1.3.2x	SALM1.0 - 6771.1.3	aph(3'')-Ib,aph(6)-Id,tet(A)	aminoglycosides,tetracyclines	none			no		yes	yes
FSIS11811409	SRR7501022	SAMN09633419	USDA-FSIS	2018	USA	MN	commercial poultry	turkey	turkey-food	upper midwest	5			singleton		33	PDS000158107			aph(3'')-Ib,aph(6)-Id,blaTEM-1B,tet(A)	aminoglycosides,tetracyclines,penicillins	IncX1,ColE1,ColE1,ColE1,Col156,ColE1,ColpVC		MOBP;MOBP;MOBP;MOBP;MOBQ	no			yes
FSIS11811744	SRR7527747	SAMN09666282	USDA-FSIS	2018	USA	CA	commercial poultry	turkey	turkey-food	west	9			B	B1	33	PDS000158107	SALM1.0 - 6771.1.3.2x	SALM1.0 - 6771.1.3	aph(3'')-Ib,aph(6)-Id,tet(A)	aminoglycosides,tetracyclines	Col156,ColE1		MOBP;MOBQ	no		yes	yes
FSIS11811763	SRR7521541	SAMN09655785	USDA-FSIS	2018	USA	PA	commercial poultry	turkey	turkey-food	northeast	3			B	B1	33	PDS000158107			aph(3'')-Ib,aph(6)-Id,tet(A)	aminoglycosides,tetracyclines	ColE1		MOBP	no		yes	yes
FSIS11812204	SRR7615245	SAMN09730302	USDA-FSIS	2018	USA	VA	commercial poultry	turkey	turkey-food	southeast	3			B	B1	33	PDS000158107	SALM1.0 - 6771.1.3.2x	SALM1.0 - 6771.1.3	aph(3'')-Ib,aph(6)-Id,tet(A)	aminoglycosides,tetracyclines	ColE1,ColE1		MOBP	no		yes	yes
FSIS11812299	SRR7620955	SAMN09727470	USDA-FSIS	2018	Canada		commercial poultry	chicken	chicken-food	outside USA	outside USA			singleton		33	PDS000158107			aph(3'')-Ib,aph(6)-Id,tet(A)	aminoglycosides,tetracyclines	Col156,Col156,ColpVC,ColpVC,ColpVC,ColpVC,ColpVC,ColpVC,ColpVC		MOBH;MOBQ;MOBQ	no			yes
FSIS11812479	SRR7650119	SAMN09769692	USDA-FSIS	2018	USA	NJ	commercial poultry	turkey	turkey-food	northeast	2			B	B1	33	PDS000158107	SALM1.0 - 6771.1.3.2x	SALM1.0 - 6771.1.3	aph(3'')-Ib,aph(6)-Id,tet(A)	aminoglycosides,tetracyclines	ColE1		MOBP;MOBP	no		yes	yes
FSIS11812715	SRR7664656	SAMN09787862	USDA-NARMS	2018	USA	IA	commercial poultry	turkey	turkey-cecal	upper midwest	7			singleton		33	PDS000158106	SALM1.0 - 6771.1.1	SALM1.0 - 6771.1.1	aph(3'')-Ib,aph(3')-Ia,aph(6)-Id,blaTEM-1B,tet(A)	aminoglycosides,tetracyclines,penicillins	IncX2,ColE1,ColpVC		MOBP	no			yes
FSIS11812721	SRR7724536	SAMN09866592	USDA-NARMS	2018	USA	PA	commercial poultry	turkey	turkey-cecal	northeast	3			B	B1	33	PDS000158107	SALM1.0 - 6771.1.3.2x	SALM1.0 - 6771.1.3	aph(3'')-Ib,aph(6)-Id,tet(A)	aminoglycosides,tetracyclines	ColE1		MOBP	no	yes	yes	yes
FSIS11813286	SRR7767522	SAMN09933746	USDA-FSIS	2018	USA	AL	commercial poultry	chicken	chicken-food	southeast	4			A	A6	33	PDS000158107	SALM1.0 - 6771.1.1.19.1.2	SALM1.0 - 6771.1.1	aph(3'')-Ib,aph(6)-Id,tet(A)	aminoglycosides,tetracyclines	Col156		MOBQ	no		yes	yes
FSIS11813526	SRR7790313	SAMN09980228	USDA-FSIS	2018	USA	IL	commercial poultry	chicken	chicken-food	central valley	5			A	A6	33	PDS000158107	SALM1.0 - 6771.1.1.19.1.2	SALM1.0 - 6771.1.1	aph(3'')-Ib,aph(6)-Id,tet(A)	aminoglycosides,tetracyclines	Col156		MOBQ	no		yes	yes
FSIS11813895	SRR7840878	SAMN10064098	USDA-NARMS	2018	USA	AR	commercial poultry	turkey	turkey-cecal	south	6			B	B2	33	PDS000158107	SALM1.0 - 6771.1.3.2x	SALM1.0 - 6771.1.3	aph(3'')-Ib,aph(6)-Id,tet(A)	aminoglycosides,tetracyclines	ColE1,ColE1		MOBP	no	yes	yes	yes
FSIS11813989	SRR7865891	SAMN10078832	USDA-FSIS	2018	USA	MN	commercial poultry	turkey	turkey-food	upper midwest	5			B	B1	33	PDS000158107	SALM1.0 - 6771.1.3.2x	SALM1.0 - 6771.1.3	aph(3'')-Ib,aph(3')-Ia,aph(6)-Id,tet(A)	aminoglycosides,tetracyclines	ColE1		MOBP;MOBP	no		yes	yes
FSIS11814200	SRR7896477	SAMN10118364	USDA-FSIS	2018	USA	PA	commercial poultry	turkey	turkey-food	northeast	3			B	B1	33	PDS000158107	SALM1.0 - 6771.1.3.2x	SALM1.0 - 6771.1.3	aph(3'')-Ib,aph(6)-Id,tet(A)	aminoglycosides,tetracyclines	ColE1		MOBP	no		yes	yes
FSIS11814820	SRR8098489	SAMN10258756	USDA-NARMS	2018	USA	IN	commercial poultry	turkey	turkey-cecal	central valley	5			B	B2	33	PDS000158107	SALM1.0 - 6771.1.3.2x	SALM1.0 - 6771.1.3	aph(3'')-Ib,aph(6)-Id,tet(A)	aminoglycosides,tetracyclines	ColE1,ColE1,ColpVC		MOBP;MOBP	no	yes	yes	yes
FSIS11814842	SRR8081018	SAMN10261760	USDA-NARMS	2018	USA	MI	commercial poultry	turkey	turkey-cecal	upper midwest	5			B	B2	33	PDS000158107	SALM1.0 - 6771.1.3.2x	SALM1.0 - 6771.1.3	aph(3'')-Ib,aph(6)-Id,tet(A)	aminoglycosides,tetracyclines	ColE1,ColE1		MOBP;MOBP	no	yes	yes	yes
FSIS11814885	SRR8081117	SAMN10261779	USDA-FSIS	2018	USA	MN	cattle	cattle	cattle-food	upper midwest	5			B	B1	33	PDS000158107	SALM1.0 - 6771.1.3.2x	SALM1.0 - 6771.1.3	aph(3'')-Ib,aph(6)-Id,tet(A)	aminoglycosides,tetracyclines	ColE1			no		yes	yes
FSIS11814951	SRR8208284	SAMN10441521	USDA-FSIS	2018	USA	GA	commercial poultry	chicken	chicken-food	southeast	4			A		33	PDS000158107	SALM1.0 - 6771.1.1.31.1	SALM1.0 - 6771.1.1	aph(3'')-Ib,aph(6)-Id,tet(A)	aminoglycosides,tetracyclines	none			yes		yes	yes
FSIS11815063	SRR8110925	SAMN10292983	USDA-NARMS	2018	USA	SD	commercial poultry	turkey	turkey-cecal	northern rockies	8			B	B2	33	PDS000158107	SALM1.0 - 6771.1.3.2x	SALM1.0 - 6771.1.3	aph(3'')-Ib,aph(6)-Id,tet(A)	aminoglycosides,tetracyclines	ColE1		MOBP;MOBP	no	yes	yes	yes
FSIS11815147	SRR8136686	SAMN10346518	USDA-FSIS	2018	USA	IL	commercial poultry	chicken	chicken-food	central valley	5			B	B1	33	PDS000158107	SALM1.0 - 6771.1.3.2x	SALM1.0 - 6771.1.3	aph(3'')-Ib,aph(6)-Id,tet(A)	aminoglycosides,tetracyclines	ColE1		MOBP	no		yes	yes
FSIS11815272	SRR8136966	SAMN10346687	USDA-NARMS	2018	USA	CA	commercial poultry	chicken	chicken-cecal	west	9			A		33	PDS000158106	SALM1.0 - 6771.1.1.7.10	SALM1.0 - 6771.1.1	aph(3'')-Ib,aph(6)-Id,tet(A)	aminoglycosides,tetracyclines	none		MOBQ	no	yes	yes	yes
FSIS11815540	SRR8158660	SAMN10379147	USDA-FSIS	2018	USA	WI	commercial poultry	turkey	turkey-food	upper midwest	5			B	B1	33	PDS000158107	SALM1.0 - 6771.1.3.2x	SALM1.0 - 6771.1.3	aph(3'')-Ib,aph(6)-Id,tet(A)	aminoglycosides,tetracyclines	ColE1		MOBP	no		yes	yes
FSIS11815614	SRR8236524	SAMN10461424	USDA-FSIS	2018	USA	MN	commercial poultry	turkey	turkey-food	upper midwest	5			B	B1	33	PDS000158107	SALM1.0 - 6771.1.3.2x	SALM1.0 - 6771.1.3	aph(3'')-Ib,aph(6)-Id,tet(A)	aminoglycosides,tetracyclines	ColE1		MOBP	no		yes	yes
FSIS11815814	SRR8234060	SAMN10458830	USDA-FSIS	2018	USA	VA	commercial poultry	turkey	turkey-food	southeast	3			B	B1	33	PDS000158107	SALM1.0 - 6771.1.3.2x	SALM1.0 - 6771.1.3	aph(3'')-Ib,aph(6)-Id,tet(A)	aminoglycosides,tetracyclines	ColE1		MOBP;MOBP	no		yes	yes
FSIS11815912	SRR8252801	SAMN10489814	USDA-NARMS	2018	USA	MN	commercial poultry	turkey	turkey-cecal	upper midwest	5			B	B1	33	PDS000158107	SALM1.0 - 6771.1.3.2x	SALM1.0 - 6771.1.3	aph(3'')-Ib,aph(6)-Id,tet(A)	aminoglycosides,tetracyclines	ColE1		MOBP	no	yes	yes	yes
FSIS11816329	SRR8313030	SAMN10580144	USDA-NARMS	2018	USA	IA	commercial poultry	turkey	turkey-cecal	upper midwest	7			B	B2	33	PDS000158107	SALM1.0 - 6771.1.3.2x	SALM1.0 - 6771.1.3	aph(3'')-Ib,aph(6)-Id,tet(A)	aminoglycosides,tetracyclines	ColE1,ColE1,Col156		MOBP;MOBP;MOBP;MOBQ	no	yes	yes	yes
FSIS11816924	SRR8397797	SAMN10695829	USDA-FSIS	2018	USA	NC	commercial poultry	chicken	chicken-food	southeast	4			B	B1	33	PDS000158107	SALM1.0 - 6771.1.3	SALM1.0 - 6771.1.3	aph(3'')-Ib,aph(6)-Id,tet(A)	aminoglycosides,tetracyclines	ColE1		MOBP	no		yes	yes
FSIS11816987	SRR8430277	SAMN10724052	USDA-FSIS	2018	Canada		commercial poultry	chicken	chicken-food	outside USA	outside USA			A		33	PDS000040490	SALM1.0 - 6771.1.23	SALM1.0 - 6771.1.23	none	none	Col156,Col(pHAD28),ColpVC		MOBQ	no			yes
FSIS11917388	SRR8543077	SAMN10881634	USDA-FSIS	2019	USA	VA	commercial poultry	turkey	turkey-food	southeast	3			B	B5	33	PDS000158107	SALM1.0 - 6771.1.3.2x	SALM1.0 - 6771.1.3	aph(3'')-Ib,aph(6)-Id,tet(A)	aminoglycosides,tetracyclines	ColE1,ColE1		MOBP;MOBP;MOBQ;MOBQ	no		yes	yes
FSIS11917598	SRR8593405	SAMN10968496	USDA-FSIS	2019	USA	NC	commercial poultry	turkey	turkey-food	southeast	4			singleton		33	PDS000158107	SALM1.0 - 6771.1.3	SALM1.0 - 6771.1.3	aph(3'')-Ib,aph(6)-Id,tet(A)	aminoglycosides,tetracyclines	IncI1-I(gamma),ColE1		MOBP;MOBP;MOBQ	no			yes
FSIS11917854	SRR8599221	SAMN10976965	USDA-FSIS	2019	USA	MN	commercial poultry	turkey	turkey-food	upper midwest	5			B	B1	33	PDS000158107	SALM1.0 - 6771.1.3.2x	SALM1.0 - 6771.1.3	aph(3'')-Ib,aph(6)-Id,tet(A)	aminoglycosides,tetracyclines	ColE1,Col156		MOBP;MOBP;MOBQ	no		yes	yes
FSIS11918030	SRR8650113	SAMN11041611	USDA-NARMS	2019	USA	MN	commercial poultry	turkey	turkey-cecal	upper midwest	5			B	B1	33	PDS000158107	SALM1.0 - 6771.1.3.2x	SALM1.0 - 6771.1.3	aph(3'')-Ib,aph(6)-Id,tet(A)	aminoglycosides,tetracyclines	ColE1		MOBP;MOBQ	no	yes	yes	yes
FSIS11918077	SRR8699587	SAMN11079869	USDA-FSIS	2019	USA	IL	commercial poultry	chicken	chicken-food	central valley	5			B	B5	33	PDS000158107			aph(3'')-Ib,aph(6)-Id,tet(A)	aminoglycosides,tetracyclines	ColE1,ColE1		MOBP;MOBP;MOBQ;MOBQ	no		yes
FSIS11918089	SRR8699570	SAMN11079874	USDA-FSIS	2019	USA	CA	commercial poultry	turkey	turkey-food	west	9			B		33	PDS000158106			aph(3'')-Ib,aph(6)-Id,tet(A)	aminoglycosides,tetracyclines	ColpVC,ColpVC,Col8282,Col(MG828),Col(pHAD28),Col(pHAD28)		MOBP;MOBQ	no		yes
FSIS11918332	SRR8707437	SAMN11098975	USDA-FSIS	2019	USA	AZ	commercial poultry	chicken	chicken-food	southwest	9			A	A6	33	PDS000158107	SALM1.0 - 6771.1.1.19	SALM1.0 - 6771.1.1	aph(3'')-Ib,aph(6)-Id,tet(A)	aminoglycosides,tetracyclines	Col156		MOBQ	no		yes	yes
FSIS11918505	SRR8696209	SAMN11082338	USDA-FSIS	2019	USA	SD	commercial poultry	turkey	turkey-food	northern rockies	8			B	B2	33	PDS000158107	SALM1.0 - 6771.1.3.2x	SALM1.0 - 6771.1.3	aph(3'')-Ib,aph(6)-Id,tet(A)	aminoglycosides,tetracyclines	ColE1		MOBP	no		yes	yes
FSIS11919678	SRR8866253	SAMN11357584	USDA-NARMS	2019	USA	VA	commercial poultry	turkey	turkey-cecal	southeast	3			B	B1	33	PDS000158107	SALM1.0 - 6771.1.3.2x	SALM1.0 - 6771.1.3	aph(3'')-Ib,aph(6)-Id,tet(A)	aminoglycosides,tetracyclines	ColE1,ColE1		MOBP;MOBP	no	yes	yes	yes
FSIS11919685	SRR8866504	SAMN11357585	USDA-FSIS	2019	USA	WI	commercial poultry	turkey	turkey-food	upper midwest	5			B		33	PDS000158107	SALM1.0 - 6771.1.3.2x	SALM1.0 - 6771.1.3	aph(3'')-Ib,aph(3')-Ia,aph(6)-Id,tet(A)	aminoglycosides,tetracyclines	none		MOBP	no		yes	yes
FSIS11919741	SRR8865131	SAMN11357600	USDA-FSIS	2019	USA	OH	commercial poultry	turkey	turkey-food	central valley	5			B	B1	33	PDS000158107	SALM1.0 - 6771.1.3.2x	SALM1.0 - 6771.1.3	aph(3'')-Ib,aph(6)-Id,tet(A)	aminoglycosides,tetracyclines	ColE1		MOBP	no		yes	yes
FSIS11919870	SRR8864215	SAMN11357611	USDA-NARMS	2019	USA	CA	commercial poultry	turkey	turkey-cecal	west	9			B	B1	33	PDS000158107	SALM1.0 - 6771.1.3.2x	SALM1.0 - 6771.1.3	aph(3'')-Ib,aph(6)-Id,tet(A)	aminoglycosides,tetracyclines	Col156,ColE1		MOBP;MOBP;MOBQ	no	yes	yes	yes
FSIS11920113	SRR9000495	SAMN11553480	USDA-NARMS	2019	USA	MN	commercial poultry	turkey	turkey-cecal	upper midwest	5			B	B1	33	PDS000158107	SALM1.0 - 6771.1.3.2x	SALM1.0 - 6771.1.3	aph(3'')-Ib,aph(6)-Id,tet(A)	aminoglycosides,tetracyclines	ColE1,Col156		MOBP;MOBP;MOBQ	no	yes	yes	yes
FSIS11920353	SRR9000506	SAMN11553497	USDA-FSIS	2019	USA	MO	commercial poultry	turkey	turkey-food	central valley	7			B	B2	33	PDS000158107	SALM1.0 - 6771.1.3.2x	SALM1.0 - 6771.1.3	aph(3'')-Ib,aph(6)-Id,tet(A)	aminoglycosides,tetracyclines	ColE1,ColE1		MOBP;MOBP	no		yes	yes
FSIS11921848	SRR9289521	SAMN12041594	USDA-NARMS	2019	USA	AR	commercial poultry	turkey	turkey-cecal	south	6			singleton		33	PDS000158107			aph(3'')-Ib,aph(6)-Id,blaHERA-3,tet(A)	aminoglycosides,tetracyclines,penicillins	IncI1-I(gamma),ColE1		MOBP;MOBP	no			yes
FSIS11923000	SRR9827625	SAMN12356595	USDA-FSIS	2019	USA	OR	commercial poultry	turkey	turkey-food	northwest	10			B	B1	33	PDS000158107			aph(3'')-Ib,aph(6)-Id,blaTEM-1B,tet(A)	aminoglycosides,tetracyclines,penicillins	ColE1,ColE1,ColE1		MOBP;MOBP	no		yes	yes
FSIS11923866	SRR9990095	SAMN12590959	USDA-FSIS	2019	USA	UT	commercial poultry	turkey	turkey-food	southwest	8			B	B1	33	PDS000158107	SALM1.0 - 6771.1.3.2x	SALM1.0 - 6771.1.3	aph(3'')-Ib,aph(6)-Id,tet(A)	aminoglycosides,tetracyclines	Col156,ColE1		MOBP;MOBQ;MOBQ	no		yes	yes
FSIS11924691	SRR10222565	SAMN12901216	USDA-NARMS	2019	USA	AL	commercial poultry	chicken	chicken-cecal	southeast	4			A	A1	33	PDS000158107	SALM1.0 - 6771.1.1.31.1	SALM1.0 - 6771.1.1	aph(3'')-Ib,aph(6)-Id,tet(A)	aminoglycosides,tetracyclines	Col156		MOBQ;MOBV	yes	yes	yes	yes
FSIS11927381	SRR10821214	SAMN13714947	USDA-NARMS	2019	USA	IA	commercial poultry	turkey	turkey-cecal	upper midwest	7			B	B5	33	PDS000158107	SALM1.0 - 6771.1.3.2x	SALM1.0 - 6771.1.3	aph(3'')-Ib,aph(6)-Id,tet(A)	aminoglycosides,tetracyclines	ColE1,ColE1		MOBP;MOBP;MOBQ;MOBQ	no	yes	yes	yes
FSIS11927445	SRR10775284	SAMN13682979	USDA-FSIS	2019	Canada		commercial poultry	turkey	turkey-food	outside USA	outside USA		REPTDK01	A	A2	33	PDS000158107	SALM1.0 - 6771.1.1.30.1	SALM1.0 - 6771.1.1	aph(3'')-Ib,aph(6)-Id,tet(A)	aminoglycosides,tetracyclines	none			yes			yes
FSIS11927539	SRR10821231	SAMN13714967	USDA-FSIS	2019	USA	CA	commercial poultry	turkey	turkey-food	west	9			singleton		33	PDS000158107	SALM1.0 - 6771.1.3.2x	SALM1.0 - 6771.1.3	aph(3'')-Ib,aph(6)-Id,tet(A)	aminoglycosides,tetracyclines	Col156,ColE1		MOBH;MOBP;MOBQ	no			yes
FSIS11927581	SRR10873279	SAMN13828685	USDA-NARMS	2019	USA	CA	commercial poultry	turkey	turkey-cecal	west	9			B	B1	33	PDS000158107	SALM1.0 - 6771.1.3.2x	SALM1.0 - 6771.1.3	aph(3'')-Ib,aph(6)-Id,tet(A)	aminoglycosides,tetracyclines	ColE1		MOBP	no	yes	yes	yes
FSIS12027816	SRR10905425	SAMN13874425	USDA-NARMS	2019	USA	VA	commercial poultry	turkey	turkey-cecal	southeast	3		REPTDK01	A		33	PDS000158107	SALM1.0 - 6771.1.1.30	SALM1.0 - 6771.1.1	aph(3'')-Ib,aph(6)-Id,tet(A)	aminoglycosides,tetracyclines	none		MOBP;MOBQ	yes	yes	yes	yes
FSIS12028034	SRR11015369	SAMN13977730	USDA-FSIS	2020	USA	AL	commercial poultry	chicken	chicken-food	southeast	4			A	A1	33	PDS000158107	SALM1.0 - 6771.1.1.31.1	SALM1.0 - 6771.1.1	aph(3'')-Ib,aph(6)-Id,tet(A)	aminoglycosides,tetracyclines	Col156		MOBQ;MOBV	yes		yes	yes
FSIS12028109	SRR11015299	SAMN13977747	USDA-FSIS	2020	USA	IL	commercial poultry	chicken	chicken-food	central valley	5			A	A1	33	PDS000158107	SALM1.0 - 6771.1.1.31.1	SALM1.0 - 6771.1.1	aph(3'')-Ib,aph(6)-Id,tet(A)	aminoglycosides,tetracyclines	Col156		MOBQ;MOBV	yes		yes	yes
FSIS12028313	SRR11015088	SAMN13977818	USDA-NARMS	2020	USA	IA	commercial poultry	turkey	turkey-cecal	upper midwest	7		REPTDK01	A	A1	33	PDS000158107	SALM1.0 - 6771.1.1.30.1	SALM1.0 - 6771.1.1	aph(3'')-Ib,aph(6)-Id,blaTEM-220,tet(A)	aminoglycosides,tetracyclines,penicillins	ColE1		MOBP	yes	yes	yes	yes
FSIS12028882	SRR11214810	SAMN14258395	USDA-FSIS	2020	USA	MI	commercial poultry	turkey	turkey-food	upper midwest	5	A	REPTDK01	A	A2	33	PDS000158107	SALM1.0 - 6771.1.1.30.1.6	SALM1.0 - 6771.1.1	aph(3'')-Ib,aph(6)-Id,tet(A)	aminoglycosides,tetracyclines	none			yes		yes	yes
FSIS12029063	SRR11248366	SAMN14308487	USDA-FSIS	2020	USA	MO	commercial poultry	turkey	turkey-food	central valley	7			B	B2	33	PDS000158107	SALM1.0 - 6771.1.3.2x	SALM1.0 - 6771.1.3	aph(3'')-Ib,aph(6)-Id,tet(A)	aminoglycosides,tetracyclines	ColE1		MOBP;MOBP	no		yes	yes
FSIS12029161	SRR11348110	SAMN14398671	USDA-NARMS	2020	USA	AR	commercial poultry	turkey	turkey-cecal	south	6	A	REPTDK01	A	A1	33	PDS000158107	SALM1.0 - 6771.1.1.30.1	SALM1.0 - 6771.1.1	aph(3'')-Ib,aph(6)-Id,tet(A)	aminoglycosides,tetracyclines	none			yes	yes	yes	yes
FSIS12029668	SRR11472171	SAMN14527983	USDA-FSIS	2020	USA	AL	commercial poultry	chicken	chicken-food	southeast	4			A	A1	33	PDS000158107	SALM1.0 - 6771.1.1.31.1	SALM1.0 - 6771.1.1	aph(3'')-Ib,aph(6)-Id,tet(A)	aminoglycosides,tetracyclines	Col156		MOBQ;MOBV	yes		yes	yes
FSIS12029793	SRR11600977	SAMN14681045	USDA-NARMS	2020	USA	MN	commercial poultry	turkey	turkey-cecal	upper midwest	5			B	B1	33	PDS000158107	SALM1.0 - 6771.1.3.2x	SALM1.0 - 6771.1.3	aph(3'')-Ib,aph(6)-Id,tet(A)	aminoglycosides,tetracyclines	ColE1,Col156,ColE1		MOBP;MOBP;MOBQ;MOBQ	no	yes	yes	yes
FSIS12030577	SRR11802392	SAMN14939595	USDA-FSIS	2020	USA	PA	commercial poultry	chicken	chicken-food	northeast	3	A	REPTDK01	A		33	PDS000158107	SALM1.0 - 6771.1.1.30.1	SALM1.0 - 6771.1.1	aph(3'')-Ib,aph(6)-Id,tet(A)	aminoglycosides,tetracyclines	Col(pHAD28)			yes		yes	yes
FSIS12030948	SRR11905230	SAMN15077603	USDA-FSIS	2020	USA	PA	commercial poultry	turkey	turkey-food	northeast	3	A	REPTDK01	A	A1	33	PDS000158107	SALM1.0 - 6771.1.1.30	SALM1.0 - 6771.1.1	aph(3'')-Ib,aph(6)-Id,tet(A)	aminoglycosides,tetracyclines	none			yes		yes	yes
FSIS12031614	SRR12136541	SAMN15428866	USDA-FSIS	2020	USA	AL	commercial poultry	chicken	chicken-food	southeast	4			A	A1	33	PDS000158107	SALM1.0 - 6771.1.1.31.1.26	SALM1.0 - 6771.1.1	aph(3'')-Ib,aph(6)-Id,tet(A)	aminoglycosides,tetracyclines	Col156		MOBQ;MOBV	yes		yes	yes
FSIS12031792	SRR12212547	SAMN15520902	USDA-FSIS	2020	USA	MI	commercial poultry	turkey	turkey-food	upper midwest	5	A	REPTDK01	A		33	PDS000158107	SALM1.0 - 6771.1.1.30.1.6	SALM1.0 - 6771.1.1	aph(3'')-Ib,aph(6)-Id,tet(A)	aminoglycosides,tetracyclines	ColpVC		MOBP	yes		yes	yes
FSIS12032052	SRR12347125	SAMN15673290	USDA-FSIS	2020	Canada		commercial poultry	chicken	chicken-food	outside USA	outside USA			A	A1	33	PDS000040490	SALM1.0 - 6771.1.23.2	SALM1.0 - 6771.1.23	aph(3'')-Ib,aph(6)-Id,tet(A)	aminoglycosides,tetracyclines	Col(pHAD28)			no			yes
FSIS12032475	SRR12472375	SAMN15851491	USDA-FSIS	2020	USA	AR	commercial poultry	chicken	chicken-food	south	6	A	REPTDK01	A	A1	33	PDS000158107	SALM1.0 - 6771.1.1.30.1.21	SALM1.0 - 6771.1.1	aph(3'')-Ib,aph(6)-Id,tet(A)	aminoglycosides,tetracyclines	none			yes		yes	yes
FSIS12032794	SRR12511005	SAMN15896650	USDA-FSIS	2020	USA	WI	commercial poultry	turkey	turkey-food	upper midwest	5	A	REPTDK01	A	A11	33	PDS000158107	SALM1.0 - 6771.1.1.30.1	SALM1.0 - 6771.1.1	aph(3'')-Ib,aph(6)-Id,tet(A)	aminoglycosides,tetracyclines	none			yes		yes	yes
FSIS12032803	SRR12511026	SAMN15896668	USDA-FSIS	2020	USA	WI	commercial poultry	turkey	turkey-food	upper midwest	5	A	REPTDK01	A	A11	33	PDS000158107	SALM1.0 - 6771.1.1.30.1	SALM1.0 - 6771.1.1	aph(3'')-Ib,aph(6)-Id,tet(A)	aminoglycosides,tetracyclines	none			yes		yes	yes
FSIS12033247	SRR12646319	SAMN16171035	USDA-NARMS	2020	USA	IL	swine	swine	swine-market swine-cecal	central valley	5			A		33	PDS000158107	SALM1.0 - 6771.1.1.29	SALM1.0 - 6771.1.1	aph(3'')-Ib,aph(6)-Id,tet(A)	aminoglycosides,tetracyclines	none			yes	yes	yes	yes
FSIS12033325	SRR12626334	SAMN16113739	USDA-FSIS	2020	USA	WI	commercial poultry	turkey	turkey-food	upper midwest	5	A	REPTDK01	A	A11	33	PDS000158107	SALM1.0 - 6771.1.1.30.1.6	SALM1.0 - 6771.1.1	aph(3'')-Ib,aph(6)-Id,tet(A)	aminoglycosides,tetracyclines	none			yes		yes	yes
FSIS12033540	SRR12664279	SAMN16202764	USDA-FSIS	2020	USA	MN	cattle	cattle	cattle-beef-food	upper midwest	5	A	REPTDK01	A	A1	33	PDS000158107	SALM1.0 - 6771.1.1.30.1.16	SALM1.0 - 6771.1.1	aph(3'')-Ib,aph(6)-Id,tet(A)	aminoglycosides,tetracyclines	none			yes		yes	yes
FSIS12033791	SRR12708980	SAMN16261500	USDA-NARMS	2020	USA	MN	commercial poultry	turkey	turkey-cecal	upper midwest	5			B	B1	33	PDS000158107	SALM1.0 - 6771.1.3.2x	SALM1.0 - 6771.1.3	aph(3'')-Ib,aph(6)-Id,tet(A)	aminoglycosides,tetracyclines	ColE1		MOBP	no	yes	yes	yes
FSIS12033820	SRR12699720	SAMN16249223	USDA-FSIS	2020	USA	WI	swine	swine	swine-food	upper midwest	5			A		33	PDS000158107	SALM1.0 - 6771.1.1.29.2	SALM1.0 - 6771.1.1	aph(3'')-Ib,aph(6)-Id,tet(A)	aminoglycosides,tetracyclines	IncFII(p96A)		MOBP	yes		yes	yes
FSIS12034335	SRR12806970	SAMN16411153	USDA-FSIS	2020	USA	NC	commercial poultry	turkey	turkey-food	southeast	4	A	REPTDK01	A	A1	33	PDS000158107	SALM1.0 - 6771.1.1.30.1	SALM1.0 - 6771.1.1	aph(3'')-Ib,aph(6)-Id,tet(A)	aminoglycosides,tetracyclines	ColE1		MOBP	yes		yes	yes
FSIS12034641	SRR12938625	SAMN16597408	USDA-FSIS	2020	USA	VA	commercial poultry	turkey	turkey-food	southeast	3	A	REPTDK01	A	A5	33	PDS000158107	SALM1.0 - 6771.1.1.30.1.193	SALM1.0 - 6771.1.1	aph(3'')-Ib,aph(6)-Id,tet(A)	aminoglycosides,tetracyclines	none			yes		yes	yes
FSIS12034893	SRR12949766	SAMN16598045	USDA-NARMS	2020	USA	IA	commercial poultry	turkey	turkey-cecal	upper midwest	7	A	REPTDK01	A	A1	33	PDS000158107	SALM1.0 - 6771.1.1.30.1	SALM1.0 - 6771.1.1	aph(3'')-Ib,aph(6)-Id,blaTEM-220,tet(A)	aminoglycosides,tetracyclines,penicillins	ColE1,Col156,Col(pHAD28)		MOBP;MOBQ	yes	yes	yes	yes
FSIS12035126	SRR12949749	SAMN16598036	USDA-NARMS	2020	USA	NJ	cattle	cattle	cattle-beef-cecal	northeast	2	A	REPTDK01	A	A1	33	PDS000158107	SALM1.0 - 6771.1.1.30.1	SALM1.0 - 6771.1.1	aph(3'')-Ib,aph(6)-Id,tet(A)	aminoglycosides,tetracyclines	none			yes	yes	yes	yes
FSIS12035366	SRR12967768	SAMN16629800	USDA-FSIS	2020	Canada		commercial poultry	chicken	chicken-food	outside USA	outside USA	A	REPTDK01	singleton		33	PDS000158107	SALM1.0 - 6771.1.1.30.1	SALM1.0 - 6771.1.1	aph(3'')-Ib,aph(6)-Id,tet(A)	aminoglycosides,tetracyclines	none		MOBH;MOBP	yes			yes
FSIS12036087	SRR13187440	SAMN16984732	USDA-FSIS	2020	USA	IA	commercial poultry	turkey	turkey-food	upper midwest	7		REPTDK01	A	A1	33	PDS000158107	SALM1.0 - 6771.1.1.30.1	SALM1.0 - 6771.1.1	aph(3'')-Ib,aph(6)-Id,tet(A)	aminoglycosides,tetracyclines	none			yes		yes	yes
FSIS12036158	SRR13222024	SAMN17035832	USDA-FSIS	2020	USA	AR	commercial poultry	turkey	turkey-food	south	6		REPTDK01	A	A1	33	PDS000158107	SALM1.0 - 6771.1.1.30.1	SALM1.0 - 6771.1.1	aph(3'')-Ib,aph(6)-Id,tet(A)	aminoglycosides,tetracyclines	none			yes		yes	yes
FSIS12036241	SRR13245229	SAMN17079967	USDA-NARMS	2020	USA	MO	commercial poultry	turkey	turkey-cecal	central valley	7		REPTDK01	A	A1	33	PDS000158107	SALM1.0 - 6771.1.1.30.1.6	SALM1.0 - 6771.1.1	aph(3'')-Ib,aph(6)-Id,tet(A)	aminoglycosides,tetracyclines	none			yes	yes	yes	yes
FSIS12036985	SRR13380258	SAMN17252147	USDA-FSIS	2020	USA	VA	commercial poultry	turkey	turkey-food	southeast	3			B	B1	33	PDS000158107	SALM1.0 - 6771.1.3.2x	SALM1.0 - 6771.1.3	aph(3'')-Ib,aph(6)-Id,tet(A)	aminoglycosides,tetracyclines	ColE1		MOBP;MOBP	no		yes	yes
FSIS12106221	SRR16502344	SAMN22433211	USDA-FSIS	2021	USA	MS	commercial poultry	chicken	chicken-food	south	4			A	A4	33	PDS000158107	SALM1.0 - 6771.1.1.31.1.28	SALM1.0 - 6771.1.1	aph(3'')-Ib,aph(6)-Id,tet(A)	aminoglycosides,tetracyclines	none			yes		yes	yes
FSIS12108073	SRR17412972	SAMN24592033	USDA-FSIS	2021	USA	AR	commercial poultry	turkey	turkey-food	south	6			B	B1	33	PDS000158107	SALM1.0 - 6771.1.3.2x	SALM1.0 - 6771.1.3	aph(3'')-Ib,aph(6)-Id,tet(A)	aminoglycosides,tetracyclines	ColE1		MOBP	no		yes	yes
FSIS12137130	SRR13500266	SAMN17486997	USDA-FSIS	2020	USA	WI	swine	swine	swine-food	upper midwest	5			A	A1	33	PDS000158107	SALM1.0 - 6771.1.1	SALM1.0 - 6771.1.1	aph(3'')-Ib,aph(6)-Id,tet(A)	aminoglycosides,tetracyclines	none			yes		yes	yes
FSIS12137243	SRR13605933	SAMN17730262	USDA-NARMS	2020	USA	IA	commercial poultry	turkey	turkey-cecal	upper midwest	7		REPTDK01	A	A1	33	PDS000158107	SALM1.0 - 6771.1.1.30.1	SALM1.0 - 6771.1.1	aph(3'')-Ib,aph(6)-Id,tet(A)	aminoglycosides,tetracyclines	Col156		MOBP;MOBQ	yes	yes	yes	yes
FSIS12137304	SRR13562159	SAMN17578571	USDA-FSIS	2021	Canada		commercial poultry	chicken	chicken-food	outside USA	outside USA			A	A1	33	PDS000040490	SALM1.0 - 6771.1.23.2.1	SALM1.0 - 6771.1.23	aph(3'')-Ib,aph(6)-Id,tet(A)	aminoglycosides,tetracyclines	Col156,Col(pHAD28)		MOBQ	no			yes
FSIS12137338	SRR13562168	SAMN17578573	USDA-FSIS	2021	USA	MN	commercial poultry	turkey	turkey-food	upper midwest	5	B	REPTDK01	A	A2	33	PDS000158107	SALM1.0 - 6771.1.1.30.1	SALM1.0 - 6771.1.1	aph(3'')-Ib,aph(6)-Id,tet(A)	aminoglycosides,tetracyclines	none			yes		yes	yes
FSIS12137409	SRR13666931	SAMN17841428	USDA-FSIS	2021	USA	UT	commercial poultry	turkey	turkey-food	southwest	8			B	B1	33	PDS000158107	SALM1.0 - 6771.1.3.2x	SALM1.0 - 6771.1.3	aph(3'')-Ib,aph(3')-Ia,aph(6)-Id	aminoglycosides	ColE1		MOBP;MOBP	no		yes	yes
FSIS12137472	SRR13593694	SAMN17717850	USDA-FSIS	2021	USA	IN	commercial poultry	turkey	turkey-food	central valley	5	B	REPTDK01	A	A1	33	PDS000158107	SALM1.0 - 6771.1.1.30.1	SALM1.0 - 6771.1.1	aph(3'')-Ib,aph(6)-Id,tet(A)	aminoglycosides,tetracyclines	none		MOBQ	yes		yes	yes
FSIS12137562	SRR13690500	SAMN17868381	USDA-NARMS	2021	USA	VA	commercial poultry	turkey	turkey-cecal	southeast	3	B	REPTDK01	A		33	PDS000158107	SALM1.0 - 6771.1.1.30.1	SALM1.0 - 6771.1.1	aph(3'')-Ib,aph(6)-Id,tet(A)	aminoglycosides,tetracyclines	none		MOBP	yes	yes	yes	yes
FSIS12137573	SRR13690586	SAMN17868392	USDA-NARMS	2021	USA	IA	commercial poultry	turkey	turkey-cecal	upper midwest	7			B	B1	33	PDS000158107	SALM1.0 - 6771.1.3.2x	SALM1.0 - 6771.1.3	aph(3'')-Ib,aph(6)-Id,tet(A)	aminoglycosides,tetracyclines	ColE1		MOBP;MOBP	no	yes	yes	yes
FSIS12137722	SRR13764601	SAMN18027929	USDA-NARMS	2021	USA	SC	commercial poultry	turkey	turkey-cecal	southeast	4	B	REPTDK01	A	A1	33	PDS000158107	SALM1.0 - 6771.1.1.30.1	SALM1.0 - 6771.1.1	aph(3'')-Ib,aph(6)-Id,tet(A)	aminoglycosides,tetracyclines	Col156		MOBP;MOBQ	yes	yes	yes	yes
FSIS12138188	SRR13833895	SAMN18114560	USDA-NARMS	2021	USA	AL	commercial poultry	chicken	chicken-cecal	southeast	4			A	A4	33	PDS000158107	SALM1.0 - 6771.1.1.31.1	SALM1.0 - 6771.1.1	aph(3'')-Ib,aph(6)-Id,tet(A)	aminoglycosides,tetracyclines	none			yes	yes	yes	yes
FSIS12138714	SRR14084321	SAMN18511444	USDA-FSIS	2021	USA	AL	commercial poultry	chicken	chicken-food	southeast	4			A	A6	33	PDS000158107	SALM1.0 - 6771.1.1.19.1	SALM1.0 - 6771.1.1	aph(3'')-Ib,aph(6)-Id,tet(A)	aminoglycosides,tetracyclines	Col156		MOBQ	no		yes	yes
FSIS12138715	SRR14084382	SAMN18511465	USDA-FSIS	2021	USA	PA	commercial poultry	turkey	turkey-food	northeast	3	B	REPTDK01	A	A1	33	PDS000158107	SALM1.0 - 6771.1.1.30.1	SALM1.0 - 6771.1.1	aph(3'')-Ib,aph(6)-Id,tet(A)	aminoglycosides,tetracyclines	ColpVC			yes		yes	yes
FSIS12138726	SRR14084285	SAMN18511421	USDA-FSIS	2021	USA	TN	commercial poultry	chicken	chicken-food	central valley	4			A	A4	33	PDS000158107	SALM1.0 - 6771.1.1.31.1.28	SALM1.0 - 6771.1.1	aph(3'')-Ib,aph(6)-Id,tet(A)	aminoglycosides,tetracyclines	none			yes		yes	yes
FSIS12139005	SRR14263362	SAMN18780075	USDA-FSIS	2021	USA	PA	commercial poultry	turkey	turkey-food	northeast	3	B	REPTDK01	A	A1	33	PDS000158107	SALM1.0 - 6771.1.1.30.1.181	SALM1.0 - 6771.1.1	aph(3'')-Ib,aph(6)-Id,tet(A)	aminoglycosides,tetracyclines	none		MOBP	yes		yes	yes
FSIS12139143	SRR14193397	SAMN18678842	USDA-FSIS	2021	USA	PA	commercial poultry	turkey	turkey-food	northeast	3	B	REPTDK01	A	A1	33	PDS000158107	SALM1.0 - 6771.1.1.30.1	SALM1.0 - 6771.1.1	aph(3'')-Ib,aph(6)-Id,tet(A)	aminoglycosides,tetracyclines	none		MOBP	yes		yes	yes
FSIS12139325	SRR14306310	SAMN18836824	USDA-FSIS	2021	USA	WI	commercial poultry	turkey	turkey-food	upper midwest	5			B	B1	33	PDS000158107	SALM1.0 - 6771.1.3.2x	SALM1.0 - 6771.1.3	aph(3'')-Ib,aph(6)-Id,blaTEM-1B,tet(A)	aminoglycosides,tetracyclines,penicillins	ColE1,ColE1		MOBP;MOBP	no		yes	yes
FSIS12139343	SRR14306373	SAMN18836828	USDA-NARMS	2021	USA	IA	commercial poultry	turkey	turkey-cecal	upper midwest	7	B	REPTDK01	A	A1	33	PDS000158107	SALM1.0 - 6771.1.1.30.1	SALM1.0 - 6771.1.1	aph(3'')-Ib,aph(6)-Id,tet(A)	aminoglycosides,tetracyclines	ColE1,ColpVC			yes	yes	yes	yes
FSIS12139524	SRR14421790	SAMN19015069	USDA-NARMS	2021	USA	VA	commercial poultry	turkey	turkey-cecal	southeast	3	C	REPTDK01	A	A1	33	PDS000158107	SALM1.0 - 6771.1.1.30.1	SALM1.0 - 6771.1.1	aph(3'')-Ib,aph(6)-Id,tet(A)	aminoglycosides,tetracyclines	none		MOBP	yes	yes	yes	yes
FSIS12139660	SRR14517915	SAMN19110627	USDA-NARMS	2021	USA	MI	cattle	cattle	cattle-dairy-cecal	upper midwest	5	C	REPTDK01	A	A14	33	PDS000158107	SALM1.0 - 6771.1.1.30.1.289	SALM1.0 - 6771.1.1	aph(3'')-Ib,aph(6)-Id,tet(A)	aminoglycosides,tetracyclines	none			yes	yes	yes	yes
FSIS12139874	SRR14704979	SAMN19488206	USDA-FSIS	2021	USA	VA	commercial poultry	turkey	turkey-food	southeast	3	C	REPTDK01	A	A1	33	PDS000158107	SALM1.0 - 6771.1.1.30.1.6	SALM1.0 - 6771.1.1	aph(3'')-Ib,aph(6)-Id,tet(A)	aminoglycosides,tetracyclines	Col156		MOBP;MOBQ	yes		yes	yes
FSIS12139906	SRR14709798	SAMN19491026	USDA-FSIS	2021	USA	ID	commercial poultry	chicken	chicken-food	northwest	10	C	REPTDK01	C	C1	33	PDS000158107	SALM1.0 - 6771.1.1.30.1.251	SALM1.0 - 6771.1.1	aph(3'')-Ib,aph(6)-Id,tet(A)	aminoglycosides,tetracyclines	IncI1-I(gamma),ColpVC	PTU-I1	MOBP	yes		yes	yes
FSIS12140067	SRR14715189	SAMN19514779	USDA-FSIS	2021	USA	OH	commercial poultry	chicken	chicken-food	central valley	5	C	REPTDK01	A	A1	33	PDS000158107	SALM1.0 - 6771.1.1.30.1.21	SALM1.0 - 6771.1.1	aph(3'')-Ib,aph(6)-Id,tet(A)	aminoglycosides,tetracyclines	none			yes		yes	yes
FSIS12140609	SRR15068205	SAMN20113994	USDA-FSIS	2021	USA	IN	commercial poultry	turkey	turkey-food	central valley	5	C	REPTDK01	A	A2	33	PDS000158107	SALM1.0 - 6771.1.1.30.1	SALM1.0 - 6771.1.1	aph(3'')-Ib,aph(6)-Id,tet(A)	aminoglycosides,tetracyclines	none			yes		yes	yes
FSIS12141117	SRR15111416	SAMN20179312	USDA-FSIS	2021	USA	SD	commercial poultry	turkey	turkey-food	northern rockies	8	C	REPTDK01	singleton		33	PDS000158107	SALM1.0 - 6771.1.1.30.1.6	SALM1.0 - 6771.1.1	aph(3'')-Ib,aph(6)-Id,tet(A)	aminoglycosides,tetracyclines	IncX1,IncI1-I(gamma),ColpVC		MOBP;MOBP;MOBP	yes			yes
FSIS12141476	SRR15503297	SAMN20840113	USDA-NARMS	2021	USA	MN	commercial poultry	turkey	turkey-cecal	upper midwest	5	C	REPTDK01	A		33	PDS000158107	SALM1.0 - 6771.1.1.30.1.6	SALM1.0 - 6771.1.1	aph(3'')-Ib,aph(6)-Id,tet(A)	aminoglycosides,tetracyclines	none			yes	yes	yes	yes
FSIS12141566	SRR15323641	SAMN20524811	USDA-FSIS	2021	USA	AL	commercial poultry	chicken	chicken-food	southeast	4			A	A4	33	PDS000158107	SALM1.0 - 6771.1.1.31.1.28	SALM1.0 - 6771.1.1	aph(3'')-Ib,aph(6)-Id,tet(A)	aminoglycosides,tetracyclines	none			yes		yes	yes
FSIS12141661	SRR15494500	SAMN20819072	USDA-NARMS	2021	USA	MS	commercial poultry	chicken	chicken-cecal	south	4			H		33	PDS000158106	SALM1.0 - 6771.1.1.7.5	SALM1.0 - 6771.1.1	none	none	ColE1,ColpVC		MOBQ	no	yes	yes	yes
FSIS12208193	SRR17838556	SAMN25521743	USDA-NARMS	2021	USA	MN	commercial poultry	turkey	turkey-cecal	upper midwest	5			B	B1	33	PDS000158107	SALM1.0 - 6771.1.3.2x	SALM1.0 - 6771.1.3	aph(3'')-Ib,aph(6)-Id,tet(A)	aminoglycosides,tetracyclines	ColE1		MOBP	no	yes	yes	yes
FSIS12208739	SRR17809345	SAMN25375962	USDA-NARMS	2022	USA	NC	commercial poultry	chicken	chicken-cecal	southeast	4			A	A1	33	PDS000158107	SALM1.0 - 6771.1.1.31.1.31	SALM1.0 - 6771.1.1	aph(3'')-Ib,aph(6)-Id,tet(A)	aminoglycosides,tetracyclines	none			yes	yes	yes	yes
FSIS12209976	SRR18327501	SAMN26750640	USDA-FSIS	2022	Canada		commercial poultry	turkey	turkey-food	outside USA	outside USA		REPTDK01	A	A1	33	PDS000158107	SALM1.0 - 6771.1.1.30.1.6	SALM1.0 - 6771.1.1	aph(3'')-Ib,aph(6)-Id,tet(A)	aminoglycosides,tetracyclines	none			yes			yes
FSIS12211121	SRR18963403	SAMN27958100	USDA-FSIS	2022	USA	AR	commercial poultry	turkey	turkey-food	south	6	D	REPTDK01	A		33	PDS000158107	SALM1.0 - 6771.1.1.30.1	SALM1.0 - 6771.1.1	aph(3'')-Ib,aph(6)-Id,tet(A)	aminoglycosides,tetracyclines	Col156		MOBQ	yes		yes	yes
FSIS12211408	SRR19133603	SAMN28122317	USDA-NARMS	2022	USA	PA	commercial poultry	turkey	turkey-cecal	northeast	3	D	REPTDK01	A	A1	33	PDS000158107	SALM1.0 - 6771.1.1.30.1	SALM1.0 - 6771.1.1	aph(3'')-Ib,aph(6)-Id,tet(A)	aminoglycosides,tetracyclines	none			yes	yes	yes	yes
FSIS12211424	SRR19159175	SAMN28178914	USDA-FSIS	2022	USA	OH	commercial poultry	turkey	turkey-food	central valley	5	D	REPTDK01	A	A2	33	PDS000158107	SALM1.0 - 6771.1.1.30.1	SALM1.0 - 6771.1.1	aph(3'')-Ib,aph(6)-Id,tet(A)	aminoglycosides,tetracyclines	none			yes		yes	yes
FSIS12211588	SRR19344075	SAMN28571692	USDA-NARMS	2022	USA	VT	commercial poultry	turkey	turkey-cecal	northeast	1		REPTDK01	A	A1	33	PDS000158107	SALM1.0 - 6771.1.1.30.1.6	SALM1.0 - 6771.1.1	aph(3'')-Ib,aph(6)-Id,tet(A)	aminoglycosides,tetracyclines	none			yes	yes	yes	yes
FSIS12212081	SRR19591729	SAMN28928416	USDA-NARMS	2022	USA	MN	commercial poultry	turkey	turkey-cecal	upper midwest	5			B	B1	33	PDS000158107	SALM1.0 - 6771.1.3.2x	SALM1.0 - 6771.1.3	aph(3'')-Ib,aph(6)-Id,tet(A)	aminoglycosides,tetracyclines	ColE1		MOBP	no	yes	yes	yes
FSIS12212459	SRR19807582	SAMN29269700	USDA-NARMS	2022	USA	MN	commercial poultry	turkey	turkey-cecal	upper midwest	5	D	REPTDK01	A	A1	33	PDS000158107	SALM1.0 - 6771.1.1.30.1	SALM1.0 - 6771.1.1	aph(3'')-Ib,aph(6)-Id,tet(A)	aminoglycosides,tetracyclines	none		MOBP	yes	yes	yes	yes
FSIS12212671	SRR19869948	SAMN29379435	USDA-FSIS	2022	USA	IL	commercial poultry	turkey	turkey-food	central valley	5	D	REPTDK01	A	A2	33	PDS000158107	SALM1.0 - 6771.1.1.30.1.6	SALM1.0 - 6771.1.1	aph(3'')-Ib,aph(6)-Id,tet(A)	aminoglycosides,tetracyclines	none			yes		yes	yes
FSIS12212830	SRR19986384	SAMN29506621	USDA-NARMS	2022	USA	OH	commercial poultry	turkey	turkey-cecal	central valley	5	D	REPTDK01	A	A1	33	PDS000158107	SALM1.0 - 6771.1.1.30.1	SALM1.0 - 6771.1.1	aph(3'')-Ib,aph(6)-Id,tet(A)	aminoglycosides,tetracyclines	none			yes	yes	yes	yes
FSIS12212845	SRR19986113	SAMN29506281	USDA-NARMS	2022	USA	MO	commercial poultry	turkey	turkey-cecal	central valley	7	D	REPTDK01	A	A2	33	PDS000158107	SALM1.0 - 6771.1.1.30.1	SALM1.0 - 6771.1.1	aph(3'')-Ib,aph(6)-Id,tet(A)	aminoglycosides,tetracyclines	none			yes	yes	yes	yes
FSIS12213663	SRR20964396	SAMN30196355	USDA-NARMS	2022	USA	AR	commercial poultry	turkey	turkey-cecal	south	6	D	REPTDK01	C	C2	33	PDS000158107	SALM1.0 - 6771.1.1.30.1.6	SALM1.0 - 6771.1.1	aph(3'')-Ib,aph(6)-Id,blaHERA-3,tet(A)	aminoglycosides,tetracyclines,penicillins	IncI1-I(gamma)	PTU-I1	MOBP	yes	yes	yes	yes
FSIS12213711	SRR21085092	SAMN30345585	USDA-FSIS	2022	USA	NC	commercial poultry	chicken	chicken-food	southeast	4	D	REPTDK01	A	A1	33	PDS000158107	SALM1.0 - 6771.1.1.30.1	SALM1.0 - 6771.1.1	aph(3'')-Ib,aph(6)-Id,tet(A)	aminoglycosides,tetracyclines	none			yes		yes	yes
FSIS12213792	SRR21085089	SAMN30346400	USDA-FSIS	2022	USA	AL	commercial poultry	chicken	chicken-food	southeast	4			A		33	PDS000158107	SALM1.0 - 6771.1.1.31.1.26	SALM1.0 - 6771.1.1	aph(3'')-Ib,aph(6)-Id,tet(A)	aminoglycosides,tetracyclines	Col156		MOBQ	yes		yes	yes
FSIS12213917	SRR21086638	SAMN30348311	USDA-NARMS	2022	USA	IN	commercial poultry	turkey	turkey-cecal	central valley	5	D	REPTDK01	A	A1	33	PDS000158107	SALM1.0 - 6771.1.1.30.1	SALM1.0 - 6771.1.1	aph(3'')-Ib,aph(6)-Id	aminoglycosides	none		MOBP	yes	yes	yes	yes
FSIS12213942	SRR21057350	SAMN30314333	USDA-FSIS	2022	USA	MS	commercial poultry	chicken	chicken-food	south	4			H		33	PDS000158106	SALM1.0 - 6771.1.1.7.7	SALM1.0 - 6771.1.1	none	none	ColE1,Col(pHAD28),ColE1,ColpVC		MOBQ	no		yes	yes
FSIS12214325	SRR21203011	SAMN30498500	USDA-FSIS	2022	USA	AR	commercial poultry	chicken	chicken-food	south	6			A	A4	33	PDS000158107	SALM1.0 - 6771.1.1.31.1	SALM1.0 - 6771.1.1	none	none	none			yes		yes	yes
FSIS12214712	SRR21444149	SAMN30689781	USDA-FSIS	2022	USA	TN	commercial poultry	chicken	chicken-food	central valley	4			A	A1	33	PDS000158107	SALM1.0 - 6771.1.1.31	SALM1.0 - 6771.1.1	aph(3'')-Ib,aph(6)-Id,tet(A)	aminoglycosides,tetracyclines	none			yes		yes	yes
FSIS12214723	SRR21444134	SAMN30689809	USDA-FSIS	2022	USA	TN	commercial poultry	chicken	chicken-food	central valley	4			A	A1	33	PDS000158107	SALM1.0 - 6771.1.1.46.1	SALM1.0 - 6771.1.1	aph(3'')-Ib,aph(6)-Id,tet(A)	aminoglycosides,tetracyclines	none			yes		yes	yes
FSIS12215451	SRR21739223	SAMN31064131	USDA-FSIS	2022	USA	MS	commercial poultry	chicken	chicken-food	south	4			H		33	PDS000158106	SALM1.0 - 6771.1.1.7.5	SALM1.0 - 6771.1.1	aph(3'')-Ib,aph(6)-Id,tet(A)	aminoglycosides,tetracyclines	ColE1,ColpVC		MOBP;MOBQ	no		yes	yes
FSIS12215606	SRR21770874	SAMN31111060	USDA-FSIS	2022	USA	SC	commercial poultry	chicken	chicken-food	southeast	4			A	A1	33	PDS000158107	SALM1.0 - 6771.1.1.31	SALM1.0 - 6771.1.1	aph(3'')-Ib,aph(6)-Id,tet(A)	aminoglycosides,tetracyclines	Col156		MOBQ;MOBQ	yes		yes	yes
FSIS12215707	SRR21790076	SAMN31142208	USDA-FSIS	2022	USA	AR	commercial poultry	chicken	chicken-food	south	6			A		33	PDS000158107	SALM1.0 - 6771.1.1.31.1.28	SALM1.0 - 6771.1.1	aph(3'')-Ib,aph(6)-Id	aminoglycosides	ColE1		MOBQ	yes		yes	yes
FSIS12216286	SRR21937515	SAMN31327864	USDA-NARMS	2022	USA	AL	commercial poultry	chicken	chicken-cecal	southeast	4			A	A4	33	PDS000158107	SALM1.0 - 6771.1.1.31.13	SALM1.0 - 6771.1.1	aph(3'')-Ib,aph(6)-Id,tet(A)	aminoglycosides,tetracyclines	none			yes	yes	yes	yes
FSIS12216758	SRR22119875	SAMN31543094	USDA-FSIS	2022	USA	MS	commercial poultry	chicken	chicken-food	south	4			H		33	PDS000158106	SALM1.0 - 6771.1.1.7.7	SALM1.0 - 6771.1.1	aph(3'')-Ib,aph(6)-Id,tet(A)	aminoglycosides,tetracyclines	Col(pHAD28),ColE1,ColpVC		MOBQ	no		yes	yes
FSIS12217390	SRR22341764	SAMN31792209	USDA-NARMS	2022	USA	VT	commercial poultry	turkey	turkey-cecal	northeast	1		REPTDK01	A	A2	33	PDS000158107	SALM1.0 - 6771.1.1.30.1.6	SALM1.0 - 6771.1.1	aph(3'')-Ib,aph(6)-Id,tet(A)	aminoglycosides,tetracyclines	none			yes	yes	yes	yes
FSIS12217412	SRR22366366	SAMN31822858	USDA-FSIS	2022	USA	NC	commercial poultry	turkey	turkey-food	southeast	4			C	C2	33	PDS000158107	SALM1.0 - 6771.1.1.46.1	SALM1.0 - 6771.1.1	aac(3)-VIa,ant(3'')-Ia,aph(3'')-Ib,aph(6)-Id,qacE,sul1,tet(A)	aminoglycosides,tetracyclines	IncI1-I(gamma),Col156	PTU-I1	MOBP;MOBP;MOBQ;MOBQ	yes		yes	yes
FSIS12217725	SRR22535933	SAMN32058327	USDA-FSIS	2022	USA	AR	commercial poultry	turkey	turkey-food	south	6		REPTDK01	singleton		33	PDS000158107	SALM1.0 - 6771.1.1.30.1.6	SALM1.0 - 6771.1.1	aph(3'')-Ib,aph(6)-Id,tet(A)	aminoglycosides,tetracyclines	none			yes			yes
FSIS12318705	SRR23025665	SAMN32644635	USDA-FSIS	2022	USA	UT	commercial poultry	turkey	turkey-food	southwest	8		REPTDK01	A	A1	33	PDS000158107	SALM1.0 - 6771.1.1.30.1	SALM1.0 - 6771.1.1	aph(3'')-Ib,aph(6)-Id,tet(A)	aminoglycosides,tetracyclines	none			yes		yes	yes
FSIS12318746	SRR23062215	SAMN32709956	USDA-FSIS	2022	USA	UT	commercial poultry	turkey	turkey-food	southwest	8		REPTDK01	A	A1	33	PDS000158107	SALM1.0 - 6771.1.1.30.1	SALM1.0 - 6771.1.1	aph(3'')-Ib,aph(6)-Id,tet(A)	aminoglycosides,tetracyclines	none			yes		yes	yes
FSIS12318758	SRR23053332	SAMN32681055	USDA-FSIS	2022	USA	PA	commercial poultry	turkey	turkey-food	northeast	3		REPTDK01	A	A2	33	PDS000158107	SALM1.0 - 6771.1.1.30.1	SALM1.0 - 6771.1.1	aph(3'')-Ib,aph(6)-Id	aminoglycosides	none		MOBP	yes		yes	yes
FSIS12319304	SRR23302717	SAMN33006355	USDA-NARMS	2023	USA	CA	commercial poultry	chicken	chicken-cecal	west	9			H		33	PDS000158106	SALM1.0 - 6771.1.1.7.5	SALM1.0 - 6771.1.1	aph(3'')-Ib,aph(6)-Id,tet(A)	aminoglycosides,tetracyclines	ColE1,ColpVC		MOBQ	no	yes	yes	yes
FSIS12319325	SRR23302816	SAMN33006445	USDA-FSIS	2023	USA	TX	commercial poultry	chicken	chicken-food	south	6			A	A4	33	PDS000158107	SALM1.0 - 6771.1.1.31.1.28	SALM1.0 - 6771.1.1	aph(3'')-Ib,aph(6)-Id,tet(A)	aminoglycosides,tetracyclines	none			yes		yes	yes
FSIS12319354	SRR23350333	SAMN33140985	USDA-FSIS	2023	USA	UT	commercial poultry	turkey	turkey-food	southwest	8	E	REPTDK01	A	A2	33	PDS000158107	SALM1.0 - 6771.1.1.30.1	SALM1.0 - 6771.1.1	aph(3'')-Ib,aph(6)-Id,tet(A)	aminoglycosides,tetracyclines	none			yes		yes	yes
FSIS12319505	SRR23373584	SAMN33211674	USDA-FSIS	2023	USA	GA	commercial poultry	chicken	chicken-food	southeast	4			A	A4	33	PDS000158107	SALM1.0 - 6771.1.1.31.13.2	SALM1.0 - 6771.1.1	aph(3'')-Ib,aph(6)-Id,tet(A)	aminoglycosides,tetracyclines	none			yes		yes	yes
FSIS12319872	SRR23601462	SAMN33425296	USDA-FSIS	2023	USA	NY	commercial poultry	turkey	turkey-food	northeast	2	E	REPTDK01	A	A1	33	PDS000158107	SALM1.0 - 6771.1.1.30.1.608	SALM1.0 - 6771.1.1	aph(3'')-Ib,aph(6)-Id,tet(A)	aminoglycosides,tetracyclines	Col156		MOBP;MOBQ	yes		yes	yes
FSIS12319878	SRR23600771	SAMN33425153	USDA-FSIS	2023	USA	MO	commercial poultry	turkey	turkey-food	central valley	7	E	REPTDK01	A	A2	33	PDS000158107	SALM1.0 - 6771.1.1.30.1.609	SALM1.0 - 6771.1.1	aph(3'')-Ib,aph(6)-Id,tet(A)	aminoglycosides,tetracyclines	Col156		MOBQ	yes		yes	yes
FSIS12319929	SRR23612644	SAMN33438279	USDA-FSIS	2023	USA	MI	commercial poultry	turkey	turkey-food	upper midwest	5	E	REPTDK01	A	A1	33	PDS000158107	SALM1.0 - 6771.1.1.30.1.6	SALM1.0 - 6771.1.1	aph(3'')-Ib,aph(6)-Id,tet(A)	aminoglycosides,tetracyclines	Col(pHAD28)			yes		yes	yes
FSIS12319945	SRR23631435	SAMN33460604	USDA-FSIS	2023	USA	NY	commercial poultry	turkey	turkey-food	northeast	2	E	REPTDK01	A	A1	33	PDS000158107	SALM1.0 - 6771.1.1.30.1.608	SALM1.0 - 6771.1.1	aph(3'')-Ib,aph(6)-Id,tet(A)	aminoglycosides,tetracyclines	Col156		MOBP;MOBQ	yes		yes	yes
FSIS12319946	SRR23632511	SAMN33460605	USDA-FSIS	2023	USA	NC	commercial poultry	turkey	turkey-food	southeast	4	E	REPTDK01	A	A2	33	PDS000158107	SALM1.0 - 6771.1.1.30.1	SALM1.0 - 6771.1.1	aph(3'')-Ib,aph(6)-Id,tet(A)	aminoglycosides,tetracyclines	none		MOBP	yes		yes	yes
FSIS12320047	SRR23686206	SAMN33566898	USDA-NARMS	2023	USA	MI	commercial poultry	turkey	turkey-cecal	upper midwest	5	E	REPTDK01	A	A1	33	PDS000158107	SALM1.0 - 6771.1.1.30.1	SALM1.0 - 6771.1.1	aph(3'')-Ib,aph(6)-Id,tet(A)	aminoglycosides,tetracyclines	Col(pHAD28)		MOBP	yes	yes	yes	yes
FSIS12320104	SRR23686614	SAMN33568904	USDA-FSIS	2023	USA	UT	commercial poultry	turkey	turkey-food	southwest	8	E	REPTDK01	A	A1	33	PDS000158107	SALM1.0 - 6771.1.1.30.1.6	SALM1.0 - 6771.1.1	aph(3'')-Ib,aph(6)-Id,tet(A)	aminoglycosides,tetracyclines	none		MOBP	yes		yes	yes
FSIS12320314	SRR23802441	SAMN33714508	USDA-FSIS	2023	Canada		commercial poultry	chicken	chicken-food	outside USA	outside USA	E	REPTDK01	A	A2	33	PDS000158107	SALM1.0 - 6771.1.1.30.1	SALM1.0 - 6771.1.1	aph(3'')-Ib,aph(6)-Id,tet(A)	aminoglycosides,tetracyclines	none			yes			yes
FSIS12320515	SRR23919671	SAMN33830124	USDA-FSIS	2023	USA	VA	commercial poultry	turkey	turkey-food	southeast	3	E	REPTDK01	A	A1	33	PDS000158107	SALM1.0 - 6771.1.1.30.1.6	SALM1.0 - 6771.1.1	aph(3'')-Ib,aph(6)-Id,tet(A)	aminoglycosides,tetracyclines	none			yes		yes	yes
FSIS12320666	SRR23979324	SAMN33932874	USDA-FSIS	2023	USA	MI	commercial poultry	turkey	turkey-food	upper midwest	5	E	REPTDK01	A	A1	33	PDS000158107	SALM1.0 - 6771.1.1.30.1.6	SALM1.0 - 6771.1.1	aph(3'')-Ib,aph(6)-Id,tet(A)	aminoglycosides,tetracyclines	none			yes		yes	yes
FSIS12320746	SRR23979092	SAMN33928871	USDA-NARMS	2023	USA	IN	commercial poultry	turkey	turkey-cecal	central valley	5	E	REPTDK01	A		33	PDS000158107	SALM1.0 - 6771.1.1.30.1	SALM1.0 - 6771.1.1	none	none	none			yes	yes	yes	yes
FSIS12321005	SRR24107114	SAMN34115750	USDA-FSIS	2023	USA	PA	commercial poultry	turkey	turkey-food	northeast	3	E	REPTDK01	A	A1	33	PDS000158107	SALM1.0 - 6771.1.1.30.1.634	SALM1.0 - 6771.1.1	aph(3'')-Ib,aph(6)-Id,tet(A)	aminoglycosides,tetracyclines	none		MOBP	yes		yes	yes
FSIS12321167	SRR24148795	SAMN34158000	USDA-FSIS	2023	USA	VA	commercial poultry	chicken	chicken-food	southeast	3			A	A1	33	PDS000158107	SALM1.0 - 6771.1.1.46.1	SALM1.0 - 6771.1.1	aph(3'')-Ib,aph(6)-Id,tet(A)	aminoglycosides,tetracyclines	none			yes		yes	yes
FSIS12321295	SRR24216045	SAMN34250652	USDA-FSIS	2023	USA	SC	commercial poultry	turkey	turkey-food	southeast	4	E	REPTDK01	singleton		33	PDS000158107	SALM1.0 - 6771.1.1.30.1	SALM1.0 - 6771.1.1	aac(3)-IId,aadA2,aph(3'')-Ib,aph(6)-Id,blaTEM-1B,dfrA12,qacE,sul1,tet(A)	aminoglycosides,tetracyclines,penicillins	IncI1-I(gamma)		MOBP;MOBP	yes			yes
FSIS12321455	SRR24310358	SAMN34379989	USDA-FSIS	2023	USA	CA	commercial poultry	chicken	chicken-food	west	9			A	A4	33	PDS000158107	SALM1.0 - 6771.1.1.31.13	SALM1.0 - 6771.1.1	aph(3'')-Ib,aph(6)-Id,tet(A)	aminoglycosides,tetracyclines	ColE1		MOBP	yes		yes	yes
FSIS12321482	SRR24326154	SAMN34406655	USDA-FSIS	2023	Canada		commercial poultry	chicken	chicken-food	outside USA	outside USA			A		33	PDS000158107	SALM1.0 - 6771.1.1.31.1	SALM1.0 - 6771.1.1	aph(3'')-Ib,aph(6)-Id	aminoglycosides	none		MOBQ	yes			yes
FSIS12321517	SRR24325298	SAMN34407548	USDA-FSIS	2023	USA	FL	commercial poultry	turkey	turkey-food	southeast	4			A		33	PDS000158107	SALM1.0 - 6771.1.1.51.1.1	SALM1.0 - 6771.1.1	aph(3'')-Ib,aph(6)-Id,tet(A)	aminoglycosides,tetracyclines	ColpVC		MOBP	yes		yes	yes
FSIS12321610	SRR24412735	SAMN34541428	USDA-FSIS	2023	USA	CT	commercial poultry	turkey	turkey-food	northeast	1		REPTDK01	A	A1	33	PDS000158107	SALM1.0 - 6771.1.1.30.1	SALM1.0 - 6771.1.1	aph(3'')-Ib,aph(6)-Id,tet(A)	aminoglycosides,tetracyclines	none		MOBP	yes		yes	yes
FSIS12321655	SRR24525778	SAMN35062308	USDA-FSIS	2023	USA	MN	swine	swine	swine-food	upper midwest	5			A		33	PDS000158107	SALM1.0 - 6771.1.1.51.1.1	SALM1.0 - 6771.1.1	aph(3'')-Ib,aph(6)-Id,tet(A)	aminoglycosides,tetracyclines	ColpVC		MOBP	yes		yes	yes
FSIS12321860	SRR24565732	SAMN35091925	USDA-FSIS	2023	USA	CA	commercial poultry	turkey	turkey-food	west	9			K		33	PDS000158107	SALM1.0 - 6771.1.1.31.1	SALM1.0 - 6771.1.1	aph(3'')-Ib,aph(6)-Id,tet(A)	aminoglycosides,tetracyclines	ColE1,ColE1,ColpVC,Col(pHAD28)		MOBP;MOBP	yes		yes	yes
FSIS12322046	SRR24650888	SAMN35159375	USDA-FSIS	2023	USA	VA	commercial poultry	turkey	turkey-food	southeast	3		REPTDK01	A	A1	33	PDS000158107	SALM1.0 - 6771.1.1.30.1.649	SALM1.0 - 6771.1.1	aph(3'')-Ib,aph(6)-Id,tet(A)	aminoglycosides,tetracyclines	none			yes		yes	yes
FSIS12322135	SRR24708520	SAMN35312474	USDA-NARMS	2023	USA	MN	commercial poultry	turkey	turkey-cecal	upper midwest	5			G		33	PDS000158107	SALM1.0 - 6771.1.3.2x	SALM1.0 - 6771.1.3	aph(3'')-Ib,aph(6)-Id,tet(A)	aminoglycosides,tetracyclines	IncI1-I(gamma),ColE1	PTU-I1	MOBP;MOBP	no	yes	yes	yes
FSIS12322194	SRR24736737	SAMN35363274	USDA-FSIS	2023	USA	VA	commercial poultry	turkey	turkey-food	southeast	3		REPTDK01	A	A2	33	PDS000158107	SALM1.0 - 6771.1.1.30	SALM1.0 - 6771.1.1	aph(3'')-Ib,aph(6)-Id,tet(A)	aminoglycosides,tetracyclines	none			yes		yes	yes
FSIS12322472	SRR24828646	SAMN35622709	USDA-FSIS	2023	USA	OH	commercial poultry	turkey	turkey-food	central valley	5		REPTDK01	C	C2	33	PDS000158107	SALM1.0 - 6771.1.1.30.1	SALM1.0 - 6771.1.1	aac(3)-VIa,aadA1,aph(3'')-Ib,aph(6)-Id,blaHERA-3,qacE,sul1,tet(A)	aminoglycosides,tetracyclines,penicillins	IncI1-I(gamma)	PTU-I1	MOBP	yes		yes	yes
FSIS12322530	SRR24877723	SAMN35677673	USDA-FSIS	2023	USA	SC	commercial poultry	turkey	turkey-food	southeast	4		REPTDK01	A	A1	33	PDS000158107	SALM1.0 - 6771.1.1.30.1.612	SALM1.0 - 6771.1.1	aph(3'')-Ib,aph(6)-Id,tet(A)	aminoglycosides,tetracyclines	none		MOBP	yes		yes	yes
FSIS12322785	SRR24978211	SAMN35820143	USDA-NARMS	2023	USA	IN	commercial poultry	turkey	turkey-cecal	central valley	5		REPTDK01	A	A1	33	PDS000158107	SALM1.0 - 6771.1.1.30.1.580	SALM1.0 - 6771.1.1	aph(3'')-Ib,aph(6)-Id,tet(A)	aminoglycosides,tetracyclines	none		MOBP	yes	yes	yes	yes
FSIS12322830	SRR24991894	SAMN35842556	USDA-FSIS	2023	USA	TX	commercial poultry	chicken	chicken-food	south	6			A	A8	33	PDS000158107	SALM1.0 - 6771.1.18.1.1	SALM1.0 - 6771.1.1	aph(3'')-Ib,aph(6)-Id,tet(A)	aminoglycosides,tetracyclines	Col(pHAD28)		MOBP	yes		yes	yes
FSIS12322975	SRR25176399	SAMN36340930	USDA-NARMS	2023	USA	MN	commercial poultry	turkey	turkey-cecal	upper midwest	5			B	B1	33	PDS000158107	SALM1.0 - 6771.1.3.2x	SALM1.0 - 6771.1.3	aph(3'')-Ib,aph(6)-Id,tet(A)	aminoglycosides,tetracyclines	ColE1		MOBP	no	yes	yes	yes
FSIS12322983	SRR25036599	SAMN36000516	USDA-FSIS	2023	USA	PA	commercial poultry	turkey	turkey-food	northeast	3		REPTDK01	C	C9	33	PDS000158107	SALM1.0 - 6771.1.1.30.19	SALM1.0 - 6771.1.1	aph(3'')-Ib,aph(6)-Id,tet(A)	aminoglycosides,tetracyclines	IncI1-I(gamma)	PTU-I1	MOBP;MOBP	yes		yes	yes
FSIS12323047	SRR25072914	SAMN36074036	USDA-FSIS	2023	USA	IL	commercial poultry	turkey	turkey-food	central valley	5		REPTDK01	A	A13	33	PDS000158107	SALM1.0 - 6771.1.1.30.1	SALM1.0 - 6771.1.1	aph(3'')-Ib,aph(6)-Id,tet(A)	aminoglycosides,tetracyclines	none			yes		yes	yes
FSIS12323051	SRR25072912	SAMN36074154	USDA-FSIS	2023	Canada		commercial poultry	turkey	turkey-food	outside USA	outside USA		REPTDK01	A		33	PDS000158107	SALM1.0 - 6771.1.1.30.1	SALM1.0 - 6771.1.1	aph(3'')-Ib,aph(6)-Id,tet(A)	aminoglycosides,tetracyclines	none		MOBQ;MOBV	yes			yes
FSIS12323338	SRR25246347	SAMN36415798	USDA-FSIS	2023	USA	MO	commercial poultry	turkey	turkey-food	central valley	7			M		33	PDS000158106	SALM1.0 - 6771.1.1.7.5.8	SALM1.0 - 6771.1.1	aph(3'')-Ib,aph(6)-Id,tet(A)	aminoglycosides,tetracyclines	ColE1,ColpVC			no		yes	yes
FSIS12323725	SRR25401143	SAMN36696439	USDA-FSIS	2023	USA	UT	commercial poultry	turkey	turkey-food	southwest	8			A		33	PDS000158107	SALM1.0 - 6771.1.1.31.1.28	SALM1.0 - 6771.1.1	aph(3'')-Ib,aph(6)-Id	aminoglycosides	ColpVC		MOBQ	yes		yes	yes
FSIS12323791	SRR25431047	SAMN36717395	USDA-FSIS	2023	USA	MA	commercial poultry	turkey	turkey-food	northeast	1		REPTDK01	A	A1	33	PDS000158107	SALM1.0 - 6771.1.1.30.1.685	SALM1.0 - 6771.1.1	aph(3'')-Ib,aph(6)-Id,tet(A)	aminoglycosides,tetracyclines	none		MOBP	yes		yes	yes
FSIS12323797	SRR25431064	SAMN36717405	USDA-FSIS	2023	USA	CT	swine	swine	swine-food	northeast	1		REPTDK01	A	A2	33	PDS000158107	SALM1.0 - 6771.1.1.30.1	SALM1.0 - 6771.1.1	aph(3'')-Ib,aph(6)-Id,tet(A)	aminoglycosides,tetracyclines	Col156		MOBQ	yes		yes	yes
FSIS12323827	SRR25447455	SAMN36745646	USDA-NARMS	2023	USA	IA	commercial poultry	turkey	turkey-cecal	upper midwest	7			M		33	PDS000158106	SALM1.0 - 6771.1.1.7.5.8	SALM1.0 - 6771.1.1	aph(3'')-Ib,aph(6)-Id,tet(A)	aminoglycosides,tetracyclines	IncQ1,Col156,ColE1,ColpVC		MOBQ;MOBQ	no	yes	yes	yes
FSIS12324162	SRR25598412	SAMN36931626	USDA-FSIS	2023	USA	IL	swine	swine	swine-food	central valley	5			A		33	PDS000158107	SALM1.0 - 6771.1.1.31.1	SALM1.0 - 6771.1.1	aph(3'')-Ib,aph(6)-Id,qnrB19,tet(A)	aminoglycosides,tetracyclines,quinolones	Col(pHAD28)			yes		yes	yes
FSIS12324204	SRR25599661	SAMN36934961	USDA-NARMS	2023	USA	VA	commercial poultry	turkey	turkey-cecal	southeast	3		REPTDK01	A		33	PDS000158107	SALM1.0 - 6771.1.1.30.1	SALM1.0 - 6771.1.1	aph(3'')-Ib,aph(6)-Id,tet(A)	aminoglycosides,tetracyclines	IncX1		MOBP;MOBP;MOBQ	yes	yes	yes	yes
FSIS12324329	SRR25685588	SAMN37044504	USDA-FSIS	2023	Canada		commercial poultry	chicken	chicken-food	outside USA	outside USA		REPTDK01	A	A2	33	PDS000158107	SALM1.0 - 6771.1.1.30.1	SALM1.0 - 6771.1.1	aph(3'')-Ib,aph(6)-Id,tet(A)	aminoglycosides,tetracyclines	none			yes			yes
FSIS1502426	SRR3056910	SAMN04370487	USDA-NARMS	2015	USA	SD	commercial poultry	turkey	turkey-cecal	northern rockies	8			B	B3	33	PDS000158106	SALM1.0 - 6771.1.1.9.1	SALM1.0 - 6771.1.1	blaTEM-1C	penicillins	Col(pHAD28),Col440II,Col156,Col156,Col8282,ColE1,ColE1,ColpVC,ColpVC		MOBP;MOBQ;MOBQ	no			yes
FSIS1503608	SRR3062670	SAMN04376241	USDA-NARMS	2015	USA	MN	commercial poultry	turkey	turkey-cecal	upper midwest	5			singleton		33	PDS000158107	SALM1.0 - 6771.1.3.2x	SALM1.0 - 6771.1.3	aph(3'')-Ib,aph(6)-Id,blaCMY-2,tet(A)	aminoglycosides,tetracyclines,penicillins,cephalosporins	IncI1-I(gamma)		MOBP	no			yes
FSIS1504580	SRR3000046	SAMN04337208	USDA-NARMS	2015	USA	MS	commercial poultry	chicken	chicken-cecal	south	4			A	A9	33	PDS000158106	SALM1.0 - 6771.1	SALM1.0 - 6771.1	aph(3'')-Ib,aph(6)-Id,tet(A)	aminoglycosides,tetracyclines	none		MOBQ	no			yes
FSIS1505102	SRR3085526	SAMN04384225	USDA-NARMS	2015	USA	WI	commercial poultry	turkey	turkey-cecal	upper midwest	5			B	B3	33	PDS000158106	SALM1.0 - 6771.1.1.9.1	SALM1.0 - 6771.1.1	blaTEM-1C	penicillins	Col(pHAD28),Col440II,Col156,ColE1,ColE1,ColpVC,ColpVC		MOBP;MOBQ;MOBQ	no			yes
FSIS1505154	SRR3001171	SAMN04338158	USDA-NARMS	2015	USA	OH	swine	swine	swine-sow-cecal	central valley	5			A		33	PDS000158107	SALM1.0 - 6771.1.1.31.1	SALM1.0 - 6771.1.1	aph(3'')-Ib,aph(6)-Id,tet(A)	aminoglycosides,tetracyclines	IncFII(p96A),ColE1		MOBP;MOBQ	yes			yes
FSIS1505156	SRR3001177	SAMN04338160	USDA-NARMS	2015	USA	TN	swine	swine	swine-sow-cecal	central valley	4			singleton		33	PDS000158107	SALM1.0 - 6771.1.1.31.1	SALM1.0 - 6771.1.1	aph(3'')-Ib,aph(6)-Id,tet(A)	aminoglycosides,tetracyclines	none			yes			yes
FSIS1606018	SRR3236166	SAMN04563578	USDA-NARMS	2016	USA	CA	commercial poultry	turkey	turkey-cecal	west	9			B	B1	33	PDS000158107	SALM1.0 - 6771.1.3.2x	SALM1.0 - 6771.1.3	aph(3'')-Ib,aph(6)-Id,tet(A)	aminoglycosides,tetracyclines	ColE1,ColE1		MOBP;MOBP	no	yes	yes	yes
FSIS1606575	SRR3586911	SAMN05176306	USDA-NARMS	2016	USA	CA	swine	swine	swine-market swine-cecal	west	9			A		33	PDS000158107	SALM1.0 - 6771.1.1.29	SALM1.0 - 6771.1.1	aph(3'')-Ib,aph(6)-Id,tet(A)	aminoglycosides,tetracyclines	none			yes	yes	yes	yes
FSIS1606830	SRR3710740	SAMN05284030	USDA-NARMS	2016	USA	IA	commercial poultry	turkey	turkey-cecal	upper midwest	7			B	B2	33	PDS000158107	SALM1.0 - 6771.1.3.2x	SALM1.0 - 6771.1.3	aph(3'')-Ib,aph(6)-Id,tet(A)	aminoglycosides,tetracyclines	ColE1		MOBP;MOBP	no	yes	yes	yes
FSIS1606960	SRR3726448	SAMN05301283	USDA-NARMS	2016	USA	TN	swine	swine	swine-sow-cecal	central valley	4			A	A1	33	PDS000158107	SALM1.0 - 6771.1.1.31.1.3	SALM1.0 - 6771.1.1	aph(3'')-Ib,aph(6)-Id,tet(A)	aminoglycosides,tetracyclines	none			yes	yes	yes	yes
FSIS1606969	SRR3925070	SAMN05379546	USDA-NARMS	2016	USA	NC	swine	swine	swine-market swine-cecal	southeast	4			singleton		33	PDS000158107	SALM1.0 - 6771.1.1.31.1.5	SALM1.0 - 6771.1.1	aph(3'')-Ib,aph(6)-Id,tet(A)	aminoglycosides,tetracyclines	ColE1		MOBQ	yes			yes
FSIS1606971	SRR3925090	SAMN05379548	USDA-NARMS	2016	USA	WI	commercial poultry	turkey	turkey-cecal	upper midwest	5			B	B1	33	PDS000158107	SALM1.0 - 6771.1.3.2x	SALM1.0 - 6771.1.3	aph(3'')-Ib,aph(6)-Id,tet(A)	aminoglycosides,tetracyclines	ColE1,Col156,Col156		MOBP;MOBQ;MOBQ	no	yes	yes	yes
FSIS1606983	SRR3925092	SAMN05379555	USDA-FSIS	2016	USA	MO	other	other	food	central valley	7			A	A1	33	PDS000158107	SALM1.0 - 6771.1.1.31.1.4	SALM1.0 - 6771.1.1	aph(3'')-Ib,aph(6)-Id,tet(A)	aminoglycosides,tetracyclines	none			yes		yes	yes
FSIS1607043	SRR3925069	SAMN05379567	USDA-NARMS	2016	USA	IA	commercial poultry	turkey	turkey-cecal	upper midwest	7			B	B3	33	PDS000158106	SALM1.0 - 6771.1.1	SALM1.0 - 6771.1.1	aph(3'')-Ib,aph(6)-Id,blaTEM-1C,tet(A)	aminoglycosides,tetracyclines,penicillins	Col(pHAD28),Col440II,Col156,ColE1,ColE1,ColpVC		MOBP;MOBP;MOBQ	no	yes	yes	yes
FSIS1607176	SRR3953267	SAMN05440702	USDA-NARMS	2016	USA	OH	swine	swine	swine-market swine-cecal	central valley	5			A	A1	33	PDS000158107	SALM1.0 - 6771.1.1.31.1.4	SALM1.0 - 6771.1.1	aph(3'')-Ib,aph(6)-Id,tet(A)	aminoglycosides,tetracyclines	Col156		MOBQ	yes	yes	yes	yes
FSIS1607349	SRR4044957	SAMN05596785	USDA-NARMS	2016	USA	KS	swine	swine	swine-market swine-cecal	south	7			A	A4	33	PDS000158107	SALM1.0 - 6771.1.1.31.1	SALM1.0 - 6771.1.1	aph(3'')-Ib,aph(6)-Id,tet(A)	aminoglycosides,tetracyclines	ColE1			yes	yes	yes	yes
FSIS1607406	SRR4050195	SAMN05606849	USDA-NARMS	2016	USA	IA	swine	swine	swine-market swine-cecal	upper midwest	7			singleton		33	PDS000158107	SALM1.0 - 6771.1.1.31.1	SALM1.0 - 6771.1.1	aph(3'')-Ib,aph(6)-Id,tet(A)	aminoglycosides,tetracyclines	IncFII(p96A)		MOBP	yes			yes
FSIS1607452	SRR4066079	SAMN05661214	USDA-NARMS	2016	USA	IA	commercial poultry	turkey	turkey-cecal	upper midwest	7			B	B1	33	PDS000158107	SALM1.0 - 6771.1.3.2x	SALM1.0 - 6771.1.3	aph(3'')-Ib,aph(6)-Id,tet(A)	aminoglycosides,tetracyclines	ColE1		MOBP	no	yes	yes	yes
FSIS1607877	SRR4434268	SAMN05928191	USDA-NARMS	2016	USA	IA	commercial poultry	turkey	turkey-cecal	upper midwest	7			G		33	PDS000158107	SALM1.0 - 6771.1.3.4.1	SALM1.0 - 6771.1.3	aac(3)-VIa,ant(3'')-Ia,aph(3'')-Ib,aph(6)-Id,qacE,sul1,tet(A)	aminoglycosides,tetracyclines	IncI1-I(gamma),ColE1,IncQ1	PTU-I1	MOBP;MOBP;MOBQ	no	yes	yes	yes
FSIS1608140	SRR5019441	SAMN06015752	USDA-FSIS	2016	USA	CA	commercial poultry	turkey	turkey-food	west	9			B	B2	33	PDS000158107	SALM1.0 - 6771.1.3.2x	SALM1.0 - 6771.1.3	aph(3'')-Ib,aph(6)-Id,tet(A)	aminoglycosides,tetracyclines	ColE1		MOBP	no		yes	yes
FSIS1608409	SRR5019781	SAMN06015968	USDA-FSIS	2016	USA	PA	swine	swine	swine-food	northeast	3			singleton		33	PDS000158107	SALM1.0 - 6771.1.1.31.1	SALM1.0 - 6771.1.1	aph(3'')-Ib,aph(6)-Id,tet(A)	aminoglycosides,tetracyclines	IncFII(p96A),ColE1		MOBP;MOBQ	yes			yes
FSIS1608428	SRR5043109	SAMN06045927	USDA-FSIS	2016	USA	IN	commercial poultry	turkey	turkey-food	central valley	5			B	B2	33	PDS000158107	SALM1.0 - 6771.1.3.2x	SALM1.0 - 6771.1.3	aph(3'')-Ib,aph(6)-Id,tet(A)	aminoglycosides,tetracyclines	ColE1		MOBP	no		yes	yes
FSIS1608680	SRR5075656	SAMN06103561	USDA-FSIS	2016	USA	VA	cattle	cattle	cattle-beef-food	southeast	3			singleton		33	PDS000158107	SALM1.0 - 6771.1.1.31.1.5	SALM1.0 - 6771.1.1	aph(3'')-Ib,aph(6)-Id,tet(A)	aminoglycosides,tetracyclines	ColE1		MOBQ	yes			yes
FSIS1608812	SRR5075665	SAMN06103576	USDA-FSIS	2016	USA	AL	commercial poultry	chicken	chicken-food	southeast	4			A	A6	33	PDS000158107	SALM1.0 - 6771.1.1	SALM1.0 - 6771.1.1	aph(3'')-Ib,aph(6)-Id,tet(A)	aminoglycosides,tetracyclines	Col156		MOBQ	no		yes	yes
FSIS1609100	SRR5129708	SAMN06183461	USDA-NARMS	2016	USA	IN	commercial poultry	turkey	turkey-cecal	central valley	5			B	B3	33	PDS000158106	SALM1.0 - 6771.1.1.9.7	SALM1.0 - 6771.1.1	blaTEM-1C	penicillins	Col(pHAD28),Col440II,Col156,ColE1,ColE1,ColpVC		MOBP;MOBP;MOBQ	no	yes	yes	yes
FSIS1609417	SRR5167864	SAMN06210388	USDA-FSIS	2016	USA	MN	commercial poultry	chicken	chicken-food	upper midwest	5			A	A1	33	PDS000158107	SALM1.0 - 6771.1.1.16	SALM1.0 - 6771.1.1	aph(3'')-Ib,aph(6)-Id,tet(A)	aminoglycosides,tetracyclines	Col(BS512),ColpVC			no		yes	yes
FSIS1700104	SRR5441828	SAMN06701497	USDA-FSIS	2017	USA	CA	commercial poultry	turkey	turkey-food	west	9			B	B1	33	PDS000158107	SALM1.0 - 6771.1.3.2x	SALM1.0 - 6771.1.3	aph(3'')-Ib,aph(6)-Id,tet(A)	aminoglycosides,tetracyclines	Col156,ColE1		MOBP;MOBP;MOBQ	no		yes	yes
FSIS1700107	SRR5443742	SAMN06708700	USDA-FSIS	2017	USA	CA	swine	swine	swine-food	west	9			A	A1	33	PDS000158107	SALM1.0 - 6771.1.1.31.1.3	SALM1.0 - 6771.1.1	aph(3'')-Ib,aph(6)-Id,tet(A)	aminoglycosides,tetracyclines	ColE1,Col(pHAD28)		MOBP;MOBQ	yes		yes	yes
FSIS1700347	SRR5496782	SAMN06882388	USDA-FSIS	2017	USA	CA	commercial poultry	turkey	turkey-food	west	9			B	B2	33	PDS000158107	SALM1.0 - 6771.1.3.2x	SALM1.0 - 6771.1.3	aph(3'')-Ib,aph(6)-Id,tet(A)	aminoglycosides,tetracyclines	ColE1		MOBP;MOBP	no		yes	yes
FSIS1700370	SRR5496030	SAMN06882411	USDA-FSIS	2017	USA	IA	commercial poultry	turkey	turkey-food	upper midwest	7			B	B2	33	PDS000158107	SALM1.0 - 6771.1.3.2x	SALM1.0 - 6771.1.3	aph(3'')-Ib,aph(6)-Id,tet(A)	aminoglycosides,tetracyclines	ColE1,ColE1		MOBP	no		yes	yes
FSIS1700582	SRR5514403	SAMN06899417	USDA-NARMS	2017	USA	TN	swine	swine	swine-sow-cecal	central valley	4			A	A1	33	PDS000158107	SALM1.0 - 6771.1.1.31.1	SALM1.0 - 6771.1.1	aph(3'')-Ib,aph(6)-Id,tet(A)	aminoglycosides,tetracyclines	none		MOBQ	yes	yes	yes	yes
FSIS1700768	SRR5643208	SAMN07190222	USDA-NARMS	2017	USA	UT	commercial poultry	turkey	turkey-cecal	southwest	8			B	B1	33	PDS000158107	SALM1.0 - 6771.1.3.2x	SALM1.0 - 6771.1.3	aph(3'')-Ib,aph(6)-Id,tet(A)	aminoglycosides,tetracyclines	ColE1		MOBP	no	yes	yes	yes
FSIS1700898	SRR5584089	SAMN07152011	USDA-FSIS	2017	USA	VA	commercial poultry	turkey	turkey-food	southeast	3			B	B2	33	PDS000158107	SALM1.0 - 6771.1.3.8	SALM1.0 - 6771.1.3	aph(3'')-Ib,aph(6)-Id,tet(A)	aminoglycosides,tetracyclines	ColE1,Col156		MOBP;MOBQ	no		yes	yes
FSIS1701017	SRR5583310	SAMN07151977	USDA-FSIS	2017	USA	GA	commercial poultry	chicken	chicken-food	southeast	4			A	A1	33	PDS000158107	SALM1.0 - 6771.1.1.31.1.3	SALM1.0 - 6771.1.1	aph(3'')-Ib,aph(6)-Id,tet(A)	aminoglycosides,tetracyclines	none			yes		yes	yes
FSIS1701252	SRR5643310	SAMN07190238	USDA-NARMS	2017	USA	TN	swine	swine	swine-sow-cecal	central valley	4			A	A1	33	PDS000158107	SALM1.0 - 6771.1.1.31.1.3	SALM1.0 - 6771.1.1	aph(3'')-Ib,aph(6)-Id,tet(A)	aminoglycosides,tetracyclines	none			yes	yes	yes	yes
FSIS1701280	SRR5683904	SAMN07237662	USDA-NARMS	2017	USA	MO	commercial poultry	turkey	turkey-cecal	central valley	7			B	B2	33	PDS000158107	SALM1.0 - 6771.1.3.2x	SALM1.0 - 6771.1.3	aph(3'')-Ib,aph(6)-Id,tet(A)	aminoglycosides,tetracyclines	ColE1,ColE1		MOBP;MOBQ	no	yes	yes	yes
FSIS1701403	SRR5647088	SAMN07195289	USDA-FSIS	2017	USA	TN	commercial poultry	turkey	turkey-food	central valley	4			B	B1	33	PDS000158107	SALM1.0 - 6771.1.3.2x	SALM1.0 - 6771.1.3	aph(3'')-Ib,aph(6)-Id,tet(A)	aminoglycosides,tetracyclines	ColE1		MOBP	no		yes	yes
FSIS1701411	SRR5828282	SAMN07352488	USDA-FSIS	2017	USA	IA	commercial poultry	turkey	turkey-food	upper midwest	7			B	B1	33	PDS000158107	SALM1.0 - 6771.1.3.2x	SALM1.0 - 6771.1.3	aph(3'')-Ib,aph(6)-Id,tet(A)	aminoglycosides,tetracyclines	ColE1		MOBP	no		yes	yes
FSIS1701464	SRR5681082	SAMN07230017	USDA-NARMS	2017	USA	IL	swine	swine	swine-market swine-cecal	central valley	5			A	A1	33	PDS000158107	SALM1.0 - 6771.1.1.29	SALM1.0 - 6771.1.1	aph(3'')-Ib,aph(6)-Id,tet(A)	aminoglycosides,tetracyclines	none			yes	yes	yes	yes
FSIS1701842	SRR5683235	SAMN07237088	USDA-FSIS	2017	USA	NC	commercial poultry	chicken	chicken-food	southeast	4			A	A6	33	PDS000158107	SALM1.0 - 6771.1.1.19.1.2	SALM1.0 - 6771.1.1	aph(3'')-Ib,aph(6)-Id,tet(A)	aminoglycosides,tetracyclines	Col156		MOBQ	no		yes	yes
FSIS1701887	SRR5808863	SAMN07327471	USDA-NARMS	2017	USA	SD	commercial poultry	turkey	turkey-cecal	northern rockies	8			B	B2	33	PDS000158107	SALM1.0 - 6771.1.3.2x	SALM1.0 - 6771.1.3	aph(3'')-Ib,aph(6)-Id,tet(A)	aminoglycosides,tetracyclines	ColE1		MOBP	no	yes	yes	yes
FSIS1701925	SRR5693810	SAMN07249953	USDA-FSIS	2017	USA	OH	commercial poultry	turkey	turkey-food	central valley	5			B	B3	33	PDS000158106	SALM1.0 - 6771.1.1.9	SALM1.0 - 6771.1.1	blaTEM-1C	penicillins	Col(pHAD28),Col440II,Col156,ColE1,ColE1,ColpVC		MOBP;MOBQ	no		yes	yes
FSIS1702013	SRR5693803	SAMN07249956	USDA-FSIS	2017	USA	GA	commercial poultry	chicken	chicken-food	southeast	4			singleton		33	PDS000158106	SALM1.0 - 6771.1.1.23.1.1	SALM1.0 - 6771.1.1	aac(3)-VIa,ant(3'')-Ia,qacE,sul1	aminoglycosides	IncI1-I(gamma),Col(pHAD28)		MOBP	no			yes
FSIS1702814	SRR5825468	SAMN07349628	USDA-NARMS	2017	USA	KY	commercial poultry	chicken	chicken-cecal	central valley	4			A	A6	33	PDS000158107	SALM1.0 - 6771.1.1.21.1	SALM1.0 - 6771.1.1	none	none	Col440I,Col440I			no	yes	yes	yes
FSIS1703011	SRR5884507	SAMN07428641	USDA-FSIS	2017	USA	CA	cattle	cattle	cattle-food	west	9			A		33	PDS000158107	SALM1.0 - 6771.1.1.31.1	SALM1.0 - 6771.1.1	aph(3'')-Ib,aph(6)-Id,tet(A)	aminoglycosides,tetracyclines	none			yes		yes	yes
FSIS1703544	SRR5955203	SAMN07519796	USDA-NARMS	2017	USA	NC	swine	swine	swine-market swine-cecal	southeast	4			A	A4	33	PDS000158107	SALM1.0 - 6771.1.1.31.1	SALM1.0 - 6771.1.1	aph(3'')-Ib,aph(6)-Id,tet(A)	aminoglycosides,tetracyclines	none			yes	yes	yes	yes
FSIS1703566	SRR5955194	SAMN07519787	USDA-NARMS	2017	USA	MN	commercial poultry	turkey	turkey-cecal	upper midwest	5			B	B1	33	PDS000158107	SALM1.0 - 6771.1.3.2x	SALM1.0 - 6771.1.3	aph(3'')-Ib,aph(6)-Id,tet(A)	aminoglycosides,tetracyclines	ColE1,ColE1		MOBP	no	yes	yes	yes
FSIS1703630	SRR5955205	SAMN07519839	USDA-FSIS	2017	USA	PA	commercial poultry	turkey	turkey-food	northeast	3			B	B2	33	PDS000158107	SALM1.0 - 6771.1.3.2x	SALM1.0 - 6771.1.3	aph(3'')-Ib,aph(6)-Id,blaTEM-1B,tet(A)	aminoglycosides,tetracyclines,penicillins	ColE1,ColE1		MOBP	no		yes	yes
FSIS1703754	SRR5958607	SAMN07537156	USDA-NARMS	2017	USA	IN	swine	swine	swine-market swine-cecal	central valley	5			A	A1	33	PDS000158107	SALM1.0 - 6771.1.1.31.1	SALM1.0 - 6771.1.1	aph(3'')-Ib,aph(6)-Id,tet(A)	aminoglycosides,tetracyclines	none			yes	yes	yes	yes
FSIS1709885	SRR5229515	SAMN06291488	USDA-FSIS	2016	USA	AR	commercial poultry	turkey	turkey-food	south	6			B		33	PDS000158106	SALM1.0 - 6771.1.1	SALM1.0 - 6771.1.1	aph(3'')-Ib,aph(6)-Id,tet(A)	aminoglycosides,tetracyclines	Col156,ColE1,ColE1,ColpVC		MOBQ	no		yes	yes
FSIS1710099	SRR5221853	SAMN06286000	USDA-NARMS	2017	USA	MS	commercial poultry	chicken	chicken-cecal	south	4			A	A1	33	PDS000158107	SALM1.0 - 6771.1.1.31.1	SALM1.0 - 6771.1.1	aph(3'')-Ib,aph(6)-Id,tet(A)	aminoglycosides,tetracyclines	none		MOBQ	yes	yes	yes	yes
FSIS1710316	SRR5229183	SAMN06295711	USDA-FSIS	2017	USA	CA	commercial poultry	turkey	turkey-food	west	9			B	B2	33	PDS000158107	SALM1.0 - 6771.1.3.2x	SALM1.0 - 6771.1.3	aph(3'')-Ib,aph(6)-Id,tet(A)	aminoglycosides,tetracyclines	ColE1,ColE1		MOBP;MOBQ	no		yes	yes
FSIS1710653	SRR5456172	SAMN06761481	USDA-FSIS	2017	USA	AL	commercial poultry	chicken	chicken-food	southeast	4			A		33	PDS000158107	SALM1.0 - 6771.1.1.19.1.2	SALM1.0 - 6771.1.1	aph(3'')-Ib,aph(6)-Id,tet(A)	aminoglycosides,tetracyclines	Col156		MOBQ	no		yes	yes
FSIS1710675	SRR5444240	SAMN06710545	USDA-FSIS	2017	USA	CA	commercial poultry	turkey	turkey-food	west	9			B	B1	33	PDS000158107	SALM1.0 - 6771.1.3.2x	SALM1.0 - 6771.1.3	aph(3'')-Ib,aph(6)-Id,tet(A)	aminoglycosides,tetracyclines	Col156,ColE1		MOBP;MOBQ	no		yes	yes
FSIS1710973	SRR5388863	SAMN06647798	USDA-FSIS	2017	USA	IA	commercial poultry	turkey	turkey-food	upper midwest	7			B	B2	33	PDS000158107	SALM1.0 - 6771.1.3.2x	SALM1.0 - 6771.1.3	aph(3'')-Ib,aph(6)-Id,tet(A)	aminoglycosides,tetracyclines	ColE1		MOBP	no		yes	yes
FSIS1710977	SRR5388855	SAMN06647802	USDA-FSIS	2017	USA	PA	commercial poultry	turkey	turkey-food	northeast	3			B	B3	33	PDS000158106	SALM1.0 - 6771.1.1.9.7	SALM1.0 - 6771.1.1	blaTEM-1C	penicillins	Col440II,Col(pHAD28),Col156,ColE1,ColE1,ColpVC		MOBP;MOBQ	no		yes	yes
FSIS21720010	SRR5955177	SAMN07525921	USDA-FSIS	2017	USA	GA	commercial poultry	chicken	chicken-food	southeast	4			A	A1	33	PDS000158107	SALM1.0 - 6771.1.1.6.2	SALM1.0 - 6771.1.1	aph(3'')-Ib,aph(6)-Id,tet(A)	aminoglycosides,tetracyclines	none			yes		yes	yes
FSIS21720124	SRR6025208	SAMN07628905	USDA-FSIS	2017	USA	CA	commercial poultry	turkey	turkey-food	west	9			B	B2		PDS000158107			aph(3'')-Ib,aph(6)-Id	aminoglycosides	Col156,ColE1		MOBP;MOBQ	no		yes	yes
FSIS21720177	SRR6048245	SAMN07662406	USDA-FSIS	2017	USA	IN	commercial poultry	turkey	turkey-food	central valley	5			B	B2	33	PDS000158107	SALM1.0 - 6771.1.3.2x	SALM1.0 - 6771.1.3	aph(3'')-Ib,aph(6)-Id,tet(A)	aminoglycosides,tetracyclines	ColE1		MOBP	no		yes	yes
FSIS21720210	SRR6125284	SAMN07728453	USDA-FSIS	2017	USA	GA	commercial poultry	chicken	chicken-food	southeast	4			A	A1	33	PDS000158107	SALM1.0 - 6771.1.1.6.2	SALM1.0 - 6771.1.1	aph(3'')-Ib,aph(6)-Id,tet(A)	aminoglycosides,tetracyclines	none			yes		yes	yes
FSIS21720295	SRR6158102	SAMN07774179	USDA-FSIS	2017	USA	AL	commercial poultry	chicken	chicken-food	southeast	4			singleton		33	PDS000158106	SALM1.0 - 6771.1.1.23.1.1	SALM1.0 - 6771.1.1	aac(3)-VIa,ant(3'')-Ia,qacE,sul1	aminoglycosides	IncI1-I(gamma),Col(pHAD28)		MOBP	no			yes
FSIS21720488	SRR6251654	SAMN07974204	USDA-FSIS	2017	USA	MN	commercial poultry	turkey	turkey-food	upper midwest	5			B	B1	33	PDS000158107	SALM1.0 - 6771.1.3.2x	SALM1.0 - 6771.1.3	aph(3'')-Ib,aph(6)-Id,tet(A)	aminoglycosides,tetracyclines	none			no		yes	yes
FSIS21720489	SRR6251658	SAMN07974205	USDA-FSIS	2017	USA	PA	commercial poultry	turkey	turkey-food	northeast	3			B	B2	33	PDS000158107	SALM1.0 - 6771.1.3.2x	SALM1.0 - 6771.1.3	aph(3'')-Ib,aph(6)-Id,blaTEM-1B,tet(A)	aminoglycosides,tetracyclines,penicillins	ColE1,ColE1		MOBP	no		yes	yes
FSIS21720515	SRR6261930	SAMN07982466	USDA-FSIS	2017	USA	CA	commercial poultry	chicken	chicken-food	west	9			B	B1	33	PDS000158107	SALM1.0 - 6771.1.3.2x	SALM1.0 - 6771.1.3	aph(3'')-Ib,aph(6)-Id,tet(A)	aminoglycosides,tetracyclines	Col156,ColE1		MOBP;MOBQ	no		yes	yes
FSIS21720890	SRR6447542	SAMN08321121	USDA-FSIS	2017	USA	MO	commercial poultry	turkey	turkey-food	central valley	7			B	B2	33	PDS000158107	SALM1.0 - 6771.1.3.2x	SALM1.0 - 6771.1.3	aph(3'')-Ib,aph(6)-Id,blaTEM-32,tet(A)	aminoglycosides,tetracyclines,penicillins	IncQ1,ColE1		MOBP;MOBP;MOBP;MOBQ	no		yes	yes
FSIS21820948	SRR6498032	SAMN08384046	USDA-FSIS	2018	USA	MN	commercial poultry	turkey	turkey-food	upper midwest	5			B	B1	33	PDS000158107	SALM1.0 - 6771.1.3.2x	SALM1.0 - 6771.1.3	aph(3'')-Ib,aph(6)-Id,tet(A)	aminoglycosides,tetracyclines	ColE1		MOBP	no		yes	yes
FSIS21821046	SRR6691676	SAMN08499088	USDA-FSIS	2018	USA	TX	commercial poultry	chicken	chicken-food	south	6			H		33	PDS000158106	SALM1.0 - 6771.1.1.7.3	SALM1.0 - 6771.1.1	aph(3'')-Ib,aph(6)-Id	aminoglycosides	none			no		yes	yes	Reference
FSIS21821202	SRR6848352	SAMN08723995	USDA-FSIS	2018	USA	VA	commercial poultry	turkey	turkey-food	southeast	3			B	B1	33	PDS000158107	SALM1.0 - 6771.1.3.2x	SALM1.0 - 6771.1.3	aph(3'')-Ib,aph(6)-Id,tet(A)	aminoglycosides,tetracyclines	ColE1		MOBP	no		yes	yes
FSIS21821243	SRR6837721	SAMN08714131	USDA-FSIS	2018	USA	WI	commercial poultry	turkey	turkey-food	upper midwest	5			B	B1	33	PDS000158107	SALM1.0 - 6771.1.3.2x	SALM1.0 - 6771.1.3	aph(3'')-Ib,aph(6)-Id,tet(A)	aminoglycosides,tetracyclines	ColE1,ColpVC		MOBP	no		yes	yes
FSIS21821628	SRR7162926	SAMN09206683	USDA-FSIS	2018	USA	WI	commercial poultry	turkey	turkey-food	upper midwest	5			B	B1	33	PDS000158107	SALM1.0 - 6771.1.3.2x	SALM1.0 - 6771.1.3	aph(3'')-Ib,aph(6)-Id,tet(A)	aminoglycosides,tetracyclines	Col156,ColE1		MOBP;MOBQ	no		yes	yes
FSIS21821647	SRR7184503	SAMN09225330	USDA-FSIS	2018	USA	CA	commercial poultry	turkey	turkey-food	west	9			B	B1	33	PDS000158107	SALM1.0 - 6771.1.3.2x	SALM1.0 - 6771.1.3	aph(3'')-Ib,aph(6)-Id,tet(A)	aminoglycosides,tetracyclines	Col156,ColE1		MOBP;MOBQ	no		yes	yes
FSIS21821686	SRR7221046	SAMN09259701	USDA-FSIS	2018	USA	WI	commercial poultry	turkey	turkey-food	upper midwest	5			B	B1	33	PDS000158107	SALM1.0 - 6771.1.3.2x	SALM1.0 - 6771.1.3	aph(3'')-Ib,aph(6)-Id,tet(A)	aminoglycosides,tetracyclines	ColE1		MOBP	no		yes	yes
FSIS21821687	SRR7221073	SAMN09259702	USDA-FSIS	2018	USA	CA	commercial poultry	turkey	turkey-food	west	9			B	B1	33	PDS000158107			aph(3'')-Ib,aph(6)-Id,tet(A)	aminoglycosides,tetracyclines	ColE1,Col156		MOBP;MOBQ	no		yes	yes
FSIS21821690	SRR7267524	SAMN09372401	USDA-FSIS	2018	USA	UT	commercial poultry	turkey	turkey-food	southwest	8			B	B1	33	PDS000158107	SALM1.0 - 6771.1.3.2x	SALM1.0 - 6771.1.3	aph(3'')-Ib,aph(6)-Id,tet(A)	aminoglycosides,tetracyclines	ColE1,ColE1		MOBP;MOBP;MOBQ	no		yes	yes
FSIS21821863	SRR7289072	SAMN09389886	USDA-FSIS	2018	USA	AZ	commercial poultry	chicken	chicken-food	southwest	9			A	A8	33	PDS000158107	SALM1.0 - 6771.1.18.1.1	SALM1.0 - 6771.1.1	aph(3'')-Ib,aph(6)-Id,tet(A)	aminoglycosides,tetracyclines	ColpVC			yes		yes	yes
FSIS21821896	SRR7341769	SAMN09425596	USDA-FSIS	2018	USA	AR	commercial poultry	turkey	turkey-food	south	6			B	B2	33	PDS000158107	SALM1.0 - 6771.1.3.2x	SALM1.0 - 6771.1.3	aph(3'')-Ib,aph(6)-Id,tet(A)	aminoglycosides,tetracyclines	ColE1		MOBP	no		yes	yes
FSIS21821914	SRR7691942	SAMN09829983	USDA-FSIS	2018	USA	IN	commercial poultry	turkey	turkey-food	central valley	5			B	B1	33	PDS000158107	SALM1.0 - 6771.1.3.2x	SALM1.0 - 6771.1.3	aph(3'')-Ib,aph(6)-Id,tet(A)	aminoglycosides,tetracyclines	ColE1,Col(Ye4449),Col(MGD2)		MOBP;MOBP	no		yes	yes
FSIS21821922	SRR7691956	SAMN09829990	USDA-FSIS	2018	USA	SC	commercial poultry	turkey	turkey-food	southeast	4			B	B1	33	PDS000158107	SALM1.0 - 6771.1.3.2x	SALM1.0 - 6771.1.3	aph(3'')-Ib,aph(6)-Id,tet(A)	aminoglycosides,tetracyclines	ColE1		MOBP	no		yes	yes
FSIS21822145	SRR7876222	SAMN10090038	USDA-FSIS	2018	USA	IL	commercial poultry	turkey	turkey-food	central valley	5			B	B1	33	PDS000158107	SALM1.0 - 6771.1.3.2x	SALM1.0 - 6771.1.3	aph(3'')-Ib,aph(6)-Id,tet(A)	aminoglycosides,tetracyclines	ColE1		MOBP	no		yes	yes
FSIS21822200	SRR7946304	SAMN10148470	USDA-FSIS	2018	USA	GA	commercial poultry	chicken	chicken-food	southeast	4			A	A6	33	PDS000158107	SALM1.0 - 6771.1.1.19.1	SALM1.0 - 6771.1.1	aph(3'')-Ib,aph(6)-Id,tet(A)	aminoglycosides,tetracyclines	none			no		yes	yes
FSIS21822256	SRR7974096	SAMN10182856	USDA-FSIS	2018	USA	CA	commercial poultry	turkey	turkey-food	west	9			B	B2	33	PDS000158107	SALM1.0 - 6771.1.3.2x	SALM1.0 - 6771.1.3	aph(3'')-Ib,aph(6)-Id,tet(A)	aminoglycosides,tetracyclines	ColE1,ColE1		MOBP;MOBP	no		yes	yes
FSIS21822487	SRR8110025	SAMN10291164	USDA-FSIS	2018	USA	WI	commercial poultry	turkey	turkey-food	upper midwest	5			B	B1	33	PDS000158107	SALM1.0 - 6771.1.3.2x	SALM1.0 - 6771.1.3	aph(3'')-Ib,aph(6)-Id,tet(A)	aminoglycosides,tetracyclines	Col156,ColE1		MOBP;MOBP;MOBQ	no		yes	yes
FSIS21822712	SRR8241885	SAMN10475925	USDA-FSIS	2018	USA	MI	commercial poultry	turkey	turkey-food	upper midwest	5			B	B1	33	PDS000158107	SALM1.0 - 6771.1.3.2x	SALM1.0 - 6771.1.3	aph(3'')-Ib,aph(6)-Id,tet(A)	aminoglycosides,tetracyclines	ColE1		MOBP	no		yes	yes
FSIS21822727	SRR8200045	SAMN10436606	USDA-FSIS	2018	USA	MN	commercial poultry	turkey	turkey-food	upper midwest	5			B	B1	33	PDS000158107	SALM1.0 - 6771.1.3.2x	SALM1.0 - 6771.1.3	aph(3'')-Ib,aph(6)-Id,tet(A)	aminoglycosides,tetracyclines	ColE1		MOBP	no		yes	yes
FSIS21923129	SRR8404116	SAMN10700147	USDA-FSIS	2018	USA	WI	commercial poultry	turkey	turkey-food	upper midwest	5			B	B1	33	PDS000158107	SALM1.0 - 6771.1.3.2x	SALM1.0 - 6771.1.3	aph(3'')-Ib,aph(6)-Id,tet(A)	aminoglycosides,tetracyclines	ColE1		MOBP	no		yes	yes
FSIS21923486	SRR8556350	SAMN10908985	USDA-FSIS	2019	USA	NJ	commercial poultry	turkey	turkey-food	northeast	2			B	B2	33	PDS000158107	SALM1.0 - 6771.1.3.2x	SALM1.0 - 6771.1.3	aph(3'')-Ib,aph(6)-Id,tet(A)	aminoglycosides,tetracyclines	ColE1,Col156		MOBP;MOBP;MOBQ	no		yes	yes
FSIS21923757	SRR8777220	SAMN11246956	USDA-FSIS	2019	USA	MN	commercial poultry	turkey	turkey-food	upper midwest	5			B	B3	33	PDS000158106	SALM1.0 - 6771.1.1.9.1.6	SALM1.0 - 6771.1.1	blaTEM-1C	penicillins	Col440II,Col(pHAD28),Col156,ColE1,ColE1,ColE1,ColpVC		MOBP;MOBP;MOBQ	no		yes	yes
FSIS21924645	SRR9326344	SAMN12092424	USDA-FSIS	2019	USA	OH	commercial poultry	turkey	turkey-food	central valley	5			B	B1	33	PDS000158107	SALM1.0 - 6771.1.3.2x	SALM1.0 - 6771.1.3	aph(3'')-Ib,aph(6)-Id,tet(A)	aminoglycosides,tetracyclines	ColE1		MOBP	no		yes	yes
FSIS21925034	SRR9917365	SAMN12523668	USDA-FSIS	2019	USA	CA	commercial poultry	turkey	turkey-food	west	9			B	B1	33	PDS000158107	SALM1.0 - 6771.1.3.2x	SALM1.0 - 6771.1.3	aph(3'')-Ib,aph(6)-Id,tet(A)	aminoglycosides,tetracyclines	Col156,ColE1		MOBP;MOBP;MOBQ	no		yes	yes
FSIS21925144	SRR10005562	SAMN12608713	USDA-FSIS	2019	USA	WI	commercial poultry	turkey	turkey-food	upper midwest	5			G		33	PDS000158107	SALM1.0 - 6771.1.3.2x	SALM1.0 - 6771.1.3	aph(3'')-Ib,aph(6)-Id,tet(A)	aminoglycosides,tetracyclines	IncI1-I(gamma),Col156	PTU-I1	MOBP;MOBQ	no		yes	yes
FSIS21926295	SRR10691620	SAMN13560550	USDA-FSIS	2019	USA	WI	commercial poultry	turkey	turkey-food	upper midwest	5			singleton		33	PDS000158107	SALM1.0 - 6771.1.3.2x	SALM1.0 - 6771.1.3	aac(3)-VIa,ant(3'')-Ia,aph(3'')-Ib,aph(6)-Id,blaHERA-3,qacE,sul1,tet(A)	aminoglycosides,tetracyclines,penicillins	IncI1-I(gamma),ColE1		MOBP;MOBP;MOBQ	no			yes
FSIS21926357	SRR10689808	SAMN13558507	USDA-FSIS	2019	Canada		commercial poultry	chicken	chicken-food	outside USA	outside USA			A		33	PDS000158107	SALM1.0 - 6771.1.1.28	SALM1.0 - 6771.1.1	none	none	Col156,Col156		MOBP;MOBQ;MOBQ	yes			yes
FSIS22026629	SRR10918590	SAMN13895234	USDA-FSIS	2019	USA	VA	commercial poultry	turkey	turkey-food	southeast	3		REPTDK01	A	A1	33	PDS000158107	SALM1.0 - 6771.1.1.30.1	SALM1.0 - 6771.1.1	aph(3'')-Ib,aph(6)-Id,tet(A)	aminoglycosides,tetracyclines	none			yes		yes	yes
FSIS22026906	SRR11048523	SAMN14071499	USDA-FSIS	2020	USA	AL	commercial poultry	chicken	chicken-food	southeast	4			A	A1	33	PDS000158107	SALM1.0 - 6771.1.1.31.1	SALM1.0 - 6771.1.1	aph(3'')-Ib,aph(6)-Id,tet(A)	aminoglycosides,tetracyclines	Col156		MOBQ;MOBV	yes		yes	yes
FSIS22026958	SRR11058548	SAMN14079381	USDA-FSIS	2020	USA	WI	commercial poultry	turkey	turkey-food	upper midwest	5		REPTDK01	A	A2	33	PDS000158107	SALM1.0 - 6771.1.1.30.1	SALM1.0 - 6771.1.1	aph(3'')-Ib,aph(6)-Id,tet(A)	aminoglycosides,tetracyclines	none		MOBP	yes		yes	yes
FSIS22027077	SRR11119338	SAMN14143974	USDA-FSIS	2020	USA	IN	commercial poultry	turkey	turkey-food	central valley	5	A	REPTDK01	A	A1	33	PDS000158107	SALM1.0 - 6771.1.1.30.1	SALM1.0 - 6771.1.1	aph(3'')-Ib,aph(6)-Id,tet(A)	aminoglycosides,tetracyclines	none		MOBP;MOBQ	yes		yes	yes
FSIS22027092	SRR11119328	SAMN14143988	USDA-FSIS	2020	USA	MI	commercial poultry	turkey	turkey-food	upper midwest	5	A	REPTDK01	A	A2	33	PDS000158107	SALM1.0 - 6771.1.1.30.1.6	SALM1.0 - 6771.1.1	aph(3'')-Ib,aph(6)-Id,tet(A)	aminoglycosides,tetracyclines	Col156		MOBQ;MOBQ	yes		yes	yes
FSIS22027296	SRR11247914	SAMN14308212	USDA-FSIS	2020	USA	WI	commercial poultry	turkey	turkey-food	upper midwest	5			B	B3	33	PDS000158106	SALM1.0 - 6771.1.1.9.1.6	SALM1.0 - 6771.1.1	blaTEM-1C	penicillins	Col440II,Col(pHAD28),Col156,ColE1,ColE1,ColE1,ColpVC		MOBP;MOBP;MOBQ	no		yes	yes
FSIS22027393	SRR11311754	SAMN14381771	USDA-FSIS	2020	USA	GA	swine	swine	swine-food	southeast	4			A	A1	33	PDS000158107	SALM1.0 - 6771.1.1.31.1	SALM1.0 - 6771.1.1	aph(3'')-Ib,aph(6)-Id,tet(A)	aminoglycosides,tetracyclines	none			yes		yes	yes
FSIS22027560	SRR11435268	SAMN14470362	USDA-FSIS	2020	USA	AL	commercial poultry	chicken	chicken-food	southeast	4			A		33	PDS000158107	SALM1.0 - 6771.1.1.31.1	SALM1.0 - 6771.1.1	aph(3'')-Ib,aph(6)-Id,tet(A)	aminoglycosides,tetracyclines	Col156		MOBQ	yes		yes	yes
FSIS22027593	SRR11452587	SAMN14486162	USDA-FSIS	2020	USA	AL	commercial poultry	chicken	chicken-food	southeast	4			A	A6	33	PDS000158107	SALM1.0 - 6771.1.1.19.1	SALM1.0 - 6771.1.1	aph(3'')-Ib,aph(6)-Id,tet(A)	aminoglycosides,tetracyclines	Col156		MOBQ	no		yes	yes
FSIS22027691	SRR11511031	SAMN14560066	USDA-FSIS	2020	USA	IL	commercial poultry	chicken	chicken-food	central valley	5			A	A1	33	PDS000158107	SALM1.0 - 6771.1.1.31.1	SALM1.0 - 6771.1.1	aph(3'')-Ib,aph(6)-Id,tet(A)	aminoglycosides,tetracyclines	Col156		MOBQ;MOBV	yes		yes	yes
FSIS22027738	SRR11544390	SAMN14590869	USDA-FSIS	2020	USA	CA	commercial poultry	turkey	turkey-food	west	9			singleton		33	PDS000158107	SALM1.0 - 6771.1.3.2x	SALM1.0 - 6771.1.3	aph(3'')-Ib,aph(6)-Id,tet(A)	aminoglycosides,tetracyclines	Col156,ColE1		MOBH;MOBP;MOBQ	no			yes
FSIS22027869	SRR11600360	SAMN14681147	USDA-FSIS	2020	USA	LA	commercial poultry	chicken	chicken-food	south	6			H		33	PDS000158107	SALM1.0 - 6771.1.18.1	SALM1.0 - 6771.1.1	aph(3'')-Ib,aph(6)-Id,tet(A)	aminoglycosides,tetracyclines	none			yes		yes	yes
FSIS22027983	SRR11778000	SAMN14898915	USDA-FSIS	2020	USA	VA	commercial poultry	turkey	turkey-food	southeast	3	A	REPTDK01	A	A5	33	PDS000158107	SALM1.0 - 6771.1.1.30.1	SALM1.0 - 6771.1.1	aph(3'')-Ib,aph(6)-Id,tet(A)	aminoglycosides,tetracyclines	none			yes		yes	yes
FSIS22028166	SRR11892976	SAMN15071400	USDA-FSIS	2020	USA	CA	swine	swine	swine-food	west	9			singleton		33	PDS000158107	SALM1.0 - 6771.1.1.38.1	SALM1.0 - 6771.1.1	aph(3'')-Ib,aph(6)-Id,tet(A)	aminoglycosides,tetracyclines	none		MOBH	no			yes
FSIS22028201	SRR11928423	SAMN15103941	USDA-FSIS	2020	USA	VA	commercial poultry	chicken	chicken-food	southeast	3			A	A1	33	PDS000158107	SALM1.0 - 6771.1.1.33.1	SALM1.0 - 6771.1.1	aph(3'')-Ib,aph(6)-Id	aminoglycosides	Col(Ye4449),Col(MGD2),pKPC-CAV1320		MOBP;MOBQ	no		yes	yes
FSIS22028202	SRR11928409	SAMN15103942	USDA-FSIS	2020	USA	CT	commercial poultry	turkey	turkey-food	northeast	1	A	REPTDK01	A		33	PDS000158107	SALM1.0 - 6771.1.1.30.1	SALM1.0 - 6771.1.1	aph(3'')-Ib,aph(6)-Id,tet(A)	aminoglycosides,tetracyclines	Col(pHAD28)			yes		yes	yes
FSIS22028290	SRR11991143	SAMN15200873	USDA-FSIS	2020	USA	WI	commercial poultry	turkey	turkey-food	upper midwest	5	A	REPTDK01	A	A2	33	PDS000158107	SALM1.0 - 6771.1.1.30.1	SALM1.0 - 6771.1.1	aph(3'')-Ib,aph(6)-Id,tet(A)	aminoglycosides,tetracyclines	none		MOBP;MOBQ	yes		yes	yes
FSIS22028318	SRR12005303	SAMN15224361	USDA-FSIS	2020	USA	VA	commercial poultry	turkey	turkey-food	southeast	3	A	REPTDK01	A	A10	33	PDS000158107	SALM1.0 - 6771.1.1.30.1.6	SALM1.0 - 6771.1.1	aph(3'')-Ib,aph(6)-Id,tet(A)	aminoglycosides,tetracyclines	none		MOBP	yes		yes	yes
FSIS22028349	SRR12053956	SAMN15315574	USDA-FSIS	2020	USA	MI	commercial poultry	turkey	turkey-food	upper midwest	5	A	REPTDK01	singleton		33	PDS000158107	SALM1.0 - 6771.1.1.30.1.251	SALM1.0 - 6771.1.1	aph(3'')-Ib,aph(6)-Id,blaTEM-220,tet(A)	aminoglycosides,tetracyclines,penicillins	ColE1,ColpVC		MOBP	yes			yes
FSIS22028787	SRR12365748	SAMN15698581	USDA-FSIS	2020	USA	PA	commercial poultry	turkey	turkey-food	northeast	3			B	B1	33	PDS000158107	SALM1.0 - 6771.1.3.2x	SALM1.0 - 6771.1.3	aph(3'')-Ib,aph(6)-Id,tet(A)	aminoglycosides,tetracyclines	ColE1		MOBP;MOBP	no		yes	yes
FSIS22029077	SRR12508260	SAMN15894754	USDA-FSIS	2020	USA	WI	commercial poultry	turkey	turkey-food	upper midwest	5	A	REPTDK01	A		33	PDS000158107	SALM1.0 - 6771.1.1.30.1	SALM1.0 - 6771.1.1	aph(3'')-Ib,aph(6)-Id,tet(A)	aminoglycosides,tetracyclines	ColE1		MOBP	yes		yes	yes
FSIS22029142	SRR12582647	SAMN16053462	USDA-FSIS	2020	USA	MN	commercial poultry	turkey	turkey-food	upper midwest	5			B	B1	33	PDS000158107	SALM1.0 - 6771.1.3.2x	SALM1.0 - 6771.1.3	aph(3'')-Ib,aph(6)-Id,tet(A)	aminoglycosides,tetracyclines	ColE1,ColE1,Col156		MOBP;MOBP;MOBQ	no		yes	yes
FSIS22029493	SRR12974231	SAMN16651040	USDA-FSIS	2020	Canada		commercial poultry	chicken	chicken-food	outside USA	outside USA	A	REPTDK01	A	A2	33	PDS000158107	SALM1.0 - 6771.1.1.30.1.6	SALM1.0 - 6771.1.1	aph(3'')-Ib,aph(6)-Id,tet(A)	aminoglycosides,tetracyclines	ColE1		MOBP	yes			yes
FSIS22106022	SRR16562256	SAMN22560391	USDA-FSIS	2021	USA	VA	swine	swine	swine-food	southeast	3		REPTDK01	A	A1	33	PDS000158107	SALM1.0 - 6771.1.1.30.1	SALM1.0 - 6771.1.1	aph(3'')-Ib,aph(6)-Id,tet(A)	aminoglycosides,tetracyclines	none			yes		yes	yes
FSIS22106538	SRR17253500	SAMN24146869	USDA-FSIS	2021	USA	AR	commercial poultry	turkey	turkey-food	south	6		REPTDK01	A	A1	33	PDS000158107	SALM1.0 - 6771.1.1.30.1.6	SALM1.0 - 6771.1.1	none	none	none		MOBP	yes		yes	yes
FSIS22130142	SRR13389033	SAMN17264832	USDA-FSIS	2020	USA	VA	commercial poultry	turkey	turkey-food	southeast	3		REPTDK01	A	A10	33	PDS000158107	SALM1.0 - 6771.1.1.30.1	SALM1.0 - 6771.1.1	aph(3'')-Ib,aph(6)-Id,tet(A)	aminoglycosides,tetracyclines	none		MOBP	yes		yes	yes
FSIS22130147	SRR13389109	SAMN17264841	USDA-FSIS	2020	USA	MN	commercial poultry	turkey	turkey-food	upper midwest	5		REPTDK01	A	A5	33	PDS000158107	SALM1.0 - 6771.1.1.30.1.6	SALM1.0 - 6771.1.1	aph(3'')-Ib,aph(6)-Id,tet(A)	aminoglycosides,tetracyclines	none			yes		yes	yes
FSIS22130200	SRR13450022	SAMN17360673	USDA-FSIS	2021	USA	NJ	commercial poultry	turkey	turkey-food	northeast	2	B	REPTDK01	A	A1	33	PDS000158107	SALM1.0 - 6771.1.1.30.1.225	SALM1.0 - 6771.1.1	aph(3'')-Ib,aph(6)-Id,tet(A)	aminoglycosides,tetracyclines	Col156,ColpVC		MOBP;MOBQ	yes		yes	yes
FSIS22130212	SRR13513154	SAMN17515919	USDA-FSIS	2021	USA	MN	commercial poultry	turkey	turkey-food	upper midwest	5			B	B1	33	PDS000158107	SALM1.0 - 6771.1.3.2x	SALM1.0 - 6771.1.3	aph(3'')-Ib,aph(6)-Id,tet(A)	aminoglycosides,tetracyclines	ColE1		MOBP	no		yes	yes
FSIS22130280	SRR13573368	SAMN17616970	USDA-FSIS	2021	USA	AR	commercial poultry	turkey	turkey-food	south	6	B	REPTDK01	A	A1	33	PDS000158107	SALM1.0 - 6771.1.1.30.1.6	SALM1.0 - 6771.1.1	aph(3'')-Ib,aph(6)-Id	aminoglycosides	none			yes		yes	yes
FSIS22130305	SRR13518463	SAMN17526308	USDA-FSIS	2021	USA	IN	commercial poultry	turkey	turkey-food	central valley	5	B	REPTDK01	A	A1	33	PDS000158107	SALM1.0 - 6771.1.1.30.1.232	SALM1.0 - 6771.1.1	aph(3'')-Ib,aph(6)-Id,tet(A)	aminoglycosides,tetracyclines	none		MOBQ	yes		yes	yes
FSIS22130366	SRR13574928	SAMN17619507	USDA-FSIS	2021	USA	SD	commercial poultry	turkey	turkey-food	northern rockies	8	B	REPTDK01	A	A1	33	PDS000158107	SALM1.0 - 6771.1.1.30.1.6	SALM1.0 - 6771.1.1	aph(3'')-Ib,aph(6)-Id,tet(A)	aminoglycosides,tetracyclines	none			yes		yes	yes
FSIS22130577	SRR13859777	SAMN18142971	USDA-FSIS	2021	USA	IN	commercial poultry	turkey	turkey-food	central valley	5	B	REPTDK01	A		33	PDS000158107	SALM1.0 - 6771.1.1.30.1	SALM1.0 - 6771.1.1	aph(3'')-Ib,aph(6)-Id,tet(A)	aminoglycosides,tetracyclines	Col156		MOBP;MOBQ	yes		yes	yes
FSIS22130635	SRR13810166	SAMN18092226	USDA-FSIS	2021	USA	ME	commercial poultry	chicken	chicken-food	northeast	1	B	REPTDK01	A	A1	33	PDS000158107	SALM1.0 - 6771.1.1.30.1	SALM1.0 - 6771.1.1	aph(3'')-Ib,aph(6)-Id,tet(A)	aminoglycosides,tetracyclines	none			yes		yes	yes
FSIS22130837	SRR14029788	SAMN18409601	USDA-FSIS	2021	USA	AR	commercial poultry	turkey	turkey-food	south	6	B	REPTDK01	A	A1	33	PDS000158107	SALM1.0 - 6771.1.1.30.1	SALM1.0 - 6771.1.1	aph(3'')-Ib,aph(6)-Id,tet(A)	aminoglycosides,tetracyclines	ColE1		MOBP	yes		yes	yes
FSIS22130909	SRR14094934	SAMN18527640	USDA-FSIS	2021	USA	NC	commercial poultry	turkey	turkey-food	southeast	4	B	REPTDK01	A		33	PDS000158107	SALM1.0 - 6771.1.1.30.1.6	SALM1.0 - 6771.1.1	aph(3'')-Ib,aph(6)-Id,tet(A)	aminoglycosides,tetracyclines	none			yes		yes	yes
FSIS22131429	SRR14613683	SAMN19296156	USDA-FSIS	2021	USA	MI	swine	swine	swine-food	upper midwest	5			A	A1	33	PDS000129867	SALM1.0 - 6771.1.22.1.2	SALM1.0 - 6771.1.22	aph(3'')-Ib,aph(6)-Id,tet(A)	aminoglycosides,tetracyclines	none			no		yes	yes
FSIS22131496	SRR14660554	SAMN19354091	USDA-FSIS	2021	USA	MN	commercial poultry	turkey	turkey-food	upper midwest	5	C	REPTDK01	A	A1	33	PDS000158107	SALM1.0 - 6771.1.1.30.1	SALM1.0 - 6771.1.1	none	none	none			yes		yes	yes
FSIS22131847	SRR15069254	SAMN20119372	USDA-FSIS	2021	USA	VA	commercial poultry	turkey	turkey-food	southeast	3	C	REPTDK01	A	A1	33	PDS000158107	SALM1.0 - 6771.1.1.30.1	SALM1.0 - 6771.1.1	aph(3'')-Ib,aph(6)-Id,tet(A)	aminoglycosides,tetracyclines	none			yes		yes	yes
FSIS22132091	SRR15248056	SAMN20398642	USDA-FSIS	2021	Canada		commercial poultry	chicken	chicken-food	outside USA	outside USA	C	REPTDK01	A	A2	33	PDS000158107	SALM1.0 - 6771.1.1.30.1.6	SALM1.0 - 6771.1.1	aph(3'')-Ib,aph(6)-Id,tet(A)	aminoglycosides,tetracyclines	none			yes			yes
FSIS22132251	SRR15321323	SAMN20518225	USDA-FSIS	2021	USA	AR	commercial poultry	chicken	chicken-food	south	6			A	A4	33	PDS000158107	SALM1.0 - 6771.1.1.31.1.28	SALM1.0 - 6771.1.1	aph(3'')-Ib,aph(6)-Id,tet(A)	aminoglycosides,tetracyclines	none			yes		yes	yes
FSIS22132839	SRR15926874	SAMN21465140	USDA-FSIS	2021	USA	VA	commercial poultry	turkey	turkey-food	southeast	3	C	REPTDK01	A		33	PDS000158107	SALM1.0 - 6771.1.1.30.1	SALM1.0 - 6771.1.1	aph(3'')-Ib,aph(6)-Id,tet(A)	aminoglycosides,tetracyclines	ColE1,Col156,ColE1,ColE1		MOBP;MOBQ;MOBQ	no		yes	yes
FSIS22132941	SRR16089598	SAMN21857108	USDA-FSIS	2021	USA	NC	commercial poultry	turkey	turkey-food	southeast	4		REPTDK01	A	A14	33	PDS000158107	SALM1.0 - 6771.1.1.30.1	SALM1.0 - 6771.1.1	aph(3'')-Ib,aph(6)-Id,blaTEM-1B,tet(A)	aminoglycosides,tetracyclines,penicillins	ColE1,ColE1			yes		yes	yes
FSIS22206787	SRR17783118	SAMN25330571	USDA-FSIS	2022	USA	MI	commercial poultry	turkey	turkey-food	upper midwest	5		REPTDK01	A	A2	33	PDS000158107	SALM1.0 - 6771.1.1.30.1	SALM1.0 - 6771.1.1	aph(3'')-Ib,aph(6)-Id,tet(A)	aminoglycosides,tetracyclines	none			yes		yes	yes
FSIS22206875	SRR17831821	SAMN25512520	USDA-FSIS	2022	USA	IN	commercial poultry	turkey	turkey-food	central valley	5		REPTDK01	A	A1	33	PDS000158107	SALM1.0 - 6771.1.1.30.1	SALM1.0 - 6771.1.1	aph(3'')-Ib,aph(6)-Id,tet(A)	aminoglycosides,tetracyclines	Col156		MOBQ	yes		yes	yes
FSIS22206927	SRR18044713	SAMN25980216	USDA-FSIS	2022	USA	MI	commercial poultry	turkey	turkey-food	upper midwest	5		REPTDK01	A	A1	33	PDS000158107	SALM1.0 - 6771.1.1.30.1	SALM1.0 - 6771.1.1	aph(3'')-Ib,aph(6)-Id,tet(A)	aminoglycosides,tetracyclines	none			yes		yes	yes
FSIS22207000	SRR18056393	SAMN26011804	USDA-FSIS	2022	USA	UT	commercial poultry	turkey	turkey-food	southwest	8		REPTDK01	A	A1	33	PDS000158107	SALM1.0 - 6771.1.1.30.1	SALM1.0 - 6771.1.1	aph(3'')-Ib,aph(6)-Id,tet(A)	aminoglycosides,tetracyclines	ColpVC			yes		yes	yes
FSIS22207106	SRR18115943	SAMN26200253	USDA-FSIS	2022	USA	IN	commercial poultry	turkey	turkey-food	central valley	5		REPTDK01	A		33	PDS000158107	SALM1.0 - 6771.1.1.30	SALM1.0 - 6771.1.1	aph(3'')-Ib,aph(6)-Id,tet(A)	aminoglycosides,tetracyclines	none		MOBQ	yes		yes	yes
FSIS22207341	SRR18313320	SAMN26642989	USDA-FSIS	2022	USA	MO	commercial poultry	turkey	turkey-food	central valley	7		REPTDK01	A	A1	33	PDS000158107	SALM1.0 - 6771.1.1.30.1.432	SALM1.0 - 6771.1.1	aph(3'')-Ib,aph(6)-Id	aminoglycosides	none		MOBP	yes		yes	yes
FSIS22207414	SRR18390840	SAMN26814121	USDA-FSIS	2022	USA	PA	commercial poultry	chicken	chicken-food	northeast	3		REPTDK01	A	A1	33	PDS000158107	SALM1.0 - 6771.1.1.30.1	SALM1.0 - 6771.1.1	none	none	none			yes		yes	yes
FSIS22207681	SRR18788819	SAMN27617098	USDA-FSIS	2022	USA	IN	commercial poultry	turkey	turkey-food	central valley	5		REPTDK01	A	A1	33	PDS000158107	SALM1.0 - 6771.1.1.30.1.6	SALM1.0 - 6771.1.1	aph(3'')-Ib,aph(6)-Id,tet(A)	aminoglycosides,tetracyclines	Col156		MOBP;MOBQ	yes		yes	yes
FSIS22207682	SRR18788821	SAMN27617099	USDA-FSIS	2022	USA	MO	commercial poultry	turkey	turkey-food	central valley	7		REPTDK01	A	A11	33	PDS000158107	SALM1.0 - 6771.1.1.30.1.442	SALM1.0 - 6771.1.1	aph(3'')-Ib,aph(6)-Id,tet(A)	aminoglycosides,tetracyclines	none			yes		yes	yes
FSIS22207743	SRR19179859	SAMN28209730	USDA-FSIS	2022	USA	PA	commercial poultry	turkey	turkey-food	northeast	3		REPTDK01	A	A2	33	PDS000158107	SALM1.0 - 6771.1.1.30.1.6	SALM1.0 - 6771.1.1	aph(3'')-Ib,aph(6)-Id,tet(A)	aminoglycosides,tetracyclines	none		MOBP	yes		yes	yes
FSIS22207829	SRR19038755	SAMN28041101	USDA-FSIS	2022	USA	MO	commercial poultry	turkey	turkey-food	central valley	7	D	REPTDK01	A	A1	33	PDS000158107	SALM1.0 - 6771.1.1.30.1.432	SALM1.0 - 6771.1.1	aph(3'')-Ib,aph(6)-Id	aminoglycosides	none			yes		yes	yes
FSIS22207963	SRR19126684	SAMN28118678	USDA-FSIS	2022	USA	OH	commercial poultry	turkey	turkey-food	central valley	5		REPTDK01	A	A2	33	PDS000158107	SALM1.0 - 6771.1.1.30.1.6	SALM1.0 - 6771.1.1	aph(3'')-Ib,aph(6)-Id,tet(A)	aminoglycosides,tetracyclines	none			yes		yes	yes
FSIS22208033	SRR19180400	SAMN28209748	USDA-FSIS	2022	USA	VA	commercial poultry	turkey	turkey-food	southeast	3		REPTDK01	A	A1	33	PDS000158107	SALM1.0 - 6771.1.1.30.1	SALM1.0 - 6771.1.1	aph(3'')-Ib,aph(6)-Id,tet(A)	aminoglycosides,tetracyclines	none			yes		yes	yes
FSIS22208112	SRR19344103	SAMN28571708	USDA-FSIS	2022	USA	MI	commercial poultry	turkey	turkey-food	upper midwest	5		REPTDK01	A	A1	33	PDS000158107	SALM1.0 - 6771.1.1.30.1.6	SALM1.0 - 6771.1.1	aph(3'')-Ib,aph(6)-Id,tet(A)	aminoglycosides,tetracyclines	none			yes		yes	yes
FSIS22208179	SRR19379093	SAMN28637517	USDA-FSIS	2022	Canada		commercial poultry	chicken	chicken-food	outside USA	outside USA		REPTDK01	A	A1	33	PDS000158107	SALM1.0 - 6771.1.1.30.1.6	SALM1.0 - 6771.1.1	aph(3'')-Ib,aph(6)-Id,tet(A)	aminoglycosides,tetracyclines	none			yes			yes
FSIS22208247	SRR19431765	SAMN28700538	USDA-FSIS	2022	USA	MO	commercial poultry	turkey	turkey-food	central valley	7	D	REPTDK01	A	A1	33	PDS000158107	SALM1.0 - 6771.1.1.30.1	SALM1.0 - 6771.1.1	aph(3'')-Ib,aph(6)-Id,tet(A)	aminoglycosides,tetracyclines	none		MOBQ	yes		yes	yes
FSIS22208433	SRR19647640	SAMN29039106	USDA-FSIS	2022	Canada		commercial poultry	chicken	chicken-food	outside USA	outside USA	D	REPTDK01	C	C2	33	PDS000158107	SALM1.0 - 6771.1.1.30.1	SALM1.0 - 6771.1.1	aph(3'')-Ib,aph(6)-Id,tet(A)	aminoglycosides,tetracyclines	IncI1-I(gamma)	PTU-I1	MOBP;MOBQ	yes			yes
FSIS22208583	SRR19775742	SAMN29230881	USDA-FSIS	2022	Canada		commercial poultry	turkey	turkey-food	outside USA	outside USA	D	REPTDK01	A	A1	33	PDS000158107	SALM1.0 - 6771.1.1.30.1.6	SALM1.0 - 6771.1.1	none	none	none			yes			yes
FSIS22208779	SRR19913046	SAMN29446178	USDA-FSIS	2022	USA	GA	swine	swine	swine-food	southeast	4			A	A1	33	PDS000158107	SALM1.0 - 6771.1.1.31.1	SALM1.0 - 6771.1.1	aph(3'')-Ib,aph(6)-Id,tet(A)	aminoglycosides,tetracyclines	none			yes		yes	yes
FSIS22209092	SRR20445013	SAMN29911489	USDA-FSIS	2022	Canada		commercial poultry	turkey	turkey-food	outside USA	outside USA	D	REPTDK01	A		33	PDS000158107	SALM1.0 - 6771.1.1.30.1	SALM1.0 - 6771.1.1	aph(3'')-Ib,aph(6)-Id,tet(A)	aminoglycosides,tetracyclines	none		MOBV	yes			yes
FSIS22209177	SRR20710266	SAMN30051473	USDA-FSIS	2022	USA	IN	commercial poultry	turkey	turkey-food	central valley	5		REPTDK01	A	A1	33	PDS000158107	SALM1.0 - 6771.1.1.30.1	SALM1.0 - 6771.1.1	aph(3'')-Ib,aph(6)-Id	aminoglycosides	Col156		MOBP;MOBQ	yes		yes	yes
FSIS22209254	SRR20825726	SAMN30151770	USDA-FSIS	2022	USA	VA	commercial poultry	turkey	turkey-food	southeast	3	D	REPTDK01	A	A1	33	PDS000158107	SALM1.0 - 6771.1.1.30.1.6	SALM1.0 - 6771.1.1	aph(3'')-Ib,aph(6)-Id,tet(A)	aminoglycosides,tetracyclines	none			yes		yes	yes
FSIS22209428	SRR21023980	SAMN30280998	USDA-FSIS	2022	USA	MI	commercial poultry	turkey	turkey-food	upper midwest	5	D	REPTDK01	A	A2	33	PDS000158107	SALM1.0 - 6771.1.1.30.1	SALM1.0 - 6771.1.1	aph(3'')-Ib,aph(6)-Id,tet(A)	aminoglycosides,tetracyclines	none		MOBP	yes		yes	yes
FSIS22209508	SRR21177840	SAMN30469484	USDA-FSIS	2022	USA	IN	commercial poultry	turkey	turkey-food	central valley	5	D	REPTDK01	A	A1	33	PDS000158107	SALM1.0 - 6771.1.1.30.1	SALM1.0 - 6771.1.1	aph(3'')-Ib,aph(6)-Id,tet(A)	aminoglycosides,tetracyclines	ColE1			yes		yes	yes
FSIS22209678	SRR21284474	SAMN30548118	USDA-FSIS	2022	Canada		commercial poultry	turkey	turkey-food	outside USA	outside USA	D	REPTDK01	A	A1	33	PDS000158107	SALM1.0 - 6771.1.1.30.1	SALM1.0 - 6771.1.1	aph(3'')-Ib,aph(6)-Id,tet(A)	aminoglycosides,tetracyclines	none		MOBP	yes			yes
FSIS22209789	SRR21618199	SAMN30914727	USDA-FSIS	2022	Canada		commercial poultry	turkey	turkey-food	outside USA	outside USA	D	REPTDK01	A		33	PDS000158107	SALM1.0 - 6771.1.1.30.1	SALM1.0 - 6771.1.1	aph(3'')-Ib,aph(6)-Id,tet(A)	aminoglycosides,tetracyclines	none		MOBP;MOBQ	yes			yes
FSIS22209852	SRR21684034	SAMN30984072	USDA-FSIS	2022	USA	MI	commercial poultry	turkey	turkey-food	upper midwest	5	D	REPTDK01	A	A1	33	PDS000158107	SALM1.0 - 6771.1.1.30.1.6	SALM1.0 - 6771.1.1	aph(3'')-Ib,aph(6)-Id,tet(A)	aminoglycosides,tetracyclines	Col156		MOBQ	yes		yes	yes
FSIS22209991	SRR21773829	SAMN31112388	USDA-FSIS	2022	USA	MI	commercial poultry	turkey	turkey-food	upper midwest	5		REPTDK01	A	A2	33	PDS000158107	SALM1.0 - 6771.1.1.30.1	SALM1.0 - 6771.1.1	aph(3'')-Ib,aph(6)-Id,tet(A)	aminoglycosides,tetracyclines	none			yes		yes	yes
FSIS22210214	SRR21930395	SAMN31313694	USDA-FSIS	2022	USA	WI	commercial poultry	turkey	turkey-food	upper midwest	5			B	B1	33	PDS000158107	SALM1.0 - 6771.1.3.2x	SALM1.0 - 6771.1.3	aph(3'')-Ib,aph(6)-Id,tet(A)	aminoglycosides,tetracyclines	ColE1,ColpVC		MOBP	no		yes	yes
FSIS22210233	SRR22008091	SAMN31408484	USDA-FSIS	2022	USA	OH	commercial poultry	chicken	chicken-food	central valley	5		REPTDK01	A	A2	33	PDS000158107	SALM1.0 - 6771.1.1.30.1.6	SALM1.0 - 6771.1.1	aph(3'')-Ib,aph(6)-Id,tet(A)	aminoglycosides,tetracyclines	none			yes		yes	yes
FSIS22210530	SRR22275963	SAMN31712969	USDA-FSIS	2022	USA	MS	commercial poultry	chicken	chicken-food	south	4			H		33	PDS000158106	SALM1.0 - 6771.1.1.7.5	SALM1.0 - 6771.1.1	aph(3'')-Ib,aph(6)-Id,tet(A)	aminoglycosides,tetracyclines	ColpVC		MOBQ	no		yes	yes
FSIS22210897	SRR22398758	SAMN31854863	USDA-FSIS	2022	Canada		commercial poultry	turkey	turkey-food	outside USA	outside USA		REPTDK01	A		33	PDS000158107	SALM1.0 - 6771.1.1.30.1	SALM1.0 - 6771.1.1	aph(3'')-Ib,aph(6)-Id,tet(A)	aminoglycosides,tetracyclines	ColE1		MOBP	yes			yes
FSIS22210999	SRR22548808	SAMN32075167	USDA-FSIS	2022	USA	AR	commercial poultry	turkey	turkey-food	south	6		REPTDK01	singleton		33	PDS000158107	SALM1.0 - 6771.1.1.30.1	SALM1.0 - 6771.1.1	aph(3'')-Ib,aph(6)-Id,tet(A)	aminoglycosides,tetracyclines	none			yes			yes
FSIS22211184	SRR22854066	SAMN32353989	USDA-FSIS	2022	USA	NJ	commercial poultry	chicken	chicken-food	northeast	2			A	A4	33	PDS000158107	SALM1.0 - 6771.1.1.31	SALM1.0 - 6771.1.1	none	none	Col(pHAD28)			yes		yes	yes
FSIS22311605	SRR23255794	SAMN32942612	USDA-FSIS	2022	USA	UT	commercial poultry	turkey	turkey-food	southwest	8		REPTDK01	C	C2	33	PDS000158107	SALM1.0 - 6771.1.1.30.1	SALM1.0 - 6771.1.1	aph(3'')-Ib,aph(3')-Ia,aph(6)-Id,tet(A)	aminoglycosides,tetracyclines	IncI1-I(gamma)	PTU-I1	MOBP	yes		yes	yes
FSIS22311676	SRR23318186	SAMN33020737	USDA-FSIS	2022	USA	VA	commercial poultry	turkey	turkey-food	southeast	3	E	REPTDK01	A	A1	33	PDS000158107	SALM1.0 - 6771.1.1.30.1	SALM1.0 - 6771.1.1	aph(3'')-Ib,aph(6)-Id,tet(A)	aminoglycosides,tetracyclines	none		MOBP	yes		yes	yes
FSIS22311770	SRR23318196	SAMN33020764	USDA-FSIS	2023	USA	SC	commercial poultry	turkey	turkey-food	southeast	4	E	REPTDK01	A		33	PDS000158107	SALM1.0 - 6771.1.1.30.1	SALM1.0 - 6771.1.1	aph(3'')-Ib,aph(6)-Id,tet(A)	aminoglycosides,tetracyclines	none		MOBP	yes		yes	yes
FSIS22311772	SRR23318201	SAMN33020766	USDA-FSIS	2023	USA	UT	commercial poultry	turkey	turkey-food	southwest	8		REPTDK01	A	A1	33	PDS000158107	SALM1.0 - 6771.1.1.30.1	SALM1.0 - 6771.1.1	aph(3'')-Ib,aph(6)-Id,tet(A)	aminoglycosides,tetracyclines	none			yes		yes	yes
FSIS22311806	SRR23364254	SAMN33193379	USDA-FSIS	2023	USA	CA	commercial poultry	turkey	turkey-food	west	9			K		33	PDS000158107	SALM1.0 - 6771.1.1.31.1	SALM1.0 - 6771.1.1	aph(3'')-Ib,aph(6)-Id,tet(A)	aminoglycosides,tetracyclines	none		MOBP	yes		yes	yes
FSIS22311838	SRR23350431	SAMN33141038	USDA-FSIS	2023	USA	UT	commercial poultry	turkey	turkey-food	southwest	8		REPTDK01	A	A1	33	PDS000158107	SALM1.0 - 6771.1.1.30.1.602	SALM1.0 - 6771.1.1	aph(3'')-Ib,aph(6)-Id,tet(A)	aminoglycosides,tetracyclines	none			yes		yes	yes
FSIS22311850	SRR23364280	SAMN33193426	USDA-FSIS	2023	USA	GA	commercial poultry	chicken	chicken-food	southeast	4			A	A1	33	PDS000158107	SALM1.0 - 6771.1.1.46.1	SALM1.0 - 6771.1.1	aph(3'')-Ib,aph(6)-Id,tet(A)	aminoglycosides,tetracyclines	none			yes		yes	yes
FSIS22312076	SRR23619004	SAMN33443305	USDA-FSIS	2023	USA	PA	commercial poultry	turkey	turkey-food	northeast	3	E	REPTDK01	A	A1	33	PDS000158107	SALM1.0 - 6771.1.1.30.1.6	SALM1.0 - 6771.1.1	aph(3'')-Ib,aph(6)-Id,tet(A)	aminoglycosides,tetracyclines	none		MOBP;MOBQ	yes		yes	yes
FSIS22312077	SRR23618993	SAMN33443306	USDA-FSIS	2023	USA	NC	commercial poultry	turkey	turkey-food	southeast	4	E	REPTDK01	A	A2	33	PDS000158107	SALM1.0 - 6771.1.1.30.1	SALM1.0 - 6771.1.1	aph(3'')-Ib,aph(6)-Id,tet(A)	aminoglycosides,tetracyclines	none			yes		yes	yes
FSIS22312310	SRR23848065	SAMN33786246	USDA-FSIS	2023	USA	CA	commercial poultry	turkey	turkey-food	west	9			K		33	PDS000158107	SALM1.0 - 6771.1.1.31.1.35	SALM1.0 - 6771.1.1	aph(3'')-Ib,aph(6)-Id,tet(A)	aminoglycosides,tetracyclines	none			yes		yes	yes
FSIS22312450	SRR24065806	SAMN34069848	USDA-FSIS	2023	USA	CA	commercial poultry	turkey	turkey-food	west	9			K		33	PDS000158107	SALM1.0 - 6771.1.1.31.1	SALM1.0 - 6771.1.1	aph(3'')-Ib,aph(6)-Id,tet(A)	aminoglycosides,tetracyclines	none		MOBP	yes		yes	yes
FSIS22312502	SRR24065911	SAMN34069910	USDA-FSIS	2023	USA	OK	swine	swine	swine-food	south	6			A		33	PDS000158107	SALM1.0 - 6771.1.1.31.1	SALM1.0 - 6771.1.1	aph(3'')-Ib,aph(6)-Id,qnrB19,tet(A)	aminoglycosides,tetracyclines,quinolones	Col(pHAD28)			yes		yes	yes
FSIS22312838	SRR24482010	SAMN35010004	USDA-FSIS	2023	USA	IN	commercial poultry	turkey	turkey-food	central valley	5		REPTDK01	A		33	PDS000158107	SALM1.0 - 6771.1.1.30.1.6	SALM1.0 - 6771.1.1	aph(3'')-Ib,aph(6)-Id,tet(A)	aminoglycosides,tetracyclines	Col156,Col(pHAD28),ColE1,ColpVC		MOBP;MOBQ	yes		yes	yes
FSIS22312956	SRR24737985	SAMN35365103	USDA-FSIS	2023	USA	AR	commercial poultry	turkey	turkey-food	south	6		REPTDK01	A	A1	33	PDS000158107	SALM1.0 - 6771.1.1.30.1	SALM1.0 - 6771.1.1	aph(3'')-Ib,aph(6)-Id,tet(A)	aminoglycosides,tetracyclines	none		MOBP	yes		yes	yes
FSIS22313052	SRR24756278	SAMN35448798	USDA-FSIS	2023	USA	CA	commercial poultry	turkey	turkey-food	west	9			K		33	PDS000158107	SALM1.0 - 6771.1.1.31.1.41	SALM1.0 - 6771.1.1	aph(3'')-Ib,aph(6)-Id,tet(A)	aminoglycosides,tetracyclines	none			yes		yes	yes
FSIS22313058	SRR24756259	SAMN35448781	USDA-FSIS	2023	Canada		commercial poultry	chicken	chicken-food	outside USA	outside USA			K		33	PDS000158107	SALM1.0 - 6771.1.1.31.1.41	SALM1.0 - 6771.1.1	aph(3'')-Ib,aph(6)-Id,tet(A)	aminoglycosides,tetracyclines	none			yes			yes
FSIS22313325	SRR25007455	SAMN35881408	USDA-FSIS	2023	USA	MN	commercial poultry	turkey	turkey-food	upper midwest	5		REPTDK01	A	A1	33	PDS000158107	SALM1.0 - 6771.1.1.30.1	SALM1.0 - 6771.1.1	aph(3'')-Ib,aph(6)-Id,tet(A)	aminoglycosides,tetracyclines	none		MOBP	yes		yes	yes
FSIS22313336	SRR25022072	SAMN35985444	USDA-FSIS	2023	USA	RI	commercial poultry	chicken	chicken-food	northeast	1		REPTDK01	A	A1	33	PDS000158107	SALM1.0 - 6771.1.1.30.1	SALM1.0 - 6771.1.1	aph(3'')-Ib,aph(6)-Id,tet(A)	aminoglycosides,tetracyclines	none			yes		yes	yes
FSIS22313343	SRR25024629	SAMN35985451	USDA-FSIS	2023	USA	VA	commercial poultry	turkey	turkey-food	southeast	3		REPTDK01	A	A1	33	PDS000158107	SALM1.0 - 6771.1.1.30.1.612	SALM1.0 - 6771.1.1	aph(3'')-Ib,aph(6)-Id,tet(A)	aminoglycosides,tetracyclines	none			yes		yes	yes
FSIS22313464	SRR25209388	SAMN36376854	USDA-FSIS	2023	USA	IN	commercial poultry	turkey	turkey-food	central valley	5		REPTDK01	A	A1	33	PDS000158107	SALM1.0 - 6771.1.1.30	SALM1.0 - 6771.1.1	aph(3'')-Ib,aph(6)-Id,tet(A)	aminoglycosides,tetracyclines	none		MOBP	yes		yes	yes
FSIS22313541	SRR25268535	SAMN36439800	USDA-FSIS	2023	USA	VA	commercial poultry	turkey	turkey-food	southeast	3		REPTDK01	A		33	PDS000158107	SALM1.0 - 6771.1.1.30.1	SALM1.0 - 6771.1.1	aph(3'')-Ib,aph(6)-Id,tet(A)	aminoglycosides,tetracyclines	Col156		MOBP;MOBP;MOBQ;MOBQ	yes		yes	yes
FSIS22313582	SRR25302940	SAMN36493627	USDA-FSIS	2023	USA	OH	commercial poultry	turkey	turkey-food	central valley	5		REPTDK01	A	A1	33	PDS000158107	SALM1.0 - 6771.1.1.30	SALM1.0 - 6771.1.1	aph(3'')-Ib,aph(6)-Id,tet(A)	aminoglycosides,tetracyclines	none			yes		yes	yes
FSIS22313603	SRR25386845	SAMN36676418	USDA-FSIS	2023	USA	CA	commercial poultry	turkey	turkey-food	west	9			K		33	PDS000158107	SALM1.0 - 6771.1.1.31.1	SALM1.0 - 6771.1.1	aph(3'')-Ib,aph(6)-Id,tet(A)	aminoglycosides,tetracyclines	none			yes		yes	yes
FSIS22313742	SRR25526227	SAMN36843566	USDA-FSIS	2023	USA	CA	commercial poultry	turkey	turkey-food	west	9			K		33	PDS000158107	SALM1.0 - 6771.1.1.31.1	SALM1.0 - 6771.1.1	aph(3'')-Ib,aph(6)-Id,tet(A)	aminoglycosides,tetracyclines	ColE1			yes		yes	yes
FSIS22313772	SRR25551439	SAMN36873031	USDA-FSIS	2023	USA	AR	commercial poultry	turkey	turkey-food	south	6		REPTDK01	C		33	PDS000158107	SALM1.0 - 6771.1.1.30.1	SALM1.0 - 6771.1.1	aph(3'')-Ib,aph(6)-Id,tet(A)	aminoglycosides,tetracyclines	IncI1-I(gamma)	PTU-I1	MOBP	yes		yes	yes
FSIS22313780	SRR25553664	SAMN36876938	USDA-FSIS	2023	USA	TX	commercial poultry	chicken	chicken-food	south	6		REPTDK01	A	A1	33	PDS000158107	SALM1.0 - 6771.1.1.30.1	SALM1.0 - 6771.1.1	aph(3'')-Ib,aph(6)-Id,tet(A)	aminoglycosides,tetracyclines	none			yes		yes	yes
FSIS22313836	SRR25649526	SAMN36996299	USDA-FSIS	2023	USA	VA	commercial poultry	turkey	turkey-food	southeast	3		REPTDK01	A	A1	33	PDS000158107	SALM1.0 - 6771.1.1.30.1.704	SALM1.0 - 6771.1.1	aph(3'')-Ib,aph(6)-Id,tet(A)	aminoglycosides,tetracyclines	none			yes		yes	yes
FSIS22313900	SRR25661691	SAMN37017737	USDA-FSIS	2023	USA	VA	commercial poultry	turkey	turkey-food	southeast	3		REPTDK01	A	A1	33	PDS000158107	SALM1.0 - 6771.1.1.30.1.6	SALM1.0 - 6771.1.1	aph(3'')-Ib,aph(3')-Ia,aph(6)-Id,tet(A)	aminoglycosides,tetracyclines	none		MOBP	yes		yes	yes
FSIS22313988	SRR25748122	SAMN37127959	USDA-FSIS	2023	USA	IN	commercial poultry	turkey	turkey-food	central valley	5		REPTDK01	A	A1	33	PDS000158107	SALM1.0 - 6771.1.1.30.1.580	SALM1.0 - 6771.1.1	aph(3'')-Ib,aph(6)-Id,tet(A)	aminoglycosides,tetracyclines	ColE1,ColE1,ColE1		MOBP	yes		yes	yes
FSIS31800145	SRR6741478	SAMN08555381	USDA-FSIS	2018	USA	IA	commercial poultry	turkey	turkey-food	upper midwest	7			B	B1	33	PDS000158107	SALM1.0 - 6771.1.3.2x	SALM1.0 - 6771.1.3	aph(3'')-Ib,aph(6)-Id,tet(A)	aminoglycosides,tetracyclines	ColE1		MOBP	no		yes	yes
FSIS31800273	SRR6902582	SAMN08799038	USDA-FSIS	2018	USA	MN	commercial poultry	turkey	turkey-food	upper midwest	5			B	B1	33	PDS000158107	SALM1.0 - 6771.1.3.2x	SALM1.0 - 6771.1.3	aph(3'')-Ib,aph(6)-Id,tet(A)	aminoglycosides,tetracyclines	Col156,ColE1		MOBP;MOBP;MOBQ	no		yes	yes
FSIS31800382	SRR7167946	SAMN09211324	USDA-FSIS	2018	USA	IN	commercial poultry	turkey	turkey-food	central valley	5			B	B2	33	PDS000158107	SALM1.0 - 6771.1.3.2x	SALM1.0 - 6771.1.3	aph(3'')-Ib,aph(6)-Id	aminoglycosides	ColE1,ColE1		MOBP;MOBQ	no		yes	yes
FSIS31800451	SRR7207850	SAMN09238135	USDA-FSIS	2018	USA	WI	commercial poultry	turkey	turkey-food	upper midwest	5			B	B3	33	PDS000158106	SALM1.0 - 6771.1.1.9.3	SALM1.0 - 6771.1.1	aph(3')-Ia,blaTEM-1C	aminoglycosides,penicillins	Col440II,Col(pHAD28),Col156,ColE1,ColE1,ColpVC		MOBP;MOBP;MOBQ;MOBQ	no		yes	yes
FSIS31800487	SRR7248302	SAMN09291734	USDA-FSIS	2018	USA	TN	swine	swine	swine-food	central valley	4			A	A1	33	PDS000158107	SALM1.0 - 6771.1.1.29.2	SALM1.0 - 6771.1.1	aph(3'')-Ib,aph(6)-Id,tet(A)	aminoglycosides,tetracyclines	ColE1			yes		yes	yes
FSIS31800493	SRR7349380	SAMN09431257	USDA-FSIS	2018	USA	CA	commercial poultry	turkey	turkey-food	west	9			B	B1	33	PDS000158107			aph(3'')-Ib,aph(6)-Id,tet(A)	aminoglycosides,tetracyclines	Col156,ColE1		MOBP;MOBQ	no		yes	yes
FSIS31800824	SRR7657510	SAMN09780219	USDA-FSIS	2018	USA	MN	commercial poultry	chicken	chicken-food	upper midwest	5			A	A1	33	PDS000158107	SALM1.0 - 6771.1	SALM1.0 - 6771.1	aph(3'')-Ib,aph(6)-Id,tet(A)	aminoglycosides,tetracyclines	ColpVC			no		yes	yes
FSIS31800839	SRR7657496	SAMN09779931	USDA-FSIS	2018	USA	PA	commercial poultry	turkey	turkey-food	northeast	3			B	B1	33	PDS000158107	SALM1.0 - 6771.1.3.2x	SALM1.0 - 6771.1.3	aph(3'')-Ib,aph(6)-Id,tet(A)	aminoglycosides,tetracyclines	ColE1,Col156		MOBP;MOBP;MOBQ	no		yes	yes
FSIS31800857	SRR7695394	SAMN09836309	USDA-FSIS	2018	USA	WI	commercial poultry	turkey	turkey-food	upper midwest	5			B	B1	33	PDS000158107	SALM1.0 - 6771.1.3.2x	SALM1.0 - 6771.1.3	aph(3'')-Ib,aph(6)-Id,tet(A)	aminoglycosides,tetracyclines	ColE1		MOBP	no		yes	yes
FSIS31800974	SRR7810083	SAMN09994485	USDA-FSIS	2018	USA	CA	commercial poultry	turkey	turkey-food	west	9			B	B1	33	PDS000158107	SALM1.0 - 6771.1.3.2x	SALM1.0 - 6771.1.3	aph(3'')-Ib,aph(6)-Id,tet(A)	aminoglycosides,tetracyclines	Col156,ColE1		MOBP;MOBQ	no		yes	yes
FSIS31801023	SRR7815475	SAMN10027013	USDA-FSIS	2018	USA	PA	commercial poultry	turkey	turkey-food	northeast	3			B	B1	33	PDS000158107	SALM1.0 - 6771.1.3.2x	SALM1.0 - 6771.1.3	aph(3'')-Ib,aph(6)-Id,tet(A)	aminoglycosides,tetracyclines	ColE1,Col156		MOBP;MOBQ	no		yes	yes
FSIS31801384	SRR8395219	SAMN10693248	USDA-FSIS	2018	Canada		commercial poultry	chicken	chicken-food	outside USA	outside USA			A	A1	33	PDS000040490	SALM1.0 - 6771.1.23.2.1.1	SALM1.0 - 6771.1.23	aph(3'')-Ib,aph(6)-Id,tet(A)	aminoglycosides,tetracyclines	Col156,Col(pHAD28)		MOBQ	no			yes
FSIS31801387	SRR8440868	SAMN10741773	USDA-FSIS	2018	USA	MN	commercial poultry	turkey	turkey-food	upper midwest	5			B	B1	33	PDS000158107	SALM1.0 - 6771.1.3.2x	SALM1.0 - 6771.1.3	aph(3'')-Ib,aph(6)-Id,tet(A)	aminoglycosides,tetracyclines	ColE1			no		yes	yes
FSIS31901511	SRR8548564	SAMN10887135	USDA-FSIS	2019	Canada		commercial poultry	chicken	chicken-food	outside USA	outside USA			A	A1	33	PDS000040490	SALM1.0 - 6771.1.23.2.1.1	SALM1.0 - 6771.1.23	aph(3'')-Ib,aph(6)-Id,tet(A)	aminoglycosides,tetracyclines	Col156,Col(pHAD28)		MOBQ	no			yes
FSIS32003171	SRR10972539	SAMN13930224	USDA-FSIS	2020	USA	VA	commercial poultry	turkey	turkey-food	southeast	3		REPTDK01	A	A1	33	PDS000158107	SALM1.0 - 6771.1.1.30.1	SALM1.0 - 6771.1.1	aph(3'')-Ib,aph(6)-Id,tet(A)	aminoglycosides,tetracyclines	Col156		MOBP;MOBQ	yes		yes	yes
FSIS32003426	SRR11291540	SAMN14360275	USDA-FSIS	2020	USA	TN	swine	swine	swine-food	central valley	4	A	REPTDK01	A		33	PDS000158107	SALM1.0 - 6771.1.1.30.1	SALM1.0 - 6771.1.1	aph(3'')-Ib,aph(6)-Id,tet(A)	aminoglycosides,tetracyclines	Col156		MOBQ	yes		yes	yes
FSIS32003570	SRR12137987	SAMN15430992	USDA-FSIS	2020	USA	NY	commercial poultry	chicken	chicken-food	northeast	2			F		33	PDS000014162	SALM1.0 - 6771.5.1.5.1	SALM1.0 - 6771.5.1	aph(3'')-Ib,aph(6)-Id	aminoglycosides	Col156		MOBQ	no		yes	yes
FSIS32003784	SRR12629916	SAMN16120921	USDA-FSIS	2020	USA	WI	commercial poultry	turkey	turkey-food	upper midwest	5	A	REPTDK01	singleton		33	PDS000158107	SALM1.0 - 6771.1.1.30.1.6	SALM1.0 - 6771.1.1	aph(3'')-Ib,aph(6)-Id,tet(A)	aminoglycosides,tetracyclines	none		MOBP	yes			yes
FSIS32003879	SRR12670089	SAMN16209023	USDA-FSIS	2020	USA	WI	commercial poultry	turkey	turkey-food	upper midwest	5	A	REPTDK01	A	A11	33	PDS000158107	SALM1.0 - 6771.1.1.30.1.6	SALM1.0 - 6771.1.1	aph(3'')-Ib,aph(6)-Id,tet(A)	aminoglycosides,tetracyclines	none		MOBP	yes		yes	yes
FSIS32003950	SRR12740637	SAMN16290361	USDA-FSIS	2020	USA	AR	commercial poultry	turkey	turkey-food	south	6	A	REPTDK01	A	A1	33	PDS000158107	SALM1.0 - 6771.1.1.30.1.181	SALM1.0 - 6771.1.1	aph(3'')-Ib,aph(6)-Id,tet(A)	aminoglycosides,tetracyclines	none			yes		yes	yes
FSIS32003951	SRR12740647	SAMN16290375	USDA-FSIS	2020	USA	PA	swine	swine	swine-food	northeast	3	A	REPTDK01	A	A1	33	PDS000158107	SALM1.0 - 6771.1.1.30.1.181	SALM1.0 - 6771.1.1	aph(3'')-Ib,aph(6)-Id,tet(A)	aminoglycosides,tetracyclines	none			yes		yes	yes
FSIS32004049	SRR12823444	SAMN16435515	USDA-FSIS	2020	USA	UT	commercial poultry	turkey	turkey-food	southwest	8			B	B1	33	PDS000158107	SALM1.0 - 6771.1.3.2x	SALM1.0 - 6771.1.3	aph(3'')-Ib,aph(6)-Id,tet(A)	aminoglycosides,tetracyclines	ColE1		MOBP	no		yes	yes
FSIS32004124	SRR12976639	SAMN16657009	USDA-FSIS	2020	USA	VA	commercial poultry	turkey	turkey-food	southeast	3	A	REPTDK01	A	A5	33	PDS000158107	SALM1.0 - 6771.1.1.30.1.193	SALM1.0 - 6771.1.1	aph(3'')-Ib,aph(6)-Id,tet(A)	aminoglycosides,tetracyclines	none			yes		yes	yes
FSIS32004405	SRR13254095	SAMN17118179	USDA-FSIS	2020	USA	TX	swine	swine	swine-food	south	6		REPTDK01	A	A1	33	PDS000158107	SALM1.0 - 6771.1.1.30.1.251	SALM1.0 - 6771.1.1	aph(3'')-Ib,aph(6)-Id,tet(A)	aminoglycosides,tetracyclines	none			yes		yes	yes
FSIS32104531	SRR13403395	SAMN17284389	USDA-FSIS	2020	USA	MN	commercial poultry	turkey	turkey-food	upper midwest	5			B	B1	33	PDS000158107	SALM1.0 - 6771.1.3.2x	SALM1.0 - 6771.1.3	aph(3'')-Ib,aph(6)-Id,tet(A)	aminoglycosides,tetracyclines	Col156,ColE1		MOBP;MOBQ	no		yes	yes
FSIS32104558	SRR13510830	SAMN17505198	USDA-FSIS	2020	USA	PA	commercial poultry	turkey	turkey-food	northeast	3		REPTDK01	A	A1	33	PDS000158107	SALM1.0 - 6771.1.1.30.1	SALM1.0 - 6771.1.1	aph(3'')-Ib,aph(6)-Id,tet(A)	aminoglycosides,tetracyclines	none		MOBP	yes		yes	yes
FSIS32104791	SRR13867540	SAMN18172726	USDA-FSIS	2021	USA	MN	commercial poultry	turkey	turkey-food	upper midwest	5	B	REPTDK01	A	A1	33	PDS000158107	SALM1.0 - 6771.1.1.30.1.232	SALM1.0 - 6771.1.1	aph(3'')-Ib,aph(6)-Id,tet(A)	aminoglycosides,tetracyclines	none			yes		yes	yes
FSIS32105174	SRR14601781	SAMN19281645	USDA-FSIS	2021	USA	MN	commercial poultry	turkey	turkey-food	upper midwest	5	C	REPTDK01	A	A2	33	PDS000158107	SALM1.0 - 6771.1.1.30.1.6	SALM1.0 - 6771.1.1	aph(3'')-Ib,aph(6)-Id,blaTEM-1A,tet(A)	aminoglycosides,tetracyclines,penicillins	none		MOBP	yes		yes	yes
FSIS32105226	SRR14679262	SAMN19406438	USDA-FSIS	2021	USA	WI	commercial poultry	turkey	turkey-food	upper midwest	5			B	B1	33	PDS000158107	SALM1.0 - 6771.1.3.2x	SALM1.0 - 6771.1.3	aph(3'')-Ib,aph(6)-Id,tet(A)	aminoglycosides,tetracyclines	ColE1		MOBP	no		yes	yes
FSIS32105637	SRR16089649	SAMN21857311	USDA-FSIS	2021	USA	IL	commercial poultry	chicken	chicken-food	central valley	5			A		33	PDS000158107	SALM1.0 - 6771.1.1.31.1.26	SALM1.0 - 6771.1.1	aph(3'')-Ib,aph(6)-Id,tet(A)	aminoglycosides,tetracyclines	Col156,ColE1		MOBQ;MOBV	yes		yes	yes
FSIS32206687	SRR18685858	SAMN27478721	USDA-FSIS	2022	USA	AR	commercial poultry	turkey	turkey-food	south	6		REPTDK01	A	A5	33	PDS000158107	SALM1.0 - 6771.1.1.30.1.6	SALM1.0 - 6771.1.1	aph(3'')-Ib,aph(6)-Id,tet(A)	aminoglycosides,tetracyclines	none			yes		yes	yes
FSIS32206841	SRR19146885	SAMN28163880	USDA-FSIS	2022	USA	MI	commercial poultry	turkey	turkey-food	upper midwest	5		REPTDK01	A	A2	33	PDS000158107	SALM1.0 - 6771.1.1.30.1.6	SALM1.0 - 6771.1.1	aph(3'')-Ib,aph(6)-Id,tet(A)	aminoglycosides,tetracyclines	none			yes		yes	yes
FSIS32207100	SRR19546551	SAMN28875142	USDA-FSIS	2022	USA	IL	commercial poultry	turkey	turkey-food	central valley	5		REPTDK01	C	C2	33	PDS000158107	SALM1.0 - 6771.1.1.30.1.6	SALM1.0 - 6771.1.1	aph(3'')-Ib,aph(6)-Id,blaTEM-1B,sul2,tet(A)	aminoglycosides,tetracyclines,penicillins	IncI1-I(gamma)	PTU-I1	MOBP;MOBP;MOBQ	yes		yes	yes
FSIS32207328	SRR20204224	SAMN29751280	USDA-FSIS	2022	USA	IN	commercial poultry	chicken	chicken-food	central valley	5			H		33	PDS000158106	SALM1.0 - 6771.1.1.7	SALM1.0 - 6771.1.1	aph(3'')-Ib,aph(6)-Id,tet(A)	aminoglycosides,tetracyclines	ColE1,ColpVC			no		yes	yes
FSIS32207979	SRR22007196	SAMN31405952	USDA-FSIS	2022	USA	LA	commercial poultry	chicken	chicken-food	south	6			singleton		33	PDS000158106	SALM1.0 - 6771.1.1.7.5	SALM1.0 - 6771.1.1	aph(3'')-Ib,aph(6)-Id,tet(A)	aminoglycosides,tetracyclines	Col(MG828)		MOBH	no			yes
FSIS32208109	SRR22236191	SAMN31664982	USDA-FSIS	2022	USA	MS	commercial poultry	chicken	chicken-food	south	4			M		33	PDS000158106	SALM1.0 - 6771.1.1.7.5	SALM1.0 - 6771.1.1	aph(3'')-Ib,aph(6)-Id,tet(A)	aminoglycosides,tetracyclines	ColE1,ColpVC		MOBQ	no		yes	yes
FSIS32308495	SRR23194904	SAMN32878006	USDA-FSIS	2022	USA	PA	commercial poultry	chicken	chicken-food	northeast	3		REPTDK01	A	A1	33	PDS000158107	SALM1.0 - 6771.1.1.30.1	SALM1.0 - 6771.1.1	none	none	none			yes		yes	yes
FSIS32308627	SRR23333028	SAMN33057834	USDA-FSIS	2023	USA	VA	commercial poultry	turkey	turkey-food	southeast	3	E	REPTDK01	A	A5	33	PDS000158107	SALM1.0 - 6771.1.1.30.1.601	SALM1.0 - 6771.1.1	aph(3'')-Ib,aph(6)-Id,tet(A)	aminoglycosides,tetracyclines	ColE1		MOBP;MOBP	yes		yes	yes
FSIS32308984	SRR23699150	SAMN33581356	USDA-FSIS	2023	USA	NC	commercial poultry	turkey	turkey-food	southeast	4	E	REPTDK01	A	A13	33	PDS000158107	SALM1.0 - 6771.1.1.30.1	SALM1.0 - 6771.1.1	aph(3'')-Ib,aph(6)-Id,tet(A)	aminoglycosides,tetracyclines	none			yes		yes	yes
FSIS32309057	SRR23851067	SAMN33786779	USDA-FSIS	2023	USA	MO	commercial poultry	turkey	turkey-food	central valley	7		REPTDK01	A	A1	33	PDS000158107	SALM1.0 - 6771.1.1.30.1	SALM1.0 - 6771.1.1	aph(3'')-Ib,aph(6)-Id,tet(A)	aminoglycosides,tetracyclines	none			yes		yes	yes
FSIS32309359	SRR24263596	SAMN34310384	USDA-FSIS	2023	USA	GA	commercial poultry	chicken	chicken-food	southeast	4			A	A4	33	PDS000158107	SALM1.0 - 6771.1.1.31.13.2	SALM1.0 - 6771.1.1	aph(3'')-Ib,aph(6)-Id,tet(A)	aminoglycosides,tetracyclines	ColE1		MOBP	yes		yes	yes
FSIS32309441	SRR24376487	SAMN34491403	USDA-FSIS	2023	USA	MO	commercial poultry	turkey	turkey-food	central valley	7			A		33	PDS000158107	SALM1.0 - 6771.1.1.31.1	SALM1.0 - 6771.1.1	aph(3'')-Ib,aph(6)-Id	aminoglycosides	IncQ1		MOBP;MOBQ;MOBQ	yes		yes	yes
FSIS32309679	SRR24878698	SAMN35679873	USDA-FSIS	2023	USA	CA	commercial poultry	turkey	turkey-food	west	9			K		33	PDS000158107	SALM1.0 - 6771.1.1.31.1	SALM1.0 - 6771.1.1	aph(3'')-Ib,aph(6)-Id,tet(A)	aminoglycosides,tetracyclines	none			yes		yes	yes
FSIS32309773	SRR25238407	SAMN36407779	USDA-FSIS	2023	USA	PA	commercial poultry	turkey	turkey-food	northeast	3		REPTDK01	A	A1	33	PDS000158107	SALM1.0 - 6771.1.1.30.1	SALM1.0 - 6771.1.1	aph(3'')-Ib,aph(6)-Id,tet(A)	aminoglycosides,tetracyclines	ColE1,Col156,Col156		MOBP;MOBP;MOBQ;MOBQ	yes		yes	yes
FSIS32309776	SRR25412082	SAMN36701772	USDA-FSIS	2023	USA	NJ	commercial poultry	turkey	turkey-food	northeast	2		REPTDK01	A	A1	33	PDS000158107	SALM1.0 - 6771.1.1.30.1.613	SALM1.0 - 6771.1.1	aph(3'')-Ib,aph(6)-Id,tet(A)	aminoglycosides,tetracyclines	Col156		MOBP;MOBQ;MOBQ	yes		yes	yes
FSIS32309777	SRR25411771	SAMN36701762	USDA-FSIS	2023	USA	UT	commercial poultry	turkey	turkey-food	southwest	8		REPTDK01	A		33	PDS000158107	SALM1.0 - 6771.1.1.30.1	SALM1.0 - 6771.1.1	aph(3'')-Ib,aph(6)-Id,tet(A)	aminoglycosides,tetracyclines	none		MOBP;MOBP	yes		yes	yes
FSW0194	SRR1272496	SAMN02678921	FDA-CVM	2011	Thailand		imported food	imported food	seafood	outside USA	outside USA			A		33	PDS000158106	SALM1.0 - 6771.1	SALM1.0 - 6771.1	gyrA(S83F)	quinolones	none		MOBP	no			yes
PNUSAS001746	SRR3475651	SAMN04867249	CDC-PulseNet	2015	USA	ND	human clinical	unknown exposure	unknown exposure	northern rockies	8			A	A1	33	PDS000158107	SALM1.0 - 6771.1.1.16	SALM1.0 - 6771.1.1	aph(3'')-Ib,aph(6)-Id,tet(A)	aminoglycosides,tetracyclines	ColpVC			no			yes
PNUSAS002126	SRR3499742	SAMN04961836	CDC-PulseNet	2016	USA	MD	human clinical	unknown exposure	unknown exposure	northeast	3			J		33	PDS000014162	SALM1.0 - 6771.5.1.2.1	SALM1.0 - 6771.5.1	aph(3'')-Ib,aph(6)-Id,tet(A)	aminoglycosides,tetracyclines	IncI1-I(gamma),Col156	PTU-NA	MOBP;MOBQ	no		yes	yes
PNUSAS002131	SRR3499746	SAMN04961841	CDC-NARMS	2016	USA	MD	human clinical	unknown exposure	unknown exposure	northeast	3			E		33	PDS000114062	SALM1.0 - 6771.1.5.1.1.10	SALM1.0 - 6771.1.5	none	none	IncI1-I(gamma),IncX1,Col8282,ColpVC,Col(pHAD28)	PTU-I1+PTU-X1	MOBP;MOBP;MOBP;MOBQ	no	yes	yes	yes
PNUSAS002160	SRR3571789	SAMN05013722	CDC-PulseNet	2005	USA	AK	human clinical	unknown exposure	unknown exposure		10			A	A7	33	PDS000158106	SALM1.0 - 6771.1.1.2	SALM1.0 - 6771.1.1	aph(3'')-Ib,aph(6)-Id,tet(A)	aminoglycosides,tetracyclines	Col156,ColE1,ColE1,ColpVC		MOBQ	no			yes
PNUSAS002163	SRR3571787	SAMN05013725	CDC-PulseNet	2009	USA	AK	human clinical	unknown exposure	unknown exposure		10			A	A1	33	PDS000158106	SALM1.0 - 6771.1.1.3.1.1	SALM1.0 - 6771.1.1	aph(3'')-Ib,aph(6)-Id,tet(A)	aminoglycosides,tetracyclines	Col156,ColpVC		MOBQ	no			yes
PNUSAS002164	SRR3571788	SAMN05013726	CDC-PulseNet	2010	USA	AK	human clinical	unknown exposure	unknown exposure		10			A	A7	33	PDS000158106	SALM1.0 - 6771.1.1.2.2	SALM1.0 - 6771.1.1	aph(3'')-Ib,aph(6)-Id,blaTEM-1C,tet(A)	aminoglycosides,tetracyclines,penicillins	Col(pHAD28),Col440II,Col156,ColE1,ColE1,ColpVC		MOBP;MOBQ	no			yes
PNUSAS002173	SRR3667838	SAMN05210690	CDC-PulseNet	2016	USA	MA	human clinical	backyard poultry contact	backyard poultry contact	northeast	1			D		33	PDS000114062	SALM1.0 - 6771.1.5.1.1.13	SALM1.0 - 6771.1.5	none	none	IncX1,Col(pHAD28),Col(pHAD28),ColpVC	PTU-X1	MOBP;MOBP;MOBP;MOBP	no		yes	yes
PNUSAS002242	SRR3713648	SAMN05214366	CDC-PulseNet	2015	USA	VA	human clinical	unknown exposure	unknown exposure	southeast	3			B	B2	33	PDS000158107	SALM1.0 - 6771.1.3.2x	SALM1.0 - 6771.1.3	aph(3'')-Ib,aph(6)-Id,tet(A)	aminoglycosides,tetracyclines	ColE1		MOBP	no			yes
PNUSAS002281	SRR3632936	SAMN05150107	CDC-PulseNet	2015	USA	OH	human clinical	backyard poultry contact	backyard poultry contact	central valley	5			D		33	PDS000114062	SALM1.0 - 6771.1.5.1.1	SALM1.0 - 6771.1.5	none	none	IncX1,Col(pHAD28),Col(pHAD28),ColpVC,ColpVC	PTU-X1	MOBP;MOBP;MOBP;MOBP	no			yes
PNUSAS002282	SRR3642948	SAMN05150108	CDC-PulseNet	2015	USA	OH	human clinical	backyard poultry contact	backyard poultry contact	central valley	5			D		33	PDS000114062	SALM1.0 - 6771.1.5.1.1.4	SALM1.0 - 6771.1.5	none	none	IncX1,Col(pHAD28),ColpVC,ColpVC	PTU-X1	MOBP;MOBP;MOBP	no			yes
PNUSAS002283	SRR3632937	SAMN05150109	CDC-PulseNet	2015	USA	OH	human clinical	unknown exposure	unknown exposure	central valley	5			D		33	PDS000114062	SALM1.0 - 6771.1.5.1.1.1	SALM1.0 - 6771.1.5	none	none	IncX1,Col(pHAD28),ColpVC,ColpVC	PTU-X1	MOBP;MOBP;MOBP	no			yes
PNUSAS002284	SRR3667928	SAMN05199475	CDC-PulseNet	2016	USA	NC	human clinical	backyard poultry contact	backyard poultry contact	southeast	4			D		33	PDS000114062	SALM1.0 - 6771.1.5.1.1	SALM1.0 - 6771.1.5	none	none	IncX1,Col(pHAD28),ColpVC	PTU-X1	MOBP;MOBP	no		yes	yes
PNUSAS002285	SRR3667929	SAMN05199476	CDC-PulseNet	2016	USA	NC	human clinical	backyard poultry contact	backyard poultry contact	southeast	4			D		33	PDS000114062			none	none	IncX1,Col(pHAD28),ColpVC	PTU-X1	MOBP;MOBP	no		yes	yes
PNUSAS002286	SRR3667930	SAMN05199477	CDC-PulseNet	2016	USA	NC	human clinical	backyard poultry contact	backyard poultry contact	southeast	4			D		33	PDS000114062	SALM1.0 - 6771.1.5.1.1.10	SALM1.0 - 6771.1.5	none	none	IncX1,Col(pHAD28),ColpVC	PTU-X1	MOBP;MOBP	no		yes	yes
PNUSAS002287	SRR3667932	SAMN05199479	CDC-PulseNet	2016	USA	NC	human clinical	backyard poultry contact	backyard poultry contact	southeast	4			D		33	PDS000114062	SALM1.0 - 6771.1.5.1.1	SALM1.0 - 6771.1.5	none	none	IncX1,Col156,Col(pHAD28),ColpVC	PTU-X1	MOBP;MOBP;MOBP;MOBQ	no		yes	yes
PNUSAS002288	SRR3667933	SAMN05199480	CDC-PulseNet	2016	USA	NC	human clinical	backyard poultry contact	backyard poultry contact	southeast	4			D		33	PDS000114062	SALM1.0 - 6771.1.5.1.1.10	SALM1.0 - 6771.1.5	none	none	IncX1,Col(pHAD28),ColpVC	PTU-X1	MOBP;MOBP	no		yes	yes
PNUSAS002392	SRR3667935	SAMN05199482	CDC-PulseNet	2016	USA	NC	human clinical	backyard poultry contact	backyard poultry contact	southeast	4			singleton		33	PDS000114062	SALM1.0 - 6771.1.5.1.1.10	SALM1.0 - 6771.1.5	tet(B)	tetracyclines	IncX1,IncI1-I(gamma),ColE1,Col(pHAD28),ColpVC		MOBP;MOBP;MOBP;MOBP	no			yes
PNUSAS002393	SRR3667936	SAMN05199483	CDC-PulseNet	2016	USA	NC	human clinical	backyard poultry contact	backyard poultry contact	southeast	4			D		33	PDS000114062	SALM1.0 - 6771.1.5.1.1.1	SALM1.0 - 6771.1.5	none	none	IncX1,Col(pHAD28),Col(pHAD28),ColpVC	PTU-X1	MOBP;MOBP;MOBP	no		yes	yes
PNUSAS002465	SRR3743907	SAMN05226593	CDC-PulseNet	2015	USA	AK	human clinical	unknown exposure	unknown exposure		10			A	A6	33	PDS000158107	SALM1.0 - 6771.1.1.21.1	SALM1.0 - 6771.1.1	aph(3'')-Ib,aph(6)-Id,tet(A)	aminoglycosides,tetracyclines	ColE1		MOBV	no			yes
PNUSAS002712	SRR3996844	SAMN05441435	CDC-PulseNet	2016	USA	ND	human clinical	backyard poultry contact	backyard poultry contact	northern rockies	8			D		33	PDS000114062	SALM1.0 - 6771.1.5.1.1	SALM1.0 - 6771.1.5	none	none	IncX1,Col(pHAD28),Col(pHAD28),ColpVC	PTU-X1	MOBP;MOBP;MOBP	no		yes	yes
PNUSAS002855	SRR3996675	SAMN05420817	CDC-PulseNet	2016	USA	IA	human clinical	unknown exposure	unknown exposure	upper midwest	7			I		473	PDS000001789	SALM1.0 - 1176.1.1.1	SALM1.0 - 1176.1.1	none	none	IncFII,ColE1,Col(pHAD28)	PTU-E78+PTU-NA	MOBF;MOBH;MOBP;MOBP	no		yes	yes
PNUSAS002882	SRR3930221	SAMN05374488	CDC-PulseNet	2016	USA	CO	human clinical	backyard poultry contact	backyard poultry contact	southwest	8			D		33	PDS000114062	SALM1.0 - 6771.1.5.1.1.1	SALM1.0 - 6771.1.5	none	none	IncX1,Col(pHAD28),ColpVC	PTU-X1	MOBP;MOBP;MOBP	no		yes	yes
PNUSAS002894	SRR3933563	SAMN05379473	CDC-PulseNet	2016	USA	CT	human clinical	unknown exposure	unknown exposure	northeast	1			A	A1	33	PDS000158106	SALM1.0 - 6771.1.1	SALM1.0 - 6771.1.1	none	none	none		MOBQ	no		yes	yes
PNUSAS002973	SRR3933557	SAMN05396753	CDC-PulseNet	2016	USA	CO	human clinical	unknown exposure	unknown exposure	southwest	8			D		33	PDS000114062	SALM1.0 - 6771.1.5.1.1.1	SALM1.0 - 6771.1.5	none	none	IncX1,Col(pHAD28),ColpVC	PTU-X1	MOBP;MOBP	no		yes	yes
PNUSAS003275	SRR4039923	SAMN05513261	CDC-PulseNet	2016	USA	IA	human clinical	backyard poultry contact	backyard poultry contact	upper midwest	7			D		33	PDS000114062	SALM1.0 - 6771.1.5.1.1.1	SALM1.0 - 6771.1.5	none	none	IncX1,Col(pHAD28),ColpVC	PTU-X1	MOBP;MOBP;MOBP	no		yes	yes
PNUSAS003476	SRR4046909	SAMN05578573	CDC-PulseNet	2016	USA	IA	human clinical	unknown exposure	unknown exposure	upper midwest	7			D		33	PDS000114062	SALM1.0 - 6771.1.5.1.1.10	SALM1.0 - 6771.1.5	none	none	IncX1,Col156,Col(pHAD28),ColpVC	PTU-X1	MOBP;MOBP;MOBQ	no		yes	yes
PNUSAS003479	SRR4054682	SAMN05603666	CDC-PulseNet	2016	USA	ND	human clinical	backyard poultry contact	backyard poultry contact	northern rockies	8			D		33	PDS000114062	SALM1.0 - 6771.1.5.1.1	SALM1.0 - 6771.1.5	none	none	IncX1,Col(pHAD28),ColpVC	PTU-X1	MOBP;MOBP;MOBP	no		yes	yes
PNUSAS003480	SRR4054683	SAMN05603667	CDC-PulseNet	2016	USA	ND	human clinical	unknown exposure	unknown exposure	northern rockies	8			B	B1	33	PDS000158107	SALM1.0 - 6771.1.3.2x	SALM1.0 - 6771.1.3	aph(3'')-Ib,aph(6)-Id,tet(A)	aminoglycosides,tetracyclines	ColE1		MOBP	no		yes	yes
PNUSAS003483	SRR4054686	SAMN05603673	CDC-PulseNet	2016	USA	ND	human clinical	unknown exposure	unknown exposure	northern rockies	8			D		33	PDS000114062	SALM1.0 - 6771.1.5.1.1.4	SALM1.0 - 6771.1.5	none	none	IncX1,Col(pHAD28),ColpVC	PTU-X1	MOBP;MOBP;MOBP	no		yes	yes
PNUSAS004666	SRR4434810	SAMN05919882	CDC-PulseNet	2016	USA	HI	human clinical	unknown exposure	unknown exposure		9			B	B3	33	PDS000158106	SALM1.0 - 6771.1.1.9.1	SALM1.0 - 6771.1.1	blaTEM-1C	penicillins	Col(pHAD28),Col440II,Col156,ColE1,ColE1,ColpVC		MOBP;MOBQ	no		yes	yes
PNUSAS004832	SRR5044016	SAMN06045796	CDC-PulseNet	2016	USA	CT	human clinical	unknown exposure	unknown exposure	northeast	1			D		33	PDS000114062	SALM1.0 - 6771.1.5.1.1.1	SALM1.0 - 6771.1.5	none	none	ColE1,Col(pHAD28),Col156,IncX1,ColpVC	PTU-X1	MOBP;MOBP;MOBP;MOBQ;MOBQ	no		yes	yes
PNUSAS005185	SRR5060591	SAMN06067959	CDC-PulseNet	2016	USA	RI	human clinical	unknown exposure	unknown exposure	northeast	1			I		473	PDS000001789	SALM1.0 - 1176.1.1	SALM1.0 - 1176.1.1	none	none	IncFII,ColE1,Col(pHAD28)	PTU-E78+PTU-NA	MOBF;MOBH;MOBP;MOBP	no		yes	yes
PNUSAS005189	SRR5057234	SAMN06045784	CDC-PulseNet	2016	USA	CT	human clinical	unknown exposure	unknown exposure	northeast	1			D		33	PDS000114062	SALM1.0 - 6771.1.5.1.1.1	SALM1.0 - 6771.1.5	none	none	IncX1,ColE1,Col(pHAD28),Col156,ColpVC,ColpVC	PTU-X1	MOBP;MOBP;MOBP;MOBQ;MOBQ	no		yes	yes
PNUSAS005305	SRR5110773	SAMN05992313	CDC-NARMS	2016	USA	UT	human clinical	unknown exposure	unknown exposure	southwest	8			B	B1	33	PDS000158107	SALM1.0 - 6771.1.3.2x	SALM1.0 - 6771.1.3	aph(3'')-Ib,aph(6)-Id,tet(A)	aminoglycosides,tetracyclines	ColE1		MOBP	no	yes	yes	yes
PNUSAS005448	SRR5044089	SAMN06036228	CDC-PulseNet	2015	USA	WY	human clinical	unknown exposure	unknown exposure	northern rockies	8			A	A7	33	PDS000158106	SALM1.0 - 6771.1.1.10.1	SALM1.0 - 6771.1.1	aph(3'')-Ib,aph(3')-Ia,aph(6)-Id,blaTEM-1C,tet(A)	aminoglycosides,tetracyclines,penicillins	Col(pHAD28),Col440II,Col156,Col156,ColE1,ColpVC		MOBP;MOBQ;MOBQ;MOBQ	no			yes
PNUSAS005943	SRR5130005	SAMN06173479	CDC-PulseNet	2016	USA	UT	human clinical	unknown exposure	unknown exposure	southwest	8			singleton		33	PDS000158106	SALM1.0 - 6771.1.1.9.1	SALM1.0 - 6771.1.1	blaTEM-1C	penicillins	Col(pHAD28),Col440II,Col156,ColE1,ColpVC		MOBH;MOBP;MOBQ	no			yes
PNUSAS006468	SRR5132377	SAMN06186990	CDC-PulseNet	2016	USA	WY	human clinical	unknown exposure	unknown exposure	northern rockies	8			A	A7	33	PDS000158106	SALM1.0 - 6771.1.1.10.1	SALM1.0 - 6771.1.1	aph(3'')-Ib,aph(3')-Ia,aph(6)-Id,blaTEM-1C,tet(A)	aminoglycosides,tetracyclines,penicillins	Col440II,Col(pHAD28),Col156,Col156,ColE1,ColpVC		MOBP;MOBQ;MOBQ;MOBQ	no		yes	yes
PNUSAS007345	SRR5221528	SAMN06229882	CDC-PulseNet	2016	USA	ND	human clinical	unknown exposure	unknown exposure	northern rockies	8			B	B3	33	PDS000158106	SALM1.0 - 6771.1.1.9.1	SALM1.0 - 6771.1.1	none	none	Col156,ColE1,ColE1,ColpVC		MOBQ	no		yes	yes
PNUSAS007754	SRR5217680	SAMN06272703	CDC-PulseNet	2016	USA	HI	human clinical	unknown exposure	unknown exposure		9			B	B3	33	PDS000158106	SALM1.0 - 6771.1.1.9	SALM1.0 - 6771.1.1	aph(3'')-Ib,aph(6)-Id,blaTEM-1C,tet(A)	aminoglycosides,tetracyclines,penicillins	Col440II,Col(pHAD28),Col156,ColE1,ColE1,ColpVC		MOBP;MOBQ	no		yes	yes
PNUSAS008655	SRR5275046	SAMN06342565	CDC-PulseNet	2016	USA	GA	human clinical	backyard poultry contact	backyard poultry contact	southeast	4			D		33	PDS000114062	SALM1.0 - 6771.1.5.1.1.1	SALM1.0 - 6771.1.5	none	none	IncX1,Col(pHAD28),Col(pHAD28),ColpVC	PTU-X1	MOBP;MOBP;MOBP	no		yes	yes
PNUSAS008821	SRR5296130	SAMN06350854	CDC-PulseNet	2016	USA	GA	human clinical	unknown exposure	unknown exposure	southeast	4			D		33	PDS000114062	SALM1.0 - 6771.1.5.1.1.10	SALM1.0 - 6771.1.5	none	none	IncX1,Col(pHAD28),Col(pHAD28),ColpVC	PTU-X1	MOBP;MOBP	no		yes	yes
PNUSAS008824	SRR5335974	SAMN06461462	CDC-PulseNet	2016	USA	GA	human clinical	unknown exposure	unknown exposure	southeast	4			singleton		33	PDS000158107	SALM1.0 - 6771	SALM1.0 - 6771	aph(3'')-Ib,aph(6)-Id,qnrB19,tet(A)	aminoglycosides,tetracyclines,quinolones	Col156,Col(pHAD28)		MOBQ	no			yes
PNUSAS008996	SRR5335987	SAMN06456788	CDC-PulseNet	2016	USA	IA	human clinical	unknown exposure	unknown exposure	upper midwest	7			singleton		33	PDS000129867	SALM1.0 - 6771.1.21.1.1	SALM1.0 - 6771.1.21	aph(3'')-Ib,aph(6)-Id,tet(A)	aminoglycosides,tetracyclines	Col156		MOBQ	no			yes
PNUSAS009225	SRR5335966	SAMN06458274	CDC-PulseNet	2017	USA	CO	human clinical	unknown exposure	unknown exposure	southwest	8			B	B1	33	PDS000158107	SALM1.0 - 6771.1.3.2x	SALM1.0 - 6771.1.3	aph(3'')-Ib,aph(6)-Id,blaTEM-1B,tet(A)	aminoglycosides,tetracyclines,penicillins	ColE1			no		yes	yes
PNUSAS009251	SRR5361537	SAMN06461481	CDC-PulseNet	2016	USA	GA	human clinical	unknown exposure	unknown exposure	southeast	4			E		33	PDS000114062	SALM1.0 - 6771.1.5.1.1	SALM1.0 - 6771.1.5	tet(A)	tetracyclines	IncI1-I(gamma),IncX1,ColpVC,Col(pHAD28),Col(pHAD28)	PTU-I1+PTU-X1	MOBP;MOBP;MOBP	no		yes	yes
PNUSAS009258	SRR5361157	SAMN06461473	CDC-PulseNet	2016	USA	GA	human clinical	unknown exposure	unknown exposure	southeast	4			D		33	PDS000114062	SALM1.0 - 6771.1.5.1.1	SALM1.0 - 6771.1.5	none	none	IncX1,ColpVC,Col(pHAD28)	PTU-X1	MOBP;MOBP	no		yes	yes
PNUSAS009432	SRR5387118	SAMN06642174	CDC-PulseNet	2017	USA	NY	human clinical	unknown exposure	unknown exposure	northeast	2			B	B1	33	PDS000158107	SALM1.0 - 6771.1.3.2x	SALM1.0 - 6771.1.3	aph(3'')-Ib,aph(6)-Id,tet(A)	aminoglycosides,tetracyclines	ColE1,Col156,ColpVC		MOBP;MOBQ;MOBQ	no		yes	yes
PNUSAS009526	SRR5350706	SAMN06472794	CDC-PulseNet	2017	USA	CA	human clinical	unknown exposure	unknown exposure	west	9			A		33	PDS000158107	SALM1.0 - 6771.1.1.19.1	SALM1.0 - 6771.1.1	aph(3'')-Ib,aph(6)-Id,tet(A)	aminoglycosides,tetracyclines	none			no		yes	yes
PNUSAS009835	SRR5364967	SAMN06611212	CDC-NARMS	2017	USA	MA	human clinical	unknown exposure	unknown exposure	northeast	1			B	B2	33	PDS000158107	SALM1.0 - 6771.1.3.2x	SALM1.0 - 6771.1.3	aph(3'')-Ib,aph(6)-Id,tet(A)	aminoglycosides,tetracyclines	ColE1,ColE1		MOBP;MOBQ	no	yes	yes	yes
PNUSAS009896	SRR5361191	SAMN06563286	CDC-PulseNet	2015	USA	WY	human clinical	unknown exposure	unknown exposure	northern rockies	8			D		33	PDS000114062	SALM1.0 - 6771.1.5.1.1.1	SALM1.0 - 6771.1.5	none	none	IncX1,Col(pHAD28),Col(pHAD28),ColpVC	PTU-X1	MOBP;MOBP;MOBP;MOBP	no			yes
PNUSAS010062	SRR5379228	SAMN06619955	CDC-PulseNet	2017	USA	GA	human clinical	unknown exposure	unknown exposure	southeast	4			singleton		33	PDS000158107	SALM1.0 - 6771.1.1.21.1	SALM1.0 - 6771.1.1	aph(3'')-Ib,aph(6)-Id,tet(A)	aminoglycosides,tetracyclines	IncI1-I(gamma),ColE1		MOBP	no			yes
PNUSAS010368	SRR5436968	SAMN06690255	CDC-PulseNet	2017	USA	GA	human clinical	unknown exposure	unknown exposure	southeast	4			D		33	PDS000114062	SALM1.0 - 6771.1.5.1.1.10	SALM1.0 - 6771.1.5	none	none	IncX1,Col(pHAD28),ColpVC	PTU-X1	MOBP;MOBP	no		yes	yes
PNUSAS010534	SRR5399995	SAMN06658894	CDC-PulseNet	2017	USA	WI	human clinical	unknown exposure	unknown exposure	upper midwest	5			singleton		33	PDS000158106	SALM1.0 - 6771.1.9	SALM1.0 - 6771.1.9	aph(6)-Id,gyrA(S83F),tet(A)	aminoglycosides,tetracyclines,quinolones	none		MOBP	no			yes
PNUSAS010708	SRR5460963	SAMN06765429	CDC-PulseNet	2017	USA	WA	human clinical	unknown exposure	unknown exposure	northwest	10			D		33	PDS000114062	SALM1.0 - 6771.1.5.1.1	SALM1.0 - 6771.1.5	none	none	IncX1,Col(pHAD28),ColpVC	PTU-X1	MOBP;MOBP	no		yes	yes
PNUSAS011165	SRR6663608	SAMN08428439	CDC-PulseNet	2016	USA	OH	human clinical	unknown exposure	unknown exposure	central valley	5			B	B2	33	PDS000158107	SALM1.0 - 6771.1.3.2x	SALM1.0 - 6771.1.3	aph(3'')-Ib,aph(6)-Id,blaTEM-1A,tet(A)	aminoglycosides,tetracyclines,penicillins	ColE1,ColE1		MOBP	no		yes	yes
PNUSAS011275	SRR5454395	SAMN06749077	CDC-PulseNet	2017	USA	OH	human clinical	backyard poultry contact	backyard poultry contact	central valley	5			D		33	PDS000114062	SALM1.0 - 6771.1.5.1.1.1	SALM1.0 - 6771.1.5	none	none	IncX1,Col(pHAD28),ColpVC	PTU-X1	MOBP;MOBP;MOBP	no		yes	yes
PNUSAS011277	SRR5457474	SAMN06759820	CDC-NARMS	2017	USA	OH	human clinical	backyard poultry contact	backyard poultry contact	central valley	5			D		33	PDS000114062	SALM1.0 - 6771.1.5.1.1.1	SALM1.0 - 6771.1.5	none	none	IncX1,Col(pHAD28),ColpVC	PTU-X1	MOBP;MOBP;MOBP	no	yes	yes	yes
PNUSAS011357	SRR5483499	SAMN06766087	CDC-PulseNet	2017	USA	VA	human clinical	backyard poultry contact	backyard poultry contact	southeast	3			D		33	PDS000114062	SALM1.0 - 6771.1.5.1.1.13	SALM1.0 - 6771.1.5	none	none	IncX1,Col(pHAD28),ColpVC	PTU-X1	MOBP;MOBP;MOBP	no		yes	yes
PNUSAS011715	SRR5457473	SAMN06759830	CDC-PulseNet	2017	USA	OH	human clinical	backyard poultry contact	backyard poultry contact	central valley	5			D		33	PDS000114062	SALM1.0 - 6771.1.5.1.1.1	SALM1.0 - 6771.1.5	none	none	IncX1,Col(pHAD28),ColpVC	PTU-X1	MOBP;MOBP;MOBP	no		yes	yes
PNUSAS011717	SRR5483463	SAMN06771252	CDC-PulseNet	2017	USA	OH	human clinical	backyard poultry contact	backyard poultry contact	central valley	5			D		33	PDS000114062	SALM1.0 - 6771.1.5.1.1.22	SALM1.0 - 6771.1.5	none	none	IncX1,Col(pHAD28),ColpVC	PTU-X1	MOBP;MOBP;MOBP	no		yes	yes
PNUSAS011982	SRR5483479	SAMN06771259	CDC-PulseNet	2017	USA	OH	human clinical	backyard poultry contact	backyard poultry contact	central valley	5			D		33	PDS000114062	SALM1.0 - 6771.1.5.1.1.22	SALM1.0 - 6771.1.5	none	none	IncX1,Col(pHAD28),ColpVC	PTU-X1	MOBP;MOBP;MOBP	no		yes	yes
PNUSAS011983	SRR5483475	SAMN06771260	CDC-PulseNet	2017	USA	OH	human clinical	unknown exposure	unknown exposure	central valley	5			D		33	PDS000114062	SALM1.0 - 6771.1.5.1.1.1	SALM1.0 - 6771.1.5	none	none	IncX1,Col(pHAD28),ColpVC	PTU-X1	MOBP;MOBP;MOBP	no		yes	yes
PNUSAS012157	SRR5488955	SAMN06837671	CDC-PulseNet	2017	USA	OH	human clinical	backyard poultry contact	backyard poultry contact	central valley	5			D		33	PDS000114062	SALM1.0 - 6771.1.5.1.1	SALM1.0 - 6771.1.5	none	none	IncX1,Col(pHAD28),ColpVC,ColpVC,ColpVC,ColpVC,ColpVC	PTU-X1	MOBP;MOBP;MOBP	no		yes	yes
PNUSAS012163	SRR5488972	SAMN06837677	CDC-PulseNet	2017	USA	OH	human clinical	backyard poultry contact	backyard poultry contact	central valley	5			D		33	PDS000114062	SALM1.0 - 6771.1.5.1.1.1	SALM1.0 - 6771.1.5	none	none	IncX1,Col(pHAD28),ColpVC	PTU-X1	MOBP;MOBP;MOBP;MOBQ	no		yes	yes
PNUSAS012303	SRR5585114	SAMN06894923	CDC-PulseNet	2017	USA	WY	human clinical	unknown exposure	unknown exposure	northern rockies	8			D		33	PDS000114062			none	none	IncX1,Col(pHAD28),ColpVC	PTU-X1	MOBP;MOBP;MOBP	no		yes	yes
PNUSAS012450	SRR5508219	SAMN06855401	CDC-PulseNet	2016	USA	IN	human clinical	unknown exposure	unknown exposure	central valley	5			A		33	PDS000158106	SALM1.0 - 6771.1.1	SALM1.0 - 6771.1.1	aph(3'')-Ib,aph(6)-Id,tet(A)	aminoglycosides,tetracyclines	ColE1,ColpVC		MOBF	no		yes	yes
PNUSAS012473	SRR5501164	SAMN06848183	CDC-PulseNet	2017	USA	VA	human clinical	unknown exposure	unknown exposure	southeast	3			D		33	PDS000114062	SALM1.0 - 6771.1.5.1.1	SALM1.0 - 6771.1.5	none	none	IncX1,Col(pHAD28),ColpVC	PTU-X1	MOBP;MOBP;MOBP	no		yes	yes
PNUSAS012537	SRR5584672	SAMN06971778	CDC-PulseNet	2017	USA	WA	human clinical	backyard poultry contact	backyard poultry contact	northwest	10			D		33	PDS000114062	SALM1.0 - 6771.1.5.1.1.1	SALM1.0 - 6771.1.5	none	none	IncX1,Col(pHAD28),Col(pHAD28),ColpVC	PTU-X1	MOBP;MOBP;MOBP	no		yes	yes
PNUSAS012704	SRR5578880	SAMN06955331	CDC-PulseNet	2017	USA	OH	human clinical	backyard poultry contact	backyard poultry contact	central valley	5			E		33	PDS000114062	SALM1.0 - 6771.1.5.1.1.1	SALM1.0 - 6771.1.5	aac(3)-VIa,ant(3'')-Ia,qacE,sul1	aminoglycosides	IncI1-I(gamma),IncX1,Col(pHAD28),Col156,ColpVC	PTU-I1+PTU-X1	MOBP;MOBP;MOBP;MOBP;MOBQ	no		yes	yes
PNUSAS012802	SRR5585164	SAMN06955334	CDC-PulseNet	2017	USA	OH	human clinical	backyard poultry contact	backyard poultry contact	central valley	5			D		33	PDS000114062	SALM1.0 - 6771.1.5.1.1.28	SALM1.0 - 6771.1.5	none	none	IncX1,Col(pHAD28),ColpVC	PTU-X1	MOBP;MOBP	no		yes	yes
PNUSAS012883	SRR5583899	SAMN06911696	CDC-PulseNet	2017	USA	MI	human clinical	backyard poultry contact	backyard poultry contact	upper midwest	5			E		33	PDS000114062	SALM1.0 - 6771.1.5.1.1.1	SALM1.0 - 6771.1.5	aadA2,cmlA1,dfrA15,qacE,sul1	aminoglycosides,phenicols	IncI1-I(gamma),IncX1,Col(pHAD28),ColpVC	PTU-I1+PTU-X1	MOBP;MOBP;MOBP;MOBP	no		yes	yes
PNUSAS012942	SRR5590307	SAMN07146642	CDC-PulseNet	2017	USA	OH	human clinical	backyard poultry contact	backyard poultry contact	central valley	5			D		33	PDS000114062	SALM1.0 - 6771.1.5.1.1.1	SALM1.0 - 6771.1.5	none	none	IncX1,Col(pHAD28),ColpVC	PTU-X1	MOBP;MOBP;MOBP	no		yes	yes
PNUSAS013008	SRR5586386	SAMN07129169	CDC-PulseNet	2017	USA	VA	human clinical	backyard poultry contact	backyard poultry contact	southeast	3			E		33	PDS000114062	SALM1.0 - 6771.1.5.1.1.1	SALM1.0 - 6771.1.5	aadA2,cmlA1,dfrA15,qacE,sul1	aminoglycosides,phenicols	IncI1-I(gamma),IncX1,Col(pHAD28),ColpVC	PTU-I1+PTU-X1	MOBP;MOBP;MOBP;MOBP	no		yes	yes
PNUSAS013153	SRR5574765	SAMN06928998	CDC-PulseNet	2017	USA	CA	other	other	environmental	west	9			D		33	PDS000114062	SALM1.0 - 6771.1.5.1.1.1	SALM1.0 - 6771.1.5	none	none	IncX1,Col(pHAD28),ColpVC	PTU-X1	MOBP;MOBP;MOBP	no		yes	yes
PNUSAS013154	SRR5574768	SAMN06928999	CDC-PulseNet	2017	USA	CA	other	other	environmental	west	9			D		33	PDS000114062	SALM1.0 - 6771.1.5.1.1.1	SALM1.0 - 6771.1.5	none	none	IncX1,Col(pHAD28),Col(pHAD28),Col8282,ColpVC	PTU-X1	MOBP;MOBP;MOBP;MOBP;MOBQ	no		yes	yes
PNUSAS013171	SRR5723933	SAMN07150812	CDC-PulseNet	2017	USA	GA	human clinical	backyard poultry contact	backyard poultry contact	southeast	4			E		33	PDS000114062	SALM1.0 - 6771.1.5.1.1.1	SALM1.0 - 6771.1.5	none	none	IncI1-I(gamma),IncX1,Col(pHAD28),ColpVC	PTU-I1+PTU-X1	MOBP;MOBP;MOBP;MOBP	no		yes	yes
PNUSAS013272	SRR5584601	SAMN07129173	CDC-PulseNet	2017	USA	VA	human clinical	backyard poultry contact	backyard poultry contact	southeast	3			E		33	PDS000114062	SALM1.0 - 6771.1.5.1.1	SALM1.0 - 6771.1.5	none	none	IncI1-I(gamma),IncX1,Col(pHAD28),ColpVC	PTU-I1+PTU-X1	MOBP;MOBP;MOBP;MOBP	no		yes	yes
PNUSAS013275	SRR5584754	SAMN07129175	CDC-PulseNet	2017	USA	VA	human clinical	backyard poultry contact	backyard poultry contact	southeast	3			E		33	PDS000114062	SALM1.0 - 6771.1.5.1.1.1	SALM1.0 - 6771.1.5	none	none	IncI1-I(gamma),IncX1,Col(pHAD28),ColE1,ColpVC	PTU-I1+PTU-X1	MOBP;MOBP;MOBP;MOBP	no		yes	yes
PNUSAS013293	SRR5583960	SAMN06957047	CDC-PulseNet	2017	USA	KY	human clinical	backyard poultry contact	backyard poultry contact	central valley	4			D		33	PDS000114062	SALM1.0 - 6771.1.5.1.1.1	SALM1.0 - 6771.1.5	none	none	IncX1,Col(pHAD28),ColpVC	PTU-X1	MOBP;MOBP;MOBP	no		yes	yes
PNUSAS013295	SRR5584616	SAMN06957049	CDC-PulseNet	2017	USA	KY	human clinical	backyard poultry contact	backyard poultry contact	central valley	4			D		33	PDS000114062	SALM1.0 - 6771.1.5.1.1.1	SALM1.0 - 6771.1.5	none	none	IncX1,Col(pHAD28),ColpVC	PTU-X1	MOBP;MOBP;MOBP	no		yes	yes
PNUSAS013313	SRR5628612	SAMN07162781	CDC-PulseNet	2017	USA	OH	human clinical	backyard poultry contact	backyard poultry contact	central valley	5			E		33	PDS000114062	SALM1.0 - 6771.1.5.1.1.1	SALM1.0 - 6771.1.5	aadA2,ant(3'')-Ia,cmlA1,qacH,sul3,tet(A)	aminoglycosides,tetracyclines,phenicols	IncI1-I(gamma),IncX1,Col(pHAD28),ColpVC	PTU-I1+PTU-X1	MOBP;MOBP;MOBP;MOBP	no		yes	yes
PNUSAS013354	SRR5584842	SAMN07104441	CDC-PulseNet	2017	USA	TX	human clinical	unknown exposure	unknown exposure	south	6			D		33	PDS000114062	SALM1.0 - 6771.1.5.1.1.14	SALM1.0 - 6771.1.5	none	none	IncX1,Col(pHAD28),ColpVC	PTU-X1	MOBP;MOBP;MOBP	no		yes	yes
PNUSAS013396	SRR5687379	SAMN07165801	CDC-PulseNet	2017	USA	WA	human clinical	backyard poultry contact	backyard poultry contact	northwest	10			D		33	PDS000114062	SALM1.0 - 6771.1.5.1.1.1	SALM1.0 - 6771.1.5	none	none	IncX1,Col(pHAD28),ColpVC	PTU-X1	MOBP;MOBP;MOBP	no		yes	yes
PNUSAS013405	SRR5642045	SAMN07177520	CDC-PulseNet	2017	USA	MN	human clinical	unknown exposure	unknown exposure	upper midwest	5			D		33	PDS000114062	SALM1.0 - 6771.1.5.1.1.1	SALM1.0 - 6771.1.5	none	none	IncX1,Col(pHAD28),Col(pHAD28),ColpVC	PTU-X1	MOBP;MOBP;MOBP	no		yes	yes
PNUSAS013551	SRR5817345	SAMN07327455	CDC-PulseNet	2017	USA	SD	human clinical	unknown exposure	unknown exposure	northern rockies	8			D		33	PDS000114062	SALM1.0 - 6771.1.5.1.1.1	SALM1.0 - 6771.1.5	none	none	IncX1,Col(pHAD28),ColpVC	PTU-X1	MOBP;MOBP;MOBP	no		yes	yes
PNUSAS013552	SRR5590299	SAMN07143151	CDC-PulseNet	2017	USA	VA	human clinical	backyard poultry contact	backyard poultry contact	southeast	3			D		33	PDS000114062	SALM1.0 - 6771.1.5.1.1	SALM1.0 - 6771.1.5	none	none	IncX1,Col(pHAD28),ColpVC	PTU-X1	MOBP;MOBP	no		yes	yes
PNUSAS013589	SRR5585061	SAMN06928847	CDC-PulseNet	2017	USA	WY	human clinical	backyard poultry contact	backyard poultry contact	northern rockies	8			D		33	PDS000114062	SALM1.0 - 6771.1.5.1.1.13	SALM1.0 - 6771.1.5	none	none	IncX1,Col(pHAD28),ColpVC	PTU-X1	MOBP;MOBP;MOBP	no		yes	yes
PNUSAS013592	SRR5585075	SAMN06928850	CDC-PulseNet	2017	USA	WY	human clinical	unknown exposure	unknown exposure	northern rockies	8			D		33	PDS000114062	SALM1.0 - 6771.1.5.1.1.1	SALM1.0 - 6771.1.5	none	none	IncX1,Col(pHAD28),ColpVC	PTU-X1	MOBP;MOBP;MOBP	no		yes	yes
PNUSAS013613	SRR5590196	SAMN07146439	CDC-PulseNet	2017	USA	MT	human clinical	backyard poultry contact	backyard poultry contact	northern rockies	8			D		33	PDS000114062	SALM1.0 - 6771.1.5.1.1.1	SALM1.0 - 6771.1.5	none	none	IncX1,Col(pHAD28),ColpVC	PTU-X1	MOBP;MOBP;MOBP	no		yes	yes
PNUSAS013619	SRR5578846	SAMN06957450	CDC-NARMS	2017	USA	MT	human clinical	backyard poultry contact	backyard poultry contact	northern rockies	8			D		33	PDS000114062	SALM1.0 - 6771.1.5.1.1	SALM1.0 - 6771.1.5	none	none	IncX1,Col(pHAD28),ColpVC	PTU-X1	MOBP;MOBP	no	yes	yes	yes
PNUSAS013805	SRR5605916	SAMN07159063	CDC-PulseNet	2017	USA	VA	human clinical	backyard poultry contact	backyard poultry contact	southeast	3			singleton		33	PDS000114062	SALM1.0 - 6771.1.5.1.1.1	SALM1.0 - 6771.1.5	sul3	none	IncX1,IncI1-I(gamma),Col(pHAD28),ColpVC		MOBP;MOBP;MOBP;MOBP;MOBQ	no			yes
PNUSAS013824	SRR5628621	SAMN07162787	CDC-PulseNet	2017	USA	OH	human clinical	backyard poultry contact	backyard poultry contact	central valley	5			D		33	PDS000114062	SALM1.0 - 6771.1.5.1.1.1	SALM1.0 - 6771.1.5	none	none	IncX1,ColE1,Col156,Col(pHAD28),ColpVC	PTU-X1	MOBP;MOBP;MOBP;MOBP;MOBQ	no		yes	yes
PNUSAS013825	SRR5628622	SAMN07162788	CDC-PulseNet	2017	USA	OH	human clinical	backyard poultry contact	backyard poultry contact	central valley	5			E		33	PDS000114062	SALM1.0 - 6771.1.5.1.1.1	SALM1.0 - 6771.1.5	aac(3)-VIa,ant(3'')-Ia,qacE,sul1,tet(A)	aminoglycosides,tetracyclines	IncX1,IncI1-I(gamma),Col(pHAD28),ColpVC	PTU-I1+PTU-X1	MOBP;MOBP;MOBP	no		yes	yes
PNUSAS013834	SRR5605927	SAMN07151528	CDC-PulseNet	2017	USA	OH	human clinical	unknown exposure	unknown exposure	central valley	5			D		33	PDS000114062	SALM1.0 - 6771.1.5.1.1.1	SALM1.0 - 6771.1.5	none	none	IncX1,Col(pHAD28),ColpVC	PTU-X1	MOBP;MOBP;MOBP	no		yes	yes
PNUSAS013855	SRR5655525	SAMN07190182	CDC-PulseNet	2017	USA	OH	human clinical	backyard poultry contact	backyard poultry contact	central valley	5			E		33	PDS000114062	SALM1.0 - 6771.1.5.1.1.1	SALM1.0 - 6771.1.5	aac(3)-VIa,ant(3'')-Ia,qacE,sul1	aminoglycosides	IncX1,IncI1-I(gamma),Col(pHAD28),Col156,ColpVC	PTU-I1+PTU-X1	MOBP;MOBP;MOBP;MOBP;MOBQ	no		yes	yes
PNUSAS013982	SRR5628568	SAMN07159299	CDC-PulseNet	2017	USA	FL	human clinical	backyard poultry contact	backyard poultry contact	southeast	4			E		33	PDS000114062	SALM1.0 - 6771.1.5.1.1	SALM1.0 - 6771.1.5	aac(3)-VIa,ant(3'')-Ia,qacE,sul1	aminoglycosides	IncI1-I(gamma),IncX1,Col156,Col(pHAD28),ColpVC	PTU-I1+PTU-X1	MOBP;MOBP;MOBP;MOBQ	no		yes	yes
PNUSAS014055	SRR5605870	SAMN07151581	CDC-PulseNet	2017	USA	MI	human clinical	backyard poultry contact	backyard poultry contact	upper midwest	5			D		33	PDS000114062	SALM1.0 - 6771.1.5.1.1.1	SALM1.0 - 6771.1.5	none	none	IncX1,Col(pHAD28),Col(pHAD28),ColpVC	PTU-X1	MOBP;MOBP;MOBP	no		yes	yes
PNUSAS014115	SRR5590238	SAMN07146443	CDC-PulseNet	2017	USA	MT	human clinical	backyard poultry contact	backyard poultry contact	northern rockies	8			D		33	PDS000114062	SALM1.0 - 6771.1.5.1.1.35	SALM1.0 - 6771.1.5	none	none	IncX1,Col(pHAD28),ColpVC	PTU-X1	MOBP;MOBP;MOBP	no		yes	yes
PNUSAS014116	SRR5590200	SAMN07146444	CDC-PulseNet	2017	USA	MT	human clinical	backyard poultry contact	backyard poultry contact	northern rockies	8			D		33	PDS000114062	SALM1.0 - 6771.1.5.1.1	SALM1.0 - 6771.1.5	none	none	IncX1,Col(pHAD28),Col(pHAD28),ColpVC	PTU-X1	MOBP;MOBP;MOBP;MOBP	no		yes	yes
PNUSAS014164	SRR5605857	SAMN07150822	CDC-PulseNet	2017	USA	GA	human clinical	backyard poultry contact	backyard poultry contact	southeast	4			D		33	PDS000114062	SALM1.0 - 6771.1.5.1.1.1	SALM1.0 - 6771.1.5	none	none	IncX1,ColpVC,Col(pHAD28),Col(pHAD28),Col(pHAD28),Col(pHAD28),Col(pHAD28),Col(pHAD28),ColpVC,ColpVC,ColpVC,ColpVC,Col(pHAD28),Col(pHAD28)	PTU-X1	MOBP;MOBP;MOBP	no		yes	yes
PNUSAS014172	SRR5605883	SAMN07150823	CDC-PulseNet	2017	USA	GA	human clinical	backyard poultry contact	backyard poultry contact	southeast	4			E		33	PDS000114062	SALM1.0 - 6771.1.5.1.1.1	SALM1.0 - 6771.1.5	none	none	IncI1-I(gamma),IncX1,Col(pHAD28),ColpVC	PTU-I1+PTU-X1	MOBP;MOBP;MOBP	no		yes	yes
PNUSAS014175	SRR5605897	SAMN07150824	CDC-PulseNet	2017	USA	GA	human clinical	unknown exposure	unknown exposure	southeast	4			E		33	PDS000114062	SALM1.0 - 6771.1.5.1.1.1	SALM1.0 - 6771.1.5	none	none	IncI1-I(gamma),IncX1,ColE1,ColE1,ColpVC,Col(pHAD28)	PTU-I1+PTU-X1	MOBP;MOBP;MOBP;MOBP	no		yes	yes
PNUSAS014230	SRR5640348	SAMN07172925	CDC-PulseNet	2017	USA	NC	human clinical	backyard poultry contact	backyard poultry contact	southeast	4			E		33	PDS000114062	SALM1.0 - 6771.1.5.1.1.1	SALM1.0 - 6771.1.5	none	none	IncI1-I(gamma),IncX1,Col(pHAD28),ColpVC	PTU-I1+PTU-X1	MOBP;MOBP;MOBP;MOBP	no		yes	yes
PNUSAS014267	SRR5647973	SAMN07172900	CDC-PulseNet	2017	USA	MI	human clinical	unknown exposure	unknown exposure	upper midwest	5			B	B1	33	PDS000158107	SALM1.0 - 6771.1.3.2x	SALM1.0 - 6771.1.3	aph(3'')-Ib,aph(6)-Id,tet(A)	aminoglycosides,tetracyclines	ColE1,Col156,ColpVC		MOBP;MOBQ;MOBQ	no		yes	yes
PNUSAS014291	SRR5632149	SAMN07150821	CDC-PulseNet	2017	USA	GA	other	other	food	southeast	4			B	B2	33	PDS000158107	SALM1.0 - 6771.1.3.2x	SALM1.0 - 6771.1.3	aph(3'')-Ib,aph(6)-Id,tet(A)	aminoglycosides,tetracyclines	ColE1,Col156		MOBP;MOBP;MOBQ	no		yes	yes
PNUSAS014292	SRR5640378	SAMN07172961	CDC-PulseNet	2017	USA	NC	human clinical	unknown exposure	unknown exposure	southeast	4			singleton		33	PDS000158107	SALM1.0 - 6771.1.3.2x	SALM1.0 - 6771.1.3	none	none	Col(MG828),ColE1,Col156		MOBP;MOBQ	no			yes
PNUSAS014325	SRR5628624	SAMN07162807	CDC-PulseNet	2016	USA	TN	human clinical	unknown exposure	unknown exposure	central valley	4			A		33	PDS000158107	SALM1.0 - 6771.1	SALM1.0 - 6771.1	aph(3'')-Ib,aph(3')-Ia,aph(6)-Id,tet(A)	aminoglycosides,tetracyclines	ColE1,ColpVC			yes		yes	yes
PNUSAS014386	SRR5659577	SAMN07193657	CDC-PulseNet	2017	USA	OH	human clinical	backyard poultry contact	backyard poultry contact	central valley	5			D		33	PDS000114062	SALM1.0 - 6771.1.5.1.1.1	SALM1.0 - 6771.1.5	none	none	IncX1,Col(pHAD28),ColpVC	PTU-X1	MOBP;MOBP;MOBP	no		yes	yes
PNUSAS014393	SRR5680510	SAMN07209374	CDC-PulseNet	2017	USA	OH	human clinical	unknown exposure	unknown exposure	central valley	5			D		33	PDS000114062	SALM1.0 - 6771.1.5.1.1.1	SALM1.0 - 6771.1.5	none	none	IncX1,Col(pHAD28),ColpVC	PTU-X1	MOBP;MOBP;MOBP	no		yes	yes
PNUSAS014411	SRR5632217	SAMN07168386	CDC-PulseNet	2017	USA	VA	human clinical	unknown exposure	unknown exposure	southeast	3			D		33	PDS000114062	SALM1.0 - 6771.1.5.1.1.1	SALM1.0 - 6771.1.5	none	none	IncX1,ColpVC,Col(pHAD28)	PTU-X1	MOBP;MOBP;MOBP	no		yes	yes
PNUSAS014421	SRR5632230	SAMN07168392	CDC-PulseNet	2017	USA	VA	human clinical	backyard poultry contact	backyard poultry contact	southeast	3			D		33	PDS000114062	SALM1.0 - 6771.1.5.1.1.13	SALM1.0 - 6771.1.5	none	none	IncX1,Col(pHAD28),ColpVC	PTU-X1	MOBP;MOBP;MOBP	no		yes	yes
PNUSAS014450	SRR5628577	SAMN07163505	CDC-PulseNet	2017	USA	ME	human clinical	unknown exposure	unknown exposure	northeast	1			E		33	PDS000114062	SALM1.0 - 6771.1.5.1.1	SALM1.0 - 6771.1.5	none	none	IncI1-I(gamma),IncX1,Col(pHAD28),ColpVC	PTU-I1+PTU-X1	MOBP;MOBP;MOBP;MOBP	no		yes	yes
PNUSAS014520	SRR5645616	SAMN07163295	CDC-PulseNet	2015	USA	WY	human clinical	unknown exposure	unknown exposure	northern rockies	8			D		33	PDS000114062	SALM1.0 - 6771.1.5.1.1.1	SALM1.0 - 6771.1.5	none	none	IncX1,Col(pHAD28),ColpVC	PTU-X1	MOBP;MOBP;MOBP	no			yes
PNUSAS014591	SRR5812336	SAMN07298655	CDC-PulseNet	2017	USA	VA	human clinical	backyard poultry contact	backyard poultry contact	southeast	3			E		33	PDS000114062	SALM1.0 - 6771.1.5.1.1.1	SALM1.0 - 6771.1.5	aac(3)-VIa,ant(3'')-Ia,qacE,sul1	aminoglycosides	IncI1-I(gamma),IncX1,Col(pHAD28),ColpVC	PTU-I1+PTU-X1	MOBP;MOBP;MOBP;MOBP	no		yes	yes
PNUSAS014688	SRR5742537	SAMN07255317	CDC-PulseNet	2017	USA	OH	human clinical	unknown exposure	unknown exposure	central valley	5			D		33	PDS000114062	SALM1.0 - 6771.1.5.1.1.1	SALM1.0 - 6771.1.5	none	none	IncX1,Col(pHAD28),ColpVC	PTU-X1	MOBP;MOBP;MOBP	no		yes	yes
PNUSAS014716	SRR5676371	SAMN07206734	CDC-PulseNet	2017	USA	KY	human clinical	backyard poultry contact	backyard poultry contact	central valley	4			D		33	PDS000114062	SALM1.0 - 6771.1.5.1.1.13	SALM1.0 - 6771.1.5	none	none	IncX1,Col(pHAD28),Col(pHAD28),ColpVC	PTU-X1	MOBP;MOBP;MOBP;MOBP	no		yes	yes
PNUSAS014783	SRR5676377	SAMN07202715	CDC-PulseNet	2017	USA	MA	human clinical	unknown exposure	unknown exposure	northeast	1			singleton		33	unknown	SALM1.0 - 6771.4	SALM1.0 - 6771.4	aph(3'')-Ib,aph(6)-Id,tet(A)	aminoglycosides,tetracyclines	none		MOBV	no			yes
PNUSAS014804	SRR5755720	SAMN07268961	CDC-PulseNet	2017	USA	OH	human clinical	backyard poultry contact	backyard poultry contact	central valley	5			D		33	PDS000114062	SALM1.0 - 6771.1.5.1.1	SALM1.0 - 6771.1.5	none	none	IncX1,Col(pHAD28),ColpVC	PTU-X1	MOBP;MOBP;MOBP	no		yes	yes
PNUSAS014877	SRR5756428	SAMN07258322	CDC-PulseNet	2017	USA	WA	human clinical	backyard poultry contact	backyard poultry contact	northwest	10			E		33	PDS000114062	SALM1.0 - 6771.1.5.1.1	SALM1.0 - 6771.1.5	blaCMY-2	penicillins,cephalosporins	IncI1-I(gamma),IncX1,Col(pHAD28),ColpVC,ColpVC	PTU-I1+PTU-X1	MOBP;MOBP;MOBP;MOBP	no		yes	yes
PNUSAS014980	SRR5890494	SAMN07441841	CDC-NARMS	2017	USA	ND	human clinical	backyard poultry contact	backyard poultry contact	northern rockies	8			E		33	PDS000114062	SALM1.0 - 6771.1.5.1.1	SALM1.0 - 6771.1.5	none	none	IncI1-I(gamma),IncX1,Col(pHAD28),Col(pHAD28),ColpVC	PTU-I1+PTU-X1	MOBP;MOBP;MOBP;MOBP;MOBP	no	yes	yes	yes
PNUSAS015101	SRR5664527	SAMN07202664	CDC-PulseNet	2017	USA	FL	human clinical	unknown exposure	unknown exposure	southeast	4			E		33	PDS000114062	SALM1.0 - 6771.1.5.1.1.28	SALM1.0 - 6771.1.5	tet(A)	tetracyclines	IncI1-I(gamma),IncX1,Col(pHAD28),ColpVC	PTU-I1+PTU-X1	MOBP;MOBP;MOBP;MOBQ	no		yes	yes
PNUSAS015223	SRR5756429	SAMN07258325	CDC-PulseNet	2017	USA	WA	human clinical	unknown exposure	unknown exposure	northwest	10			D		33	PDS000114062	SALM1.0 - 6771.1.5.1.1.1	SALM1.0 - 6771.1.5	none	none	IncX1,Col(pHAD28),ColpVC	PTU-X1	MOBP;MOBP;MOBP	no		yes	yes
PNUSAS015451	SRR5714153	SAMN07213124	CDC-PulseNet	2017	USA	VA	human clinical	backyard poultry contact	backyard poultry contact	southeast	3			D		33	PDS000114062	SALM1.0 - 6771.1.5.1.1.13	SALM1.0 - 6771.1.5	none	none	IncX1,Col(pHAD28),ColpVC	PTU-X1	MOBP;MOBP;MOBP	no		yes	yes
PNUSAS015460	SRR5864386	SAMN07370889	CDC-PulseNet	2017	USA	VA	human clinical	backyard poultry contact	backyard poultry contact	southeast	3			E		33	PDS000114062	SALM1.0 - 6771.1.5.1.1.1	SALM1.0 - 6771.1.5	none	none	IncI1-I(gamma),IncX1,ColE1,ColpVC,Col(pHAD28)	PTU-I1+PTU-X1	MOBP;MOBP;MOBP;MOBP;MOBP	no		yes	yes
PNUSAS015676	SRR5714306	SAMN07206155	CDC-PulseNet	2017	USA	GA	human clinical	unknown exposure	unknown exposure	southeast	4			D		33	PDS000114062	SALM1.0 - 6771.1.5.1.1.1	SALM1.0 - 6771.1.5	none	none	IncX1,Col(pHAD28),ColpVC	PTU-X1	MOBP;MOBP;MOBP;MOBP	no		yes	yes
PNUSAS015678	SRR5714307	SAMN07206156	CDC-PulseNet	2017	USA	GA	human clinical	backyard poultry contact	backyard poultry contact	southeast	4			E		33	PDS000114062	SALM1.0 - 6771.1.5.1.1	SALM1.0 - 6771.1.5	aadA2,cmlA1,dfrA15,qacE,sul1	aminoglycosides,phenicols	IncI1-I(gamma),IncX1,Col(pHAD28),Col(pHAD28),ColpVC	PTU-I1+PTU-X1	MOBP;MOBP;MOBP;MOBP;MOBP;MOBP	no		yes	yes
PNUSAS015679	SRR5714305	SAMN07206153	CDC-PulseNet	2017	USA	GA	human clinical	unknown exposure	unknown exposure	southeast	4			D		33	PDS000114062	SALM1.0 - 6771.1.5.1.1	SALM1.0 - 6771.1.5	none	none	IncX1,ColpVC,Col(pHAD28),Col(pHAD28),Col(pHAD28),Col(pHAD28),Col(pHAD28),Col(pHAD28),Col(pHAD28),ColpVC,ColpVC,ColpVC,ColpVC,Col(pHAD28),Col(pHAD28)	PTU-X1	MOBP;MOBP;MOBP	no		yes	yes
PNUSAS015680	SRR5714304	SAMN07206154	CDC-PulseNet	2017	USA	GA	human clinical	unknown exposure	unknown exposure	southeast	4			E		33	PDS000114062	SALM1.0 - 6771.1.5.1.1.1	SALM1.0 - 6771.1.5	none	none	IncI1-I(gamma),IncX1,Col(pHAD28),ColpVC	PTU-I1+PTU-X1	MOBP;MOBP;MOBP;MOBP	no		yes	yes
PNUSAS015681	SRR5714309	SAMN07206157	CDC-PulseNet	2017	USA	GA	human clinical	backyard poultry contact	backyard poultry contact	southeast	4			D		33	PDS000114062	SALM1.0 - 6771.1.5.1.1.1	SALM1.0 - 6771.1.5	none	none	IncX1,Col(pHAD28),Col(pHAD28),ColpVC	PTU-X1	MOBP;MOBP;MOBP;MOBP	no		yes	yes
PNUSAS015682	SRR5714311	SAMN07206159	CDC-PulseNet	2017	USA	GA	human clinical	unknown exposure	unknown exposure	southeast	4			D		33	PDS000114062	SALM1.0 - 6771.1.5.1.1.1	SALM1.0 - 6771.1.5	none	none	IncX1,Col(pHAD28),Col(pHAD28),ColE1,ColpVC	PTU-X1	MOBP;MOBP;MOBP;MOBP	no		yes	yes
PNUSAS015700	SRR5742143	SAMN07255321	CDC-PulseNet	2017	USA	OH	other	other	animal	central valley	5			D		33	PDS000114062	SALM1.0 - 6771.1.5.1.1.1	SALM1.0 - 6771.1.5	none	none	IncX1,Col(pHAD28),ColpVC	PTU-X1	MOBP;MOBP;MOBP	no		yes	yes
PNUSAS015705	SRR5742545	SAMN07255326	CDC-PulseNet	2017	USA	OH	human clinical	backyard poultry contact	backyard poultry contact	central valley	5			D		33	PDS000114062	SALM1.0 - 6771.1.5.1.1.1	SALM1.0 - 6771.1.5	none	none	IncX1,Col(pHAD28),Col156,ColpVC	PTU-X1	MOBP;MOBP;MOBP;MOBQ	no		yes	yes
PNUSAS015972	SRR5864389	SAMN07370896	CDC-PulseNet	2017	USA	VA	human clinical	backyard poultry contact	backyard poultry contact	southeast	3			E		33	PDS000114062	SALM1.0 - 6771.1.5.1.1	SALM1.0 - 6771.1.5	none	none	IncI1-I(gamma),IncX1,Col(pHAD28),ColpVC,ColpVC	PTU-I1+PTU-X1	MOBP;MOBP;MOBP;MOBP	no		yes	yes
PNUSAS016159	SRR5742275	SAMN07255157	CDC-PulseNet	2017	USA	KY	human clinical	unknown exposure	unknown exposure	central valley	4			D		33	PDS000114062	SALM1.0 - 6771.1.5.1.1.1	SALM1.0 - 6771.1.5	none	none	IncX1,Col(pHAD28),Col(pHAD28),ColpVC	PTU-X1	MOBP;MOBP;MOBP;MOBP	no		yes	yes
PNUSAS016531	SRR5787601	SAMN07277986	CDC-PulseNet	2017	USA	NC	human clinical	backyard poultry contact	backyard poultry contact	southeast	4			D		33	PDS000114062	SALM1.0 - 6771.1.5.1.1.1	SALM1.0 - 6771.1.5	none	none	IncX1,Col(pHAD28),ColpVC	PTU-X1	MOBP;MOBP;MOBP	no		yes	yes
PNUSAS016645	SRR5820888	SAMN07332345	CDC-PulseNet	2017	USA	OH	human clinical	backyard poultry contact	backyard poultry contact	central valley	5			D		33	PDS000114062	SALM1.0 - 6771.1.5.1.1.1	SALM1.0 - 6771.1.5	none	none	IncX1,Col(pHAD28),ColpVC	PTU-X1	MOBP;MOBP;MOBP	no		yes	yes
PNUSAS016780	SRR5812212	SAMN07319260	CDC-PulseNet	2017	USA	MT	human clinical	unknown exposure	unknown exposure	northern rockies	8			D		33	PDS000114062	SALM1.0 - 6771.1.5.1.1	SALM1.0 - 6771.1.5	none	none	IncX1,Col(pHAD28),ColpVC,Col(pHAD28),Col(pHAD28),Col(pHAD28),Col(pHAD28)	PTU-X1	MOBP;MOBP	no		yes	yes
PNUSAS016831	SRR5832654	SAMN07342311	CDC-PulseNet	2017	USA	CA	human clinical	unknown exposure	unknown exposure	west	9			A		33	PDS000158107	SALM1.0 - 6771.1.1.31.1.9	SALM1.0 - 6771.1.1	aph(3'')-Ib,aph(6)-Id,tet(A)	aminoglycosides,tetracyclines	IncFII(p96A)		MOBP;MOBQ	yes		yes	yes
PNUSAS016832	SRR5832652	SAMN07342312	CDC-PulseNet	2017	USA	CA	human clinical	unknown exposure	unknown exposure	west	9			A		33	PDS000158107	SALM1.0 - 6771.1.1.31.1.9	SALM1.0 - 6771.1.1	aph(3'')-Ib,aph(6)-Id,tet(A)	aminoglycosides,tetracyclines	IncFII(p96A)		MOBP;MOBQ	yes		yes	yes
PNUSAS016833	SRR5851100	SAMN07342313	CDC-PulseNet	2017	USA	CA	human clinical	unknown exposure	unknown exposure	west	9			A		33	PDS000158107	SALM1.0 - 6771.1.1.31.1.9	SALM1.0 - 6771.1.1	aph(3'')-Ib,aph(6)-Id,tet(A)	aminoglycosides,tetracyclines	IncFII(p96A)		MOBP;MOBQ	yes		yes	yes
PNUSAS016960	SRR5799616	SAMN07286173	CDC-PulseNet	2017	USA	CO	human clinical	unknown exposure	unknown exposure	southwest	8			E		33	PDS000114062	SALM1.0 - 6771.1.5.1.1.1	SALM1.0 - 6771.1.5	none	none	IncI1-I(gamma),IncX1,Col(pHAD28),ColpVC	PTU-I1+PTU-X1	MOBP;MOBP;MOBP;MOBP	no		yes	yes
PNUSAS016990	SRR5817351	SAMN07279064	CDC-PulseNet	2017	USA	MD	human clinical	unknown exposure	unknown exposure	northeast	3			singleton		33	PDS000158107	SALM1.0 - 6771.11	SALM1.0 - 6771.11	aph(3'')-Ib,aph(6)-Id,dfrA1,gyrA(S83F),qacE,sul1,tet(A)	aminoglycosides,tetracyclines,quinolones	ColE1			yes			yes
PNUSAS017128	SRR5888386	SAMN07419587	CDC-PulseNet	2017	USA	NY	human clinical	backyard poultry contact	backyard poultry contact	northeast	2			D		33	PDS000114062	SALM1.0 - 6771.1.5.1.1.1	SALM1.0 - 6771.1.5	none	none	IncX1,Col(pHAD28),ColpVC	PTU-X1	MOBP;MOBP;MOBP	no		yes	yes
PNUSAS017198	SRR5808899	SAMN07301644	CDC-PulseNet	2017	USA	KY	human clinical	backyard poultry contact	backyard poultry contact	central valley	4			D		33	PDS000114062	SALM1.0 - 6771.1.5.1.1	SALM1.0 - 6771.1.5	none	none	IncX1,Col156,ColpVC,Col(pHAD28),Col(pHAD28),Col(pHAD28),Col(pHAD28),Col(pHAD28)	PTU-X1	MOBP;MOBP;MOBP;MOBQ	no		yes	yes
PNUSAS017206	SRR5821915	SAMN07340041	CDC-PulseNet	2017	USA	CA	human clinical	unknown exposure	unknown exposure	west	9			singleton		33	PDS000031224	SALM1.0 - 6771.10	SALM1.0 - 6771.10	aph(3'')-Ib,aph(6)-Id,gyrA(S83F),tet(A)	aminoglycosides,tetracyclines,quinolones	ColpVC,ColpVC,ColpVC,ColpVC,ColpVC			no			yes
PNUSAS017220	SRR5812220	SAMN07315515	CDC-PulseNet	2017	USA	NC	human clinical	unknown exposure	unknown exposure	southeast	4			D		33	PDS000114062	SALM1.0 - 6771.1.5.1.1.1	SALM1.0 - 6771.1.5	none	none	IncX1,Col(pHAD28),ColpVC	PTU-X1	MOBP;MOBP;MOBP	no		yes	yes
PNUSAS017235	SRR5921490	SAMN07455306	CDC-PulseNet	2017	USA	TN	human clinical	unknown exposure	unknown exposure	central valley	4			D		33	PDS000114062	SALM1.0 - 6771.1.5.1.1.1	SALM1.0 - 6771.1.5	none	none	IncX1,Col(pHAD28),Col(pHAD28),ColpVC	PTU-X1	MOBP;MOBP;MOBP;MOBP	no		yes	yes
PNUSAS017275	SRR5820945	SAMN07327465	CDC-PulseNet	2017	USA	SD	human clinical	unknown exposure	unknown exposure	northern rockies	8			D		33	PDS000114062	SALM1.0 - 6771.1.5.1.1.1	SALM1.0 - 6771.1.5	none	none	IncX1,ColE1,Col(pHAD28),ColpVC	PTU-X1	MOBP;MOBP;MOBP;MOBP	no		yes	yes
PNUSAS017365	SRR5865154	SAMN07362172	CDC-PulseNet	2017	USA	LA	human clinical	unknown exposure	unknown exposure	south	6			D		33	PDS000114062	SALM1.0 - 6771.1.5.1.1.1	SALM1.0 - 6771.1.5	none	none	IncX1,Col(pHAD28),ColpVC	PTU-X1	MOBP;MOBP	no		yes	yes
PNUSAS017366	SRR5876126	SAMN07362173	CDC-PulseNet	2017	USA	LA	human clinical	unknown exposure	unknown exposure	south	6			D		33	PDS000114062	SALM1.0 - 6771.1.5.1.1.1	SALM1.0 - 6771.1.5	none	none	IncX1,Col(pHAD28),ColpVC	PTU-X1	MOBP;MOBP;MOBP	no		yes	yes
PNUSAS017416	SRR5890334	SAMN07351526	CDC-PulseNet	2017	USA	IA	human clinical	backyard poultry contact	backyard poultry contact	upper midwest	7			D		33	PDS000114062	SALM1.0 - 6771.1.5.1.1.1	SALM1.0 - 6771.1.5	none	none	IncX1,Col(pHAD28),ColpVC	PTU-X1	MOBP;MOBP;MOBP	no		yes	yes
PNUSAS017544	SRR5948436	SAMN07423861	CDC-PulseNet	2017	USA	VA	human clinical	unknown exposure	unknown exposure	southeast	3			D		33	PDS000114062	SALM1.0 - 6771.1.5.1.1.1	SALM1.0 - 6771.1.5	none	none	IncX1,Col(pHAD28),ColpVC	PTU-X1	MOBP;MOBP;MOBP	no		yes	yes
PNUSAS017597	SRR5820977	SAMN07338929	CDC-PulseNet	2017	USA	TN	human clinical	backyard poultry contact	backyard poultry contact	central valley	4			D		33	PDS000114062	SALM1.0 - 6771.1.5.1.1.1	SALM1.0 - 6771.1.5	none	none	IncX1,Col(pHAD28),Col(pHAD28),ColpVC	PTU-X1	MOBP;MOBP;MOBP	no		yes	yes
PNUSAS017760	SRR5929613	SAMN07460635	CDC-PulseNet	2017	USA	TN	human clinical	unknown exposure	unknown exposure	central valley	4			D		33	PDS000114062	SALM1.0 - 6771.1.5.1.1.1	SALM1.0 - 6771.1.5	none	none	IncX1,Col(pHAD28),Col(pHAD28),ColpVC,ColpVC	PTU-X1	MOBP;MOBP;MOBP;MOBP	no		yes	yes
PNUSAS017761	SRR5929644	SAMN07460636	CDC-PulseNet	2017	USA	TN	human clinical	unknown exposure	unknown exposure	central valley	4			E		33	PDS000114062	SALM1.0 - 6771.1.5.1.1.1	SALM1.0 - 6771.1.5	none	none	IncI1-I(gamma),IncX1,Col(pHAD28),Col(pHAD28),ColpVC	PTU-I1+PTU-X1	MOBP;MOBP;MOBP;MOBP;MOBP;MOBP	no		yes	yes
PNUSAS017762	SRR5929641	SAMN07460637	CDC-PulseNet	2017	USA	TN	human clinical	unknown exposure	unknown exposure	central valley	4			D		33	PDS000114062	SALM1.0 - 6771.1.5.1.1.1	SALM1.0 - 6771.1.5	none	none	IncX1,Col(pHAD28),ColpVC	PTU-X1	MOBP;MOBP;MOBP	no		yes	yes
PNUSAS017763	SRR5929637	SAMN07460638	CDC-PulseNet	2017	USA	TN	human clinical	unknown exposure	unknown exposure	central valley	4			D		33	PDS000114062	SALM1.0 - 6771.1.5.1.1.1	SALM1.0 - 6771.1.5	none	none	IncX1,Col(pHAD28),Col(pHAD28),ColpVC	PTU-X1	MOBP;MOBP;MOBP;MOBP	no		yes	yes
PNUSAS017764	SRR5929636	SAMN07460639	CDC-PulseNet	2017	USA	TN	human clinical	unknown exposure	unknown exposure	central valley	4			D		33	PDS000114062	SALM1.0 - 6771.1.5.1.1	SALM1.0 - 6771.1.5	none	none	IncX1,Col(pHAD28),ColpVC	PTU-X1	MOBP;MOBP;MOBP	no		yes	yes
PNUSAS017765	SRR5929632	SAMN07460640	CDC-PulseNet	2017	USA	TN	human clinical	unknown exposure	unknown exposure	central valley	4			D		33	PDS000114062	SALM1.0 - 6771.1.5.1.1.1	SALM1.0 - 6771.1.5	none	none	IncX1,Col(pHAD28),Col(pHAD28),ColpVC	PTU-X1	MOBP;MOBP;MOBP;MOBP	no		yes	yes
PNUSAS017853	SRR5854314	SAMN07361280	CDC-PulseNet	2017	USA	NC	human clinical	backyard poultry contact	backyard poultry contact	southeast	4			D		33	PDS000114062	SALM1.0 - 6771.1.5.1.1.1	SALM1.0 - 6771.1.5	none	none	IncX1,Col(pHAD28),ColpVC	PTU-X1	MOBP;MOBP;MOBP	no		yes	yes
PNUSAS017944	SRR5932638	SAMN07490510	CDC-PulseNet	2017	USA	NY	human clinical	backyard poultry contact	backyard poultry contact	northeast	2			D		33	PDS000114062	SALM1.0 - 6771.1.5.1.1.1	SALM1.0 - 6771.1.5	none	none	IncX1,Col(pHAD28),ColpVC	PTU-X1	MOBP;MOBP;MOBP;MOBQ	no		yes	yes
PNUSAS017961	SRR5876329	SAMN07409806	CDC-NARMS	2017	USA	TN	human clinical	unknown exposure	unknown exposure	central valley	4			D		33	PDS000114062	SALM1.0 - 6771.1.5.1.1.1	SALM1.0 - 6771.1.5	none	none	IncX1,Col(pHAD28),Col(pHAD28),ColpVC,ColpVC	PTU-X1	MOBP;MOBP;MOBP;MOBP	no	yes	yes	yes
PNUSAS018090	SRR6014222	SAMN07427456	CDC-NARMS	2017	USA	OH	human clinical	backyard poultry contact	backyard poultry contact	central valley	5			D		33	PDS000114062	SALM1.0 - 6771.1.5.1.1.1	SALM1.0 - 6771.1.5	none	none	IncX1,Col(pHAD28),Col156,ColpVC	PTU-X1	MOBF;MOBP;MOBP;MOBP;MOBQ	no	yes	yes	yes	Reference
PNUSAS018345	SRR5850216	SAMN07352337	CDC-PulseNet	2017	USA	FL	human clinical	backyard poultry contact	backyard poultry contact	southeast	4			D		33	PDS000114062	SALM1.0 - 6771.1.5.1.1.1	SALM1.0 - 6771.1.5	none	none	IncX1,Col(pHAD28),ColpVC	PTU-X1	MOBP;MOBP;MOBP	no		yes	yes
PNUSAS018357	SRR5851097	SAMN07352348	CDC-PulseNet	2017	USA	FL	human clinical	backyard poultry contact	backyard poultry contact	southeast	4			E		33	PDS000114062	SALM1.0 - 6771.1.5.1.1.1	SALM1.0 - 6771.1.5	aac(3)-VIa,ant(3'')-Ia,qacE,sul1	aminoglycosides	IncI1-I(gamma),IncX1,Col(pHAD28),ColpVC	PTU-I1+PTU-X1	MOBP;MOBP;MOBP	no		yes	yes
PNUSAS018430	SRR5850032	SAMN07352531	CDC-PulseNet	2017	USA	CA	human clinical	backyard poultry contact	backyard poultry contact	west	9			D		33	PDS000114062	SALM1.0 - 6771.1.5.1.1.1	SALM1.0 - 6771.1.5	none	none	IncX1,Col156,ColpVC,Col(pHAD28)	PTU-X1	MOBP;MOBP;MOBP;MOBQ	no		yes	yes
PNUSAS018482	SRR5864366	SAMN07362119	CDC-PulseNet	2017	USA	KY	human clinical	unknown exposure	unknown exposure	central valley	4			E		33	PDS000114062	SALM1.0 - 6771.1.5.1.1.1	SALM1.0 - 6771.1.5	none	none	IncI1-I(gamma),IncX1,Col(pHAD28),Col(pHAD28),ColpVC,ColpVC	PTU-I1+PTU-X1	MOBP;MOBP;MOBP;MOBP;MOBP	no		yes	yes
PNUSAS018483	SRR5864611	SAMN07362118	CDC-PulseNet	2017	USA	KY	human clinical	backyard poultry contact	backyard poultry contact	central valley	4			E		33	PDS000114062	SALM1.0 - 6771.1.5.1.1.13	SALM1.0 - 6771.1.5	aac(3)-VIa,ant(3'')-Ia,qacE,sul1,tet(A)	aminoglycosides,tetracyclines	IncX1,IncI1-I(gamma),Col(pHAD28),Col(pHAD28),Col156,ColpVC,Col(pHAD28),Col(pHAD28),Col(pHAD28),Col(pHAD28),Col(pHAD28),Col(pHAD28),ColpVC,ColpVC,ColpVC,ColpVC,ColpVC,Col(pHAD28),Col(pHAD28)	PTU-I1+PTU-X1	MOBP;MOBP;MOBP;MOBQ	no		yes	yes
PNUSAS018484	SRR5864282	SAMN07362120	CDC-PulseNet	2017	USA	KY	human clinical	backyard poultry contact	backyard poultry contact	central valley	4			D		33	PDS000114062	SALM1.0 - 6771.1.5.1.1.1	SALM1.0 - 6771.1.5	none	none	IncX1,Col(pHAD28),Col(pHAD28),ColpVC	PTU-X1	MOBP;MOBP;MOBP;MOBP	no		yes	yes
PNUSAS018485	SRR5864379	SAMN07362121	CDC-PulseNet	2017	USA	KY	human clinical	backyard poultry contact	backyard poultry contact	central valley	4			E		33	PDS000114062	SALM1.0 - 6771.1.5.1.1.1	SALM1.0 - 6771.1.5	aac(3)-VIa,ant(3'')-Ia,qacE,sul1,tet(A)	aminoglycosides,tetracyclines	IncI1-I(gamma),IncX1,Col(pHAD28),ColpVC,Col(pHAD28),Col(pHAD28),Col(pHAD28),Col(pHAD28),Col(pHAD28),Col(pHAD28),Col(pHAD28)	PTU-I1+PTU-X1	MOBP;MOBP;MOBP;MOBP	no		yes	yes
PNUSAS018487	SRR5864602	SAMN07362123	CDC-PulseNet	2017	USA	KY	human clinical	backyard poultry contact	backyard poultry contact	central valley	4			D		33	PDS000114062	SALM1.0 - 6771.1.5.1.1.1	SALM1.0 - 6771.1.5	none	none	IncX1,Col(pHAD28),ColpVC,ColpVC	PTU-X1	MOBP;MOBP;MOBP	no		yes	yes
PNUSAS018633	SRR5932661	SAMN07490525	CDC-PulseNet	2017	USA	NY	human clinical	backyard poultry contact	backyard poultry contact	northeast	2			D		33	PDS000114062	SALM1.0 - 6771.1.5.1.1.1	SALM1.0 - 6771.1.5	none	none	IncX1,Col(pHAD28),ColpVC	PTU-X1	MOBP;MOBP;MOBP	no		yes	yes
PNUSAS018707	SRR5921445	SAMN07455452	CDC-PulseNet	2017	USA	OH	human clinical	unknown exposure	unknown exposure	central valley	5			B	B1	33	PDS000158107	SALM1.0 - 6771.1.3.2x	SALM1.0 - 6771.1.3	aph(3'')-Ib,aph(6)-Id,tet(A)	aminoglycosides,tetracyclines	Col(MG828),ColE1,Col156		MOBP;MOBQ	no		yes	yes
PNUSAS018752	SRR5876321	SAMN07373074	CDC-PulseNet	2017	USA	MT	human clinical	unknown exposure	unknown exposure	northern rockies	8			E		33	PDS000114062	SALM1.0 - 6771.1.5.1.1.35	SALM1.0 - 6771.1.5	aac(3)-VIa,ant(3'')-Ia,qacE,sul1	aminoglycosides	IncI1-I(gamma),IncX1,Col(pHAD28),ColpVC	PTU-I1+PTU-X1	MOBP;MOBP;MOBP;MOBP	no		yes	yes
PNUSAS018845	SRR5908541	SAMN07375552	CDC-PulseNet	2014	USA	WY	human clinical	unknown exposure	unknown exposure	northern rockies	8			B	B4	33	PDS000158106	SALM1.0 - 6771.1.1.5.1.6	SALM1.0 - 6771.1.1	aph(3'')-Ib,aph(6)-Id,tet(A)	aminoglycosides,tetracyclines	ColE1		MOBP	no			yes
PNUSAS018952	SRR5888496	SAMN07376739	CDC-PulseNet	2017	USA	SD	human clinical	unknown exposure	unknown exposure	northern rockies	8			D		33	PDS000114062	SALM1.0 - 6771.1.5.1.1.13	SALM1.0 - 6771.1.5	none	none	IncX1,Col(pHAD28),ColpVC	PTU-X1	MOBP;MOBP;MOBP	no		yes	yes
PNUSAS019079	SRR5876355	SAMN07410274	CDC-PulseNet	2017	USA	TN	human clinical	backyard poultry contact	backyard poultry contact	central valley	4			D		33	PDS000114062	SALM1.0 - 6771.1.5.1.1.1	SALM1.0 - 6771.1.5	none	none	IncX1,Col(pHAD28),ColpVC	PTU-X1	MOBP;MOBP;MOBP	no		yes	yes
PNUSAS019080	SRR5876354	SAMN07410275	CDC-PulseNet	2017	USA	TN	human clinical	backyard poultry contact	backyard poultry contact	central valley	4			D		33	PDS000114062	SALM1.0 - 6771.1.5.1.1	SALM1.0 - 6771.1.5	none	none	IncX1,Col(pHAD28),ColpVC	PTU-X1	MOBP;MOBP	no		yes	yes
PNUSAS019083	SRR5876360	SAMN07410278	CDC-PulseNet	2017	USA	TN	human clinical	unknown exposure	unknown exposure	central valley	4			E		33	PDS000114062	SALM1.0 - 6771.1.5.1.1	SALM1.0 - 6771.1.5	blaCMY-2	penicillins,cephalosporins	IncI1-I(gamma),IncX1,Col(pHAD28),ColpVC	PTU-I1+PTU-X1	MOBP;MOBP;MOBP;MOBP	no		yes	yes
PNUSAS019086	SRR5876348	SAMN07410281	CDC-PulseNet	2017	USA	TN	human clinical	unknown exposure	unknown exposure	central valley	4			D		33	PDS000114062	SALM1.0 - 6771.1.5.1.1	SALM1.0 - 6771.1.5	none	none	IncX1,Col(pHAD28),ColpVC	PTU-X1	MOBP;MOBP;MOBP	no		yes	yes
PNUSAS019240	SRR5890148	SAMN07419396	CDC-PulseNet	2014	USA	WY	other	other	animal	northern rockies	8			singleton		33	PDS000158106	SALM1.0 - 6771.1.1.5	SALM1.0 - 6771.1.1	aph(3'')-Ib,aph(6)-Id,tet(A),tet(B)	aminoglycosides,tetracyclines	IncI1-I(gamma)		MOBP	no			yes
PNUSAS019462	SRR6019684	SAMN07582522	CDC-PulseNet	2017	USA	OH	human clinical	unknown exposure	unknown exposure	central valley	5			D		33	PDS000114062	SALM1.0 - 6771.1.5.1.1.1	SALM1.0 - 6771.1.5	none	none	IncX1,Col(pHAD28),ColpVC	PTU-X1	MOBP;MOBP;MOBP	no		yes	yes
PNUSAS019646	SRR5935617	SAMN07483870	CDC-PulseNet	2017	USA	TN	human clinical	unknown exposure	unknown exposure	central valley	4			D		33	PDS000114062	SALM1.0 - 6771.1.5.1.1.1	SALM1.0 - 6771.1.5	none	none	IncX1,Col(pHAD28),ColpVC	PTU-X1	MOBP;MOBP	no		yes	yes
PNUSAS019707	SRR5908130	SAMN07427472	CDC-PulseNet	2017	USA	KY	human clinical	unknown exposure	unknown exposure	central valley	4			D		33	PDS000114062	SALM1.0 - 6771.1.5.1.1.1	SALM1.0 - 6771.1.5	none	none	IncX1,Col(pHAD28),Col156,ColpVC,Col(pHAD28),Col(pHAD28),Col(pHAD28),Col(pHAD28)	PTU-X1	MOBP;MOBP;MOBP;MOBQ	no		yes	yes
PNUSAS019806	SRR5890510	SAMN07441974	CDC-PulseNet	2017	USA	ND	human clinical	unknown exposure	unknown exposure	northern rockies	8			I		473	PDS000001789	SALM1.0 - 1176.1.1	SALM1.0 - 1176.1.1	none	none	IncFII,ColE1,Col(pHAD28)	PTU-E78+PTU-NA	MOBF;MOBH;MOBP;MOBP	no		yes	yes
PNUSAS019813	SRR5890331	SAMN07428622	CDC-PulseNet	2017	USA	IA	human clinical	unknown exposure	unknown exposure	upper midwest	7			B	B2	33	PDS000158107	SALM1.0 - 6771.1.3.2x	SALM1.0 - 6771.1.3	aph(3'')-Ib,aph(6)-Id,tet(A)	aminoglycosides,tetracyclines	ColE1		MOBP	no		yes	yes
PNUSAS019939	SRR5947728	SAMN07503373	CDC-PulseNet	2017	USA	NY	human clinical	unknown exposure	unknown exposure	northeast	2			D		33	PDS000114062	SALM1.0 - 6771.1.5.1.1.1	SALM1.0 - 6771.1.5	none	none	IncX1,Col(pHAD28),ColpVC	PTU-X1	MOBP;MOBP;MOBP	no		yes	yes
PNUSAS019959	SRR5908533	SAMN07440970	CDC-PulseNet	2011	USA	WY	human clinical	unknown exposure	unknown exposure	northern rockies	8			B	B1	33	PDS000158107	SALM1.0 - 6771.1.3	SALM1.0 - 6771.1.3	aph(3'')-Ib,aph(6)-Id,blaTEM-1B,tet(A)	aminoglycosides,tetracyclines,penicillins	ColE1,ColE1		MOBP;MOBP	no			yes
PNUSAS019960	SRR5908526	SAMN07440971	CDC-PulseNet	2012	USA	WY	human clinical	unknown exposure	unknown exposure	northern rockies	8			B	B4	33	PDS000158106	SALM1.0 - 6771.1.1.5.1.5	SALM1.0 - 6771.1.1	aph(3'')-Ib,aph(6)-Id,tet(A)	aminoglycosides,tetracyclines	ColE1		MOBP	no			yes
PNUSAS019961	SRR5908529	SAMN07440972	CDC-PulseNet	2012	USA	WY	human clinical	unknown exposure	unknown exposure	northern rockies	8			B	B4	33	PDS000158106	SALM1.0 - 6771.1.1.5.1.5	SALM1.0 - 6771.1.1	aph(3'')-Ib,aph(6)-Id,tet(A)	aminoglycosides,tetracyclines	ColE1		MOBP	no			yes
PNUSAS020062	SRR5948533	SAMN07450335	CDC-PulseNet	2012	USA	WY	human clinical	unknown exposure	unknown exposure	northern rockies	8			singleton		33	PDS000158106	SALM1.0 - 6771.1.1.5.1.5	SALM1.0 - 6771.1.1	aph(3'')-Ib,aph(6)-Id,tet(A),tet(B)	aminoglycosides,tetracyclines	IncI1-I(gamma),ColE1		MOBP;MOBP	no			yes
PNUSAS020093	SRR5921326	SAMN07457366	CDC-PulseNet	2017	USA	KY	human clinical	unknown exposure	unknown exposure	central valley	4			D		33	PDS000114062	SALM1.0 - 6771.1.5.1.1	SALM1.0 - 6771.1.5	none	none	IncX1,Col(pHAD28),ColpVC,ColpVC	PTU-X1	MOBP;MOBP	no		yes	yes
PNUSAS020098	SRR5935384	SAMN07500381	CDC-PulseNet	2017	USA	CA	human clinical	unknown exposure	unknown exposure	west	9			D		33	PDS000114062	SALM1.0 - 6771.1.5.1.1.1	SALM1.0 - 6771.1.5	none	none	IncX1,Col(pHAD28),Col(pHAD28),Col8282,ColpVC	PTU-X1	MOBP;MOBP;MOBP;MOBQ	no		yes	yes
PNUSAS020215	SRR5921499	SAMN07456150	CDC-PulseNet	2017	USA	TX	human clinical	unknown exposure	unknown exposure	south	6			H		33	PDS000158106	SALM1.0 - 6771.1.1.7	SALM1.0 - 6771.1.1	aph(3'')-Ib,aph(6)-Id,tet(A)	aminoglycosides,tetracyclines	none			no		yes	yes
PNUSAS020399	SRR5929606	SAMN07460709	CDC-PulseNet	2017	USA	IA	human clinical	backyard poultry contact	backyard poultry contact	upper midwest	7			D		33	PDS000114062	SALM1.0 - 6771.1.5.1.1.13	SALM1.0 - 6771.1.5	none	none	IncX1,Col(pHAD28),ColpVC	PTU-X1	MOBP;MOBP;MOBP	no		yes	yes
PNUSAS020661	SRR5948385	SAMN07510927	CDC-PulseNet	2017	USA	TN	human clinical	backyard poultry contact	backyard poultry contact	central valley	4			D		33	PDS000114062	SALM1.0 - 6771.1.5.1.1	SALM1.0 - 6771.1.5	none	none	IncX1,Col(pHAD28),Col(pHAD28),ColpVC	PTU-X1	MOBP;MOBP;MOBP	no		yes	yes
PNUSAS020715	SRR5948530	SAMN07502661	CDC-PulseNet	2011	USA	WY	human clinical	unknown exposure	unknown exposure	northern rockies	8			B	B4	33	PDS000158106	SALM1.0 - 6771.1.1.5.1.1	SALM1.0 - 6771.1.1	aph(3'')-Ib,aph(6)-Id,tet(A)	aminoglycosides,tetracyclines	Col8282		MOBQ	no			yes
PNUSAS020806	SRR5948388	SAMN07504961	CDC-PulseNet	2017	USA	TN	human clinical	backyard poultry contact	backyard poultry contact	central valley	4			D		33	PDS000114062	SALM1.0 - 6771.1.5.1.1.13	SALM1.0 - 6771.1.5	none	none	IncX1,ColE1,Col(pHAD28),Col(pHAD28),ColpVC,ColpVC	PTU-X1	MOBP;MOBP;MOBP;MOBP	no		yes	yes
PNUSAS021086	SRR6224578	SAMN07511370	CDC-PulseNet	2012	USA	WY	other	other	animal	northern rockies	8			B	B4	33	PDS000158106	SALM1.0 - 6771.1.1.5.1	SALM1.0 - 6771.1.1	aph(3'')-Ib,aph(6)-Id,tet(A)	aminoglycosides,tetracyclines	none			no			yes
PNUSAS021097	SRR6203669	SAMN07511361	CDC-PulseNet	2008	USA	WY	human clinical	unknown exposure	unknown exposure	northern rockies	8			A	A7	33	PDS000158106	SALM1.0 - 6771.1.1.2	SALM1.0 - 6771.1.1	aph(3'')-Ib,aph(3')-Ia,aph(6)-Id,blaTEM-1C,tet(A)	aminoglycosides,tetracyclines,penicillins	Col(pHAD28),Col440II,ColE1,ColE1,Col156,ColE1,ColpVC		MOBP;MOBP;MOBQ	no			yes
PNUSAS021161	SRR5951578	SAMN07526008	CDC-PulseNet	2017	USA	MN	human clinical	unknown exposure	unknown exposure	upper midwest	5			Q		473	unknown	SALM1.0 - 2587.2	SALM1.0 - 2587.2	none	none	none			no		yes	yes
PNUSAS021197	SRR5988783	SAMN07562195	CDC-PulseNet	2017	USA	NY	human clinical	unknown exposure	unknown exposure	northeast	2			D		33	PDS000114062	SALM1.0 - 6771.1.5.1.1.1	SALM1.0 - 6771.1.5	none	none	IncX1,Col(pHAD28),ColpVC	PTU-X1	MOBP;MOBP;MOBP	no		yes	yes
PNUSAS021403	SRR5951569	SAMN07521433	CDC-NARMS	2017	USA	MT	human clinical	backyard poultry contact	backyard poultry contact	northern rockies	8			E		33	PDS000114062	SALM1.0 - 6771.1.5.1.1.4	SALM1.0 - 6771.1.5	aadA2,ant(3'')-Ia,cmlA1,qacH,sul3	aminoglycosides,phenicols	IncI1-I(gamma),IncX1,Col(pHAD28),ColpVC	PTU-I1+PTU-X1	MOBP;MOBP;MOBP;MOBP	no	yes	yes	yes	Reference
PNUSAS021451	SRR6019696	SAMN07573675	CDC-PulseNet	2017	USA	TN	human clinical	unknown exposure	unknown exposure	central valley	4			E		33	PDS000114062	SALM1.0 - 6771.1.5.1.1.1	SALM1.0 - 6771.1.5	none	none	IncI1-I(gamma),IncX1,Col(pHAD28),Col156,ColpVC	PTU-I1+PTU-X1	MOBP;MOBP;MOBP;MOBQ;MOBQ	no		yes	yes
PNUSAS021457	SRR6019701	SAMN07573681	CDC-PulseNet	2017	USA	TN	human clinical	backyard poultry contact	backyard poultry contact	central valley	4			D		33	PDS000114062	SALM1.0 - 6771.1.5.1.1.1	SALM1.0 - 6771.1.5	none	none	IncX1,Col156,Col(pHAD28),ColpVC,Col(pHAD28),Col(pHAD28),Col(pHAD28),Col(pHAD28),Col(pHAD28)	PTU-X1	MOBP;MOBP;MOBQ	no		yes	yes
PNUSAS021459	SRR6019705	SAMN07573683	CDC-PulseNet	2017	USA	TN	human clinical	unknown exposure	unknown exposure	central valley	4			E		33	PDS000114062	SALM1.0 - 6771.1.5.1.1.1	SALM1.0 - 6771.1.5	none	none	IncI1-I(gamma),IncX1,Col(pHAD28),ColpVC,ColpVC	PTU-I1+PTU-X1	MOBP;MOBP;MOBP;MOBP	no		yes	yes
PNUSAS021746	SRR5988588	SAMN07562371	CDC-PulseNet	2017	USA	CA	human clinical	unknown exposure	unknown exposure	west	9			D		33	PDS000114062	SALM1.0 - 6771.1.5.1.1.1	SALM1.0 - 6771.1.5	none	none	IncX1,Col(pHAD28),ColpVC	PTU-X1	MOBP;MOBP;MOBP	no		yes	yes
PNUSAS021808	SRR6051268	SAMN07638909	CDC-PulseNet	2017	USA	KY	human clinical	unknown exposure	unknown exposure	central valley	4			D		33	PDS000114062	SALM1.0 - 6771.1.5.1.1	SALM1.0 - 6771.1.5	none	none	IncX1,Col(pHAD28),Col156,ColpVC,Col(pHAD28),Col(pHAD28),Col(pHAD28),Col(pHAD28),Col(pHAD28)	PTU-X1	MOBP;MOBP;MOBP;MOBQ	no		yes	yes
PNUSAS021946	SRR6029184	SAMN07604707	CDC-PulseNet	2017	USA	TN	human clinical	unknown exposure	unknown exposure	central valley	4			E		33	PDS000114062	SALM1.0 - 6771.1.5.1.1	SALM1.0 - 6771.1.5	aac(3)-VIa,ant(3'')-Ia,qacE,sul1	aminoglycosides	IncI1-I(gamma),IncX1,Col(pHAD28),ColpVC	PTU-I1+PTU-X1	MOBP;MOBP;MOBP;MOBP	no		yes	yes
PNUSAS021947	SRR6029195	SAMN07604708	CDC-PulseNet	2017	USA	TN	human clinical	unknown exposure	unknown exposure	central valley	4			E		33	PDS000114062	SALM1.0 - 6771.1.5.1.1	SALM1.0 - 6771.1.5	none	none	IncI1-I(gamma),IncX1,Col(pHAD28),Col156,ColpVC	PTU-I1+PTU-X1	MOBP;MOBP;MOBP;MOBQ;MOBQ	no		yes	yes
PNUSAS022013	SRR6203406	SAMN07625237	CDC-PulseNet	2017	USA	GA	human clinical	unknown exposure	unknown exposure	southeast	4			D		33	PDS000114062	SALM1.0 - 6771.1.5.1.1.13	SALM1.0 - 6771.1.5	none	none	IncX1,Col(pHAD28),Col156,ColpVC	PTU-X1	MOBP;MOBP;MOBP;MOBQ	no		yes	yes
PNUSAS022029	SRR6019724	SAMN07584444	CDC-PulseNet	2017	USA	TN	human clinical	unknown exposure	unknown exposure	central valley	4			D		33	PDS000114062	SALM1.0 - 6771.1.5.1.1	SALM1.0 - 6771.1.5	none	none	IncX1,Col(pHAD28),ColpVC	PTU-X1	MOBP;MOBP	no		yes	yes
PNUSAS022167	SRR6014508	SAMN07586030	CDC-NARMS	2005	USA	WY	human clinical	unknown exposure	unknown exposure	northern rockies	8			A		33	PDS000158106	SALM1.0 - 6771.1.1.2	SALM1.0 - 6771.1.1	aph(3'')-Ib,aph(6)-Id,gyrA(D87N),tet(A)	aminoglycosides,tetracyclines,quinolones	IncX1,Col156,ColE1,ColE1,ColpVC		MOBP;MOBQ	no			yes
PNUSAS022331	SRR6039098	SAMN07605593	CDC-PulseNet	2017	USA	TN	human clinical	unknown exposure	unknown exposure	central valley	4			E		33	PDS000114062	SALM1.0 - 6771.1.5.1.1.22	SALM1.0 - 6771.1.5	none	none	IncI1-I(gamma),IncX1,Col(pHAD28),Col(pHAD28),ColpVC	PTU-I1+PTU-X1	MOBP;MOBP;MOBP;MOBP;MOBP	no		yes	yes
PNUSAS022335	SRR6039091	SAMN07605597	CDC-PulseNet	2017	USA	TN	human clinical	backyard poultry contact	backyard poultry contact	central valley	4			D		33	PDS000114062	SALM1.0 - 6771.1.5.1.1.1	SALM1.0 - 6771.1.5	none	none	IncX1,ColpVC,Col(pHAD28),Col(pHAD28),Col(pHAD28),Col(pHAD28),Col(pHAD28)	PTU-X1	MOBP;MOBP;MOBP	no		yes	yes
PNUSAS022936	SRR6051449	SAMN07638169	CDC-PulseNet	2017	USA	TN	human clinical	backyard poultry contact	backyard poultry contact	central valley	4			E		33	PDS000114062	SALM1.0 - 6771.1.5.1.1.22	SALM1.0 - 6771.1.5	aac(3)-VIa,ant(3'')-Ia,qacE,sul1,tet(A)	aminoglycosides,tetracyclines	IncX1,IncI1-I(gamma),ColpVC,Col(pHAD28)	PTU-I1+PTU-X1	MOBP;MOBP;MOBP;MOBP	no		yes	yes
PNUSAS023327	SRR6107643	SAMN07665598	CDC-PulseNet	2017	USA	TN	human clinical	unknown exposure	unknown exposure	central valley	4			D		33	PDS000114062	SALM1.0 - 6771.1.5.1.1.1	SALM1.0 - 6771.1.5	none	none	IncX1,Col(pHAD28),Col156,ColpVC	PTU-X1	MOBP;MOBP;MOBP;MOBQ	no		yes	yes
PNUSAS023824	SRR6385502	SAMN07792594	CDC-PulseNet	2017	USA	NY	human clinical	unknown exposure	unknown exposure	northeast	2			F		33	PDS000014162	SALM1.0 - 6771.5.1.2.3.1	SALM1.0 - 6771.5.1	aph(3'')-Ib,aph(6)-Id,tet(A)	aminoglycosides,tetracyclines	Col156		MOBP;MOBQ	no		yes	yes
PNUSAS024031	SRR6317139	SAMN08043789	CDC-PulseNet	2017	USA	TN	commercial poultry	chicken	chicken-food	central valley	4			D		33	PDS000114062	SALM1.0 - 6771.1.5.1.1.1	SALM1.0 - 6771.1.5	none	none	IncX1,Col(pHAD28),ColpVC	PTU-X1	MOBP;MOBP;MOBP	no		yes	yes
PNUSAS024269	SRR6114191	SAMN07703248	CDC-PulseNet	2017	USA	CO	human clinical	unknown exposure	unknown exposure	southwest	8			A	A15	33	PDS000158106	SALM1.0 - 6771.1.1.7.3	SALM1.0 - 6771.1.1	aph(3'')-Ib,aph(6)-Id,tet(A)	aminoglycosides,tetracyclines	none			no		yes	yes
PNUSAS024449	SRR6133665	SAMN07717028	CDC-PulseNet	2017	USA	IA	human clinical	unknown exposure	unknown exposure	upper midwest	7			singleton		33	PDS000129867	SALM1.0 - 6771.1.21.1.1	SALM1.0 - 6771.1.21	aph(3'')-Ib,aph(6)-Id,tet(A)	aminoglycosides,tetracyclines	Col156		MOBQ	no			yes
PNUSAS024487	SRR6133828	SAMN07731372	CDC-PulseNet	2017	USA	NC	human clinical	unknown exposure	unknown exposure	southeast	4			D		33	PDS000114062	SALM1.0 - 6771.1.5.1	SALM1.0 - 6771.1.5	none	none	IncX1,ColpVC	PTU-X1	MOBP;MOBP	no		yes	yes
PNUSAS024519	SRR6881140	SAMN08774494	CDC-PulseNet	2017	USA	MA	human clinical	unknown exposure	unknown exposure	northeast	1			D		33	PDS000114062	SALM1.0 - 6771.1.5.1.1.1	SALM1.0 - 6771.1.5	none	none	IncX1,Col(pHAD28),ColpVC	PTU-X1	MOBP;MOBP;MOBP	no		yes	yes
PNUSAS025317	SRR6169327	SAMN07770297	CDC-PulseNet	2017	USA	TN	human clinical	backyard poultry contact	backyard poultry contact	central valley	4			D		33	PDS000114062	SALM1.0 - 6771.1.5.1.1.1	SALM1.0 - 6771.1.5	none	none	IncX1,Col(pHAD28),ColpVC	PTU-X1	MOBP;MOBP;MOBP	no		yes	yes
PNUSAS026319	SRR6216131	SAMN07817076	CDC-PulseNet	2016	USA	MT	human clinical	unknown exposure	unknown exposure	northern rockies	8			A		33	PDS000117303	SALM1.0 - 6771.1.11.1	SALM1.0 - 6771.1.1	aph(3'')-Ib,aph(6)-Id,gyrA(D87Y),tet(A)	aminoglycosides,tetracyclines,quinolones	ColE1			no		yes	yes
PNUSAS026366	SRR6216117	SAMN07812354	CDC-PulseNet	2017	USA	MI	human clinical	unknown exposure	unknown exposure	upper midwest	5			D		33	PDS000114062	SALM1.0 - 6771.1.5.1.1.1	SALM1.0 - 6771.1.5	none	none	IncX1,Col(pHAD28),ColpVC	PTU-X1	MOBP;MOBP;MOBP	no		yes	yes
PNUSAS026597	SRR6326967	SAMN07972802	CDC-PulseNet	2017	USA	GA	human clinical	unknown exposure	unknown exposure	southeast	4			D		33	PDS000114062	SALM1.0 - 6771.1.5.1.1	SALM1.0 - 6771.1.5	none	none	IncX1,Col(pHAD28),ColpVC	PTU-X1	MOBP;MOBP	no		yes	yes
PNUSAS026762	SRR6255004	SAMN07958192	CDC-PulseNet	2017	USA	TN	human clinical	unknown exposure	unknown exposure	central valley	4			D		33	PDS000114062	SALM1.0 - 6771.1.5.1.1.1	SALM1.0 - 6771.1.5	none	none	IncX1,Col(pHAD28),Col(pHAD28),ColpVC	PTU-X1	MOBP;MOBP;MOBP;MOBP	no		yes	yes
PNUSAS027148	SRR6386433	SAMN08177575	CDC-PulseNet	2017	USA	SD	human clinical	unknown exposure	unknown exposure	northern rockies	8			singleton		473	unknown	SALM1.0 - 2709	SALM1.0 - 2709	none	none	IncFII(p96A)		MOBP	yes			yes
PNUSAS027399	SRR6373513	SAMN08134102	CDC-PulseNet	2017	USA	NY	human clinical	unknown exposure	unknown exposure	northeast	2			B	B1	33	PDS000158107	SALM1.0 - 6771.1.3	SALM1.0 - 6771.1.3	aph(3'')-Ib,aph(6)-Id,tet(A)	aminoglycosides,tetracyclines	Col156,ColE1,ColpVC,ColpVC,ColpVC,ColpVC,ColpVC,ColpVC,ColpVC,ColpVC,ColpVC,ColpVC,ColpVC,ColpVC,ColpVC,ColpVC,ColpVC		MOBP;MOBP;MOBQ;MOBQ	no		yes	yes
PNUSAS027700	SRR6300252	SAMN08014276	CDC-NARMS	2017	USA	TN	human clinical	backyard poultry contact	backyard poultry contact	central valley	4			D		33	PDS000114062	SALM1.0 - 6771.1.5.1.1	SALM1.0 - 6771.1.5	none	none	IncX1,Col(pHAD28),ColpVC	PTU-X1	MOBP;MOBP;MOBP	no	yes	yes	yes
PNUSAS027759	SRR6310623	SAMN08027636	CDC-PulseNet	2017	USA	OH	human clinical	unknown exposure	unknown exposure	central valley	5			B	B1	33	PDS000158107	SALM1.0 - 6771.1.3.4.2	SALM1.0 - 6771.1.3	aph(3'')-Ib,aph(6)-Id,tet(A)	aminoglycosides,tetracyclines	ColE1		MOBP	no		yes	yes
PNUSAS028050	SRR6321474	SAMN08051443	CDC-NARMS	2017	USA	MD	human clinical	unknown exposure	unknown exposure	northeast	3			singleton		473	unknown	SALM1.0 - 2709	SALM1.0 - 2709	none	none	none			no			yes
PNUSAS028163	SRR6895879	SAMN08794915	CDC-PulseNet	2017	USA	NY	human clinical	unknown exposure	unknown exposure	northeast	2			A		33	PDS000031224	SALM1.0 - 6771.10	SALM1.0 - 6771.10	aph(3'')-Ib,aph(6)-Id,gyrA(S83F),tet(A)	aminoglycosides,tetracyclines,quinolones	ColE1,ColE1,ColpVC,ColpVC,ColpVC,ColpVC		MOBP	no		yes	yes
PNUSAS029380	SRR6514870	SAMN08386649	CDC-PulseNet	2017	USA	VA	human clinical	unknown exposure	unknown exposure	southeast	3			A	A6	33	PDS000158107	SALM1.0 - 6771.1.1.19.1	SALM1.0 - 6771.1.1	aph(3'')-Ib,aph(6)-Id,tet(A)	aminoglycosides,tetracyclines	none			no		yes	yes
PNUSAS030011	SRR6386375	SAMN08177695	CDC-PulseNet	2017	USA	KY	human clinical	unknown exposure	unknown exposure	central valley	4			J		33	PDS000014162	SALM1.0 - 6771.5.1.2.1	SALM1.0 - 6771.5.1	aph(3'')-Ib,aph(6)-Id,tet(A)	aminoglycosides,tetracyclines	IncI1-I(gamma),Col156	PTU-NA	MOBP;MOBQ	no		yes	yes
PNUSAS030044	SRR6373689	SAMN08160148	CDC-PulseNet	2017	USA	TX	human clinical	unknown exposure	unknown exposure	south	6			A		33	PDS000158106	SALM1.0 - 6771.1.1.7.3	SALM1.0 - 6771.1.1	aph(3'')-Ib,aph(6)-Id	aminoglycosides	none			no		yes	yes
PNUSAS030085	SRR6412970	SAMN08182984	CDC-PulseNet	2017	USA	WA	human clinical	unknown exposure	unknown exposure	northwest	10			B	B1	33	PDS000158107	SALM1.0 - 6771.1.3.2x	SALM1.0 - 6771.1.3	aph(3'')-Ib,aph(6)-Id,tet(A)	aminoglycosides,tetracyclines	Col156,ColE1		MOBP;MOBQ	no		yes	yes
PNUSAS030198	SRR6425507	SAMN08199377	CDC-PulseNet	2017	USA	MN	human clinical	unknown exposure	unknown exposure	upper midwest	5			B	B2	33	PDS000158107	SALM1.0 - 6771.1.3.2x	SALM1.0 - 6771.1.3	aph(3'')-Ib,aph(6)-Id,tet(A)	aminoglycosides,tetracyclines	ColE1,ColE1		MOBP;MOBQ	no		yes	yes
PNUSAS030326	SRR6412898	SAMN08182431	CDC-PulseNet	2017	USA	NE	human clinical	unknown exposure	unknown exposure	northern rockies	7			B	B1	33	PDS000158107	SALM1.0 - 6771.1.3.2x	SALM1.0 - 6771.1.3	aph(3'')-Ib,aph(6)-Id,tet(A)	aminoglycosides,tetracyclines	Col(MG828),ColE1,Col156		MOBP;MOBQ	no		yes	yes
PNUSAS030570	SRR6440568	SAMN08286618	CDC-PulseNet	2017	USA	WA	human clinical	unknown exposure	unknown exposure	northwest	10			B	B2	33	PDS000158107	SALM1.0 - 6771.1.3.2x	SALM1.0 - 6771.1.3	aph(3'')-Ib,aph(6)-Id,tet(A)	aminoglycosides,tetracyclines	ColE1,ColE1		MOBP;MOBQ	no		yes	yes
PNUSAS030692	SRR6434138	SAMN08240048	CDC-PulseNet	2017	USA	MI	human clinical	unknown exposure	unknown exposure	upper midwest	5			B	B2	33	PDS000158107	SALM1.0 - 6771.1.3.2x	SALM1.0 - 6771.1.3	aph(3'')-Ib,aph(6)-Id,tet(A)	aminoglycosides,tetracyclines	ColE1		MOBP	no		yes	yes
PNUSAS030794	SRR6514809	SAMN08330779	CDC-PulseNet	2017	USA	PA	human clinical	unknown exposure	unknown exposure	northeast	3			B	B1	33	PDS000158107	SALM1.0 - 6771.1.3.2x	SALM1.0 - 6771.1.3	aph(3'')-Ib,aph(6)-Id,tet(A)	aminoglycosides,tetracyclines	ColE1,ColE1		MOBP	no		yes	yes
PNUSAS031119	SRR6440489	SAMN08275883	CDC-PulseNet	2017	USA	TX	human clinical	unknown exposure	unknown exposure	south	6			B	B1	33	PDS000158107	SALM1.0 - 6771.1.3.2x	SALM1.0 - 6771.1.3	aph(3'')-Ib,aph(6)-Id,tet(A)	aminoglycosides,tetracyclines	ColE1		MOBP	no		yes	yes
PNUSAS031120	SRR6440480	SAMN08275884	CDC-PulseNet	2017	USA	TX	human clinical	unknown exposure	unknown exposure	south	6			B	B1	33	PDS000158107	SALM1.0 - 6771.1.3.2x	SALM1.0 - 6771.1.3	aph(3'')-Ib,aph(6)-Id,tet(A)	aminoglycosides,tetracyclines	ColE1		MOBP	no		yes	yes
PNUSAS031122	SRR6440488	SAMN08275886	CDC-PulseNet	2017	USA	TX	human clinical	unknown exposure	unknown exposure	south	6			B	B1	33	PDS000158107	SALM1.0 - 6771.1.3.2x	SALM1.0 - 6771.1.3	aph(3'')-Ib,aph(6)-Id,tet(A)	aminoglycosides,tetracyclines	ColE1		MOBP	no		yes	yes
PNUSAS031239	SRR6481161	SAMN08367533	CDC-PulseNet	2017	USA	MI	human clinical	unknown exposure	unknown exposure	upper midwest	5			D		33	PDS000114062	SALM1.0 - 6771.1.5.1.1	SALM1.0 - 6771.1.5	none	none	IncX1,Col(pHAD28),ColpVC	PTU-X1	MOBP;MOBP;MOBP	no		yes	yes
PNUSAS031778	SRR6514361	SAMN08390984	CDC-PulseNet	2009	USA	AK	human clinical	unknown exposure	unknown exposure		10			A	A1	33	PDS000158106	SALM1.0 - 6771.1.1.3.1.1	SALM1.0 - 6771.1.1	aph(3'')-Ib,aph(6)-Id,tet(A)	aminoglycosides,tetracyclines	Col156,ColpVC		MOBQ	no			yes
PNUSAS032336	SRR6491262	SAMN08379472	CDC-PulseNet	2017	USA	WI	human clinical	unknown exposure	unknown exposure	upper midwest	5			B	B1	33	PDS000158107	SALM1.0 - 6771.1.3.2x	SALM1.0 - 6771.1.3	aph(3'')-Ib,aph(6)-Id,blaTEM-1C,tet(A)	aminoglycosides,tetracyclines,penicillins	Col440II,Col(pHAD28)		MOBP	no		yes	yes
PNUSAS032747	SRR6663598	SAMN08436881	CDC-PulseNet	2018	USA	MO	human clinical	unknown exposure	unknown exposure	central valley	7			D		33	PDS000114062	SALM1.0 - 6771.1.5.1.1.1	SALM1.0 - 6771.1.5	none	none	IncX1,Col(pHAD28),ColpVC	PTU-X1	MOBP;MOBP;MOBP	no		yes	yes
PNUSAS032870	SRR6676508	SAMN08471015	CDC-PulseNet	2017	USA	CA	human clinical	unknown exposure	unknown exposure	west	9			D		33	PDS000114062	SALM1.0 - 6771.1.5.1.1.1	SALM1.0 - 6771.1.5	none	none	IncX1,Col(pHAD28),Col(pHAD28),ColpVC	PTU-X1	MOBP;MOBP;MOBP;MOBP	no		yes	yes
PNUSAS033141	SRR6682100	SAMN08467140	CDC-PulseNet	2018	USA	MN	human clinical	unknown exposure	unknown exposure	upper midwest	5			B	B3	33	PDS000158106	SALM1.0 - 6771.1.1.9.3	SALM1.0 - 6771.1.1	aph(3')-Ia,blaTEM-1C	aminoglycosides,penicillins	Col(pHAD28),Col440II,Col156,ColE1,ColE1,ColpVC		MOBP;MOBQ;MOBQ	no		yes	yes
PNUSAS033457	SRR6682781	SAMN08481416	CDC-PulseNet	2018	USA	OR	human clinical	unknown exposure	unknown exposure	northwest	10			B	B1	33	PDS000158107	SALM1.0 - 6771.1.3.2x	SALM1.0 - 6771.1.3	aph(3'')-Ib,aph(6)-Id,tet(A)	aminoglycosides,tetracyclines	ColE1		MOBP	no		yes	yes
PNUSAS035150	SRR6791686	SAMN08622840	CDC-PulseNet	2018	USA	MN	human clinical	unknown exposure	unknown exposure	upper midwest	5			D		33	PDS000114062	SALM1.0 - 6771.1.5.1.1.4	SALM1.0 - 6771.1.5	none	none	IncX1,ColpVC	PTU-X1	MOBP;MOBP	no		yes	yes
PNUSAS035192	SRR6791872	SAMN08622961	CDC-PulseNet	2017	USA	TX	human clinical	unknown exposure	unknown exposure	south	6			B	B1	33	PDS000158107	SALM1.0 - 6771.1.3.2x	SALM1.0 - 6771.1.3	aph(3'')-Ib,aph(6)-Id,tet(A)	aminoglycosides,tetracyclines	ColE1		MOBP	no		yes	yes
PNUSAS035725	SRR6908100	SAMN08804655	CDC-PulseNet	2017	USA	NC	human clinical	unknown exposure	unknown exposure	southeast	4			F		33	PDS000014162	SALM1.0 - 6771.5.1.3.1	SALM1.0 - 6771.5.1	aph(3'')-Ib,aph(6)-Id,tet(A)	aminoglycosides,tetracyclines	Col156		MOBQ	no		yes	yes
PNUSAS036847	SRR6902859	SAMN08799918	CDC-PulseNet	2017	USA	MD	human clinical	unknown exposure	unknown exposure	northeast	3			F		33	PDS000014162	SALM1.0 - 6771.5.1.3.1	SALM1.0 - 6771.5.1	aph(3'')-Ib,aph(6)-Id,tet(A)	aminoglycosides,tetracyclines	Col156		MOBQ	no		yes	yes
PNUSAS037098	SRR6994900	SAMN08922757	CDC-PulseNet	2018	USA	TN	human clinical	unknown exposure	unknown exposure	central valley	4			singleton		33	PDS000114062	SALM1.0 - 6771.1.5.1.1	SALM1.0 - 6771.1.5	none	none	IncX1,ColpVC,ColpVC,Col(pHAD28),Col(pHAD28)		MOBP;MOBP;MOBP	no			yes
PNUSAS037187	SRR6920511	SAMN08823403	CDC-PulseNet	2018	USA	GA	human clinical	unknown exposure	unknown exposure	southeast	4			B	B1	33	PDS000158107	SALM1.0 - 6771.1.3.2x	SALM1.0 - 6771.1.3	aph(3'')-Ib,aph(6)-Id,tet(A)	aminoglycosides,tetracyclines	ColE1		MOBP	no		yes	yes
PNUSAS037193	SRR7105146	SAMN09044187	CDC-PulseNet	2018	USA	GA	human clinical	unknown exposure	unknown exposure	southeast	4			B	B1	33	PDS000158107	SALM1.0 - 6771.1.3.2x	SALM1.0 - 6771.1.3	aph(3'')-Ib,aph(6)-Id,tet(A)	aminoglycosides,tetracyclines	ColE1		MOBP	no		yes	yes
PNUSAS037609	SRR6916443	SAMN08815166	CDC-NARMS	2018	USA	UT	human clinical	unknown exposure	unknown exposure	southwest	8			B	B4	33	PDS000158106	SALM1.0 - 6771.1.1.5.1	SALM1.0 - 6771.1.1	aph(3'')-Ib,aph(6)-Id,tet(A)	aminoglycosides,tetracyclines	none			no	yes	yes	yes
PNUSAS037769	SRR6916394	SAMN08815103	CDC-PulseNet	2018	USA	FL	human clinical	unknown exposure	unknown exposure	southeast	4			F		33	PDS000014162	SALM1.0 - 6771.5.1.3.1	SALM1.0 - 6771.5.1	aph(3'')-Ib,aph(6)-Id,tet(A)	aminoglycosides,tetracyclines	Col156		MOBQ	no		yes	yes
PNUSAS037855	SRR7093279	SAMN09011627	CDC-PulseNet	2018	USA	VA	human clinical	unknown exposure	unknown exposure	southeast	3			A		33	PDS000158107	SALM1.0 - 6771.1.1.35.1	SALM1.0 - 6771.1.1	aph(3'')-Ib,aph(6)-Id,tet(A)	aminoglycosides,tetracyclines	none		MOBF	no		yes	yes
PNUSAS038165	SRR6994905	SAMN08922743	CDC-PulseNet	2018	USA	TN	human clinical	unknown exposure	unknown exposure	central valley	4			J		33	PDS000014162	SALM1.0 - 6771.5.1.6.2	SALM1.0 - 6771.5.1	aph(3'')-Ib,aph(6)-Id,tet(A)	aminoglycosides,tetracyclines	IncI1-I(gamma),Col(pHAD28),Col(pHAD28),ColE1,Col8282	PTU-NA	MOBP;MOBP;MOBP;MOBQ	no		yes	yes
PNUSAS038170	SRR6967932	SAMN08898790	CDC-PulseNet	2018	USA	IA	human clinical	unknown exposure	unknown exposure	upper midwest	7			F		33	PDS000014162	SALM1.0 - 6771.5.1	SALM1.0 - 6771.5.1	aph(3'')-Ib,aph(6)-Id,tet(A)	aminoglycosides,tetracyclines	Col156		MOBQ	no		yes	yes
PNUSAS038774	SRR7056147	SAMN08970488	CDC-PulseNet	2018	USA	WA	human clinical	unknown exposure	unknown exposure	northwest	10			A	A15	33	PDS000158106	SALM1.0 - 6771.1.1.7.3	SALM1.0 - 6771.1.1	aph(3'')-Ib,aph(6)-Id	aminoglycosides	none			no		yes	yes
PNUSAS039013	SRR7049760	SAMN08964037	CDC-PulseNet	2018	USA	MT	human clinical	unknown exposure	unknown exposure	northern rockies	8			D		33	PDS000114062	SALM1.0 - 6771.1.5.1.1.1	SALM1.0 - 6771.1.5	none	none	IncX1,Col(pHAD28),Col(pHAD28),ColpVC	PTU-X1	MOBP;MOBP;MOBP;MOBP	no		yes	yes
PNUSAS039157	SRR7063505	SAMN08981859	CDC-PulseNet	2018	USA	OH	human clinical	unknown exposure	unknown exposure	central valley	5			F		33	PDS000014162	SALM1.0 - 6771.5.1.2.1	SALM1.0 - 6771.5.1	aph(3'')-Ib,aph(6)-Id,blaTEM-220,tet(A)	aminoglycosides,tetracyclines,penicillins	ColE1		MOBP;MOBQ	no		yes	yes
PNUSAS039485	SRR7105139	SAMN09044283	CDC-PulseNet	2018	USA	CA	human clinical	unknown exposure	unknown exposure	west	9			D		33	PDS000114062	SALM1.0 - 6771.1.5.1.1.1	SALM1.0 - 6771.1.5	none	none	IncX1,Col(pHAD28),Col156,Col(pHAD28),ColpVC	PTU-X1	MOBP;MOBP;MOBP;MOBQ;MOBQ	no		yes	yes
PNUSAS039582	SRR7093175	SAMN09011259	CDC-NARMS	2018	USA	MI	human clinical	unknown exposure	unknown exposure	upper midwest	5			J		33	PDS000014162	SALM1.0 - 6771.5.1.6.2	SALM1.0 - 6771.5.1	aph(3'')-Ib,aph(6)-Id,tet(A)	aminoglycosides,tetracyclines	IncI1-I(gamma),Col(pHAD28),ColE1,Col8282,Col(pHAD28),Col(pHAD28)	PTU-NA	MOBP;MOBP;MOBP;MOBQ	no	yes	yes	yes	Reference
PNUSAS039609	SRR7093191	SAMN09011576	CDC-PulseNet	2018	USA	NE	human clinical	unknown exposure	unknown exposure	northern rockies	7			D		33	PDS000114062	SALM1.0 - 6771.1.5.1.1.1	SALM1.0 - 6771.1.5	none	none	IncX1,Col(pHAD28),ColpVC	PTU-X1	MOBP;MOBP	no		yes	yes
PNUSAS039630	SRR7089241	SAMN09007975	CDC-PulseNet	2018	USA	CA	human clinical	unknown exposure	unknown exposure	west	9			B	B1	33	PDS000158107	SALM1.0 - 6771.1.3.2x	SALM1.0 - 6771.1.3	aph(3'')-Ib,aph(6)-Id,tet(A)	aminoglycosides,tetracyclines	ColE1		MOBP	no		yes	yes
PNUSAS039740	SRR7179420	SAMN09221875	CDC-PulseNet	2017	USA	GA	human clinical	unknown exposure	unknown exposure	southeast	4			B	B1	33	PDS000158107	SALM1.0 - 6771.1.3.2x	SALM1.0 - 6771.1.3	aph(3'')-Ib,aph(6)-Id,tet(A)	aminoglycosides,tetracyclines	ColE1		MOBP	no		yes	yes
PNUSAS039755	SRR7179415	SAMN09221867	CDC-PulseNet	2018	USA	GA	human clinical	unknown exposure	unknown exposure	southeast	4			D		33	PDS000114062	SALM1.0 - 6771.1.5.1.1.1	SALM1.0 - 6771.1.5	none	none	IncX1,Col(pHAD28),ColpVC	PTU-X1	MOBP;MOBP;MOBP	no		yes	yes
PNUSAS039920	SRR7105181	SAMN09045354	CDC-PulseNet	2018	USA	MA	human clinical	unknown exposure	unknown exposure	northeast	1			B	B1	33	PDS000158107	SALM1.0 - 6771.1.3.2x	SALM1.0 - 6771.1.3	aph(3'')-Ib,aph(6)-Id,tet(A)	aminoglycosides,tetracyclines	ColE1		MOBP	no		yes	yes
PNUSAS040124	SRR7132645	SAMN09091327	CDC-PulseNet	2018	USA	UT	human clinical	unknown exposure	unknown exposure	southwest	8			G		33	PDS000158107	SALM1.0 - 6771.1.3.2x	SALM1.0 - 6771.1.3	aac(3)-VIa,ant(3'')-Ia,aph(3'')-Ib,aph(6)-Id,blaHERA-3,qacE,sul1,tet(A)	aminoglycosides,tetracyclines,penicillins	IncI1-I(gamma),ColE1	PTU-I1	MOBP;MOBP	no		yes	yes
PNUSAS040451	SRR7348332	SAMN09430630	CDC-PulseNet	2018	USA	UT	human clinical	unknown exposure	unknown exposure	southwest	8			G		33	PDS000158107	SALM1.0 - 6771.1.3.2x	SALM1.0 - 6771.1.3	aac(3)-VIa,ant(3'')-Ia,aph(3'')-Ib,aph(6)-Id,blaHERA-3,qacE,sul1,tet(A)	aminoglycosides,tetracyclines,penicillins	IncI1-I(gamma),ColE1	PTU-I1	MOBP;MOBP	no		yes	yes
PNUSAS040796	SRR7178774	SAMN09221842	CDC-PulseNet	2018	USA	CO	human clinical	unknown exposure	unknown exposure	southwest	8			D		33	PDS000114062	SALM1.0 - 6771.1.5.1.1	SALM1.0 - 6771.1.5	none	none	IncX1,Col(pHAD28),Col8282,ColpVC	PTU-X1	MOBP;MOBP;MOBP;MOBQ	no		yes	yes
PNUSAS040855	SRR7193909	SAMN09237856	CDC-PulseNet	2018	USA	RI	human clinical	unknown exposure	unknown exposure	northeast	1			D		33	PDS000114062	SALM1.0 - 6771.1.5.1.1.1	SALM1.0 - 6771.1.5	none	none	IncX1,Col(pHAD28),Col156,ColpVC	PTU-X1	MOBP;MOBP;MOBP;MOBQ	no		yes	yes
PNUSAS040880	SRR7162809	SAMN09206721	CDC-PulseNet	2018	USA	IA	human clinical	unknown exposure	unknown exposure	upper midwest	7			A	A1	33	PDS000158106	SALM1.0 - 6771.1.1	SALM1.0 - 6771.1.1	none	none	none		MOBQ	no		yes	yes
PNUSAS041050	SRR7235950	SAMN09283909	CDC-PulseNet	2018	USA	CA	human clinical	unknown exposure	unknown exposure	west	9			D		33	PDS000114062	SALM1.0 - 6771.1.5.1.1.1	SALM1.0 - 6771.1.5	none	none	IncX1,Col(pHAD28),Col(pHAD28),ColpVC	PTU-X1	MOBP;MOBP;MOBP;MOBP;MOBP;MOBQ	no		yes	yes
PNUSAS041123	SRR7170411	SAMN09213314	CDC-PulseNet	2018	USA	MT	human clinical	unknown exposure	unknown exposure	northern rockies	8			D		33	PDS000114062	SALM1.0 - 6771.1.5.1.1.35	SALM1.0 - 6771.1.5	none	none	IncX1,Col(pHAD28),ColpVC	PTU-X1	MOBP;MOBP;MOBP	no		yes	yes
PNUSAS041349	SRR7193829	SAMN09237756	CDC-PulseNet	2018	USA	CT	human clinical	unknown exposure	unknown exposure	northeast	1			D		33	PDS000114062	SALM1.0 - 6771.1.5.1.1.1	SALM1.0 - 6771.1.5	none	none	IncX1,Col(pHAD28),Col(pHAD28),Col156,ColpVC	PTU-X1	MOBP;MOBP;MOBP;MOBP;MOBQ	no		yes	yes
PNUSAS041763	SRR7235837	SAMN09283776	CDC-PulseNet	2018	USA	CA	human clinical	unknown exposure	unknown exposure	west	9			B	B1	33	PDS000158107	SALM1.0 - 6771.1.3.2x	SALM1.0 - 6771.1.3	aph(3'')-Ib,aph(6)-Id,tet(A)	aminoglycosides,tetracyclines	ColE1		MOBP	no		yes	yes
PNUSAS041996	SRR7348336	SAMN09430651	CDC-PulseNet	2018	USA	VA	human clinical	unknown exposure	unknown exposure	southeast	3			D		33	PDS000114062	SALM1.0 - 6771.1.5.1.1	SALM1.0 - 6771.1.5	none	none	IncX1,ColpVC,Col(pHAD28)	PTU-X1	MOBP;MOBP	no		yes	yes
PNUSAS042558	SRR7280282	SAMN09381908	CDC-PulseNet	2018	USA	SD	human clinical	unknown exposure	unknown exposure	northern rockies	8			D		33	PDS000114062	SALM1.0 - 6771.1.5.1.1.1	SALM1.0 - 6771.1.5	none	none	IncX1,Col(pHAD28),ColpVC	PTU-X1	MOBP;MOBP;MOBP	no		yes	yes
PNUSAS042559	SRR7468555	SAMN09545085	CDC-PulseNet	2018	USA	SD	human clinical	unknown exposure	unknown exposure	northern rockies	8			D		33	PDS000114062	SALM1.0 - 6771.1.5.1.1.1	SALM1.0 - 6771.1.5	none	none	IncX1,Col(pHAD28),ColpVC,Col(pHAD28),Col(pHAD28)	PTU-X1	MOBF;MOBP;MOBP;MOBP	no		yes	yes
PNUSAS042745	SRR7294498	SAMN09399759	CDC-PulseNet	2018	USA	OR	human clinical	unknown exposure	unknown exposure	northwest	10			A	A15	33	PDS000158106	SALM1.0 - 6771.1.1.7.3	SALM1.0 - 6771.1.1	aph(3'')-Ib,aph(6)-Id	aminoglycosides	none			no		yes	yes
PNUSAS043099	SRR7363598	SAMN09455516	CDC-PulseNet	2018	USA	CT	human clinical	unknown exposure	unknown exposure	northeast	1			D		33	PDS000114062	SALM1.0 - 6771.1.5.1.1.1	SALM1.0 - 6771.1.5	none	none	IncX1,Col(pHAD28),Col156,ColpVC	PTU-X1	MOBP;MOBP;MOBP;MOBQ	no		yes	yes
PNUSAS043234	SRR7747016	SAMN09905882	CDC-PulseNet	2018	USA	RI	human clinical	unknown exposure	unknown exposure	northeast	1			D		33	PDS000114062	SALM1.0 - 6771.1.5.1.1.1	SALM1.0 - 6771.1.5	none	none	IncX1,Col(pHAD28),Col156,ColpVC	PTU-X1	MOBP;MOBP;MOBP;MOBQ	no		yes	yes
PNUSAS043412	SRR7414819	SAMN09474730	CDC-PulseNet	2018	USA	OH	human clinical	unknown exposure	unknown exposure	central valley	5			D		33	PDS000114062	SALM1.0 - 6771.1.5.1.1.1	SALM1.0 - 6771.1.5	none	none	IncX1,Col(pHAD28),ColE1,ColpVC	PTU-X1	MOBP;MOBP;MOBP	no		yes	yes
PNUSAS043448	SRR7348109	SAMN09430430	CDC-PulseNet	2018	USA	WY	other	other	animal	northern rockies	8			D		33	PDS000114062	SALM1.0 - 6771.1.5.1.1	SALM1.0 - 6771.1.5	none	none	IncX1,ColpVC,Col(pHAD28)	PTU-X1	MOBP;MOBP;MOBP	no		yes	yes
PNUSAS043616	SRR7442050	SAMN09501272	CDC-PulseNet	2018	USA	MA	human clinical	unknown exposure	unknown exposure	northeast	1			F		33	PDS000014162	SALM1.0 - 6771.5.1.5.1	SALM1.0 - 6771.5.1	aph(3'')-Ib,aph(6)-Id	aminoglycosides	Col156		MOBQ	no		yes	yes
PNUSAS043619	SRR7419902	SAMN09479525	CDC-PulseNet	2018	USA	MA	human clinical	unknown exposure	unknown exposure	northeast	1			F		33	PDS000014162	SALM1.0 - 6771.5.1.2.1	SALM1.0 - 6771.5.1	aph(3'')-Ib,aph(6)-Id,tet(A)	aminoglycosides,tetracyclines	none			no		yes	yes
PNUSAS044132	SRR7414785	SAMN09474864	CDC-PulseNet	2018	USA	IA	human clinical	unknown exposure	unknown exposure	upper midwest	7			singleton		33	PDS000129867	SALM1.0 - 6771.1.21.1.1	SALM1.0 - 6771.1.21	aph(3'')-Ib,aph(6)-Id,tet(A)	aminoglycosides,tetracyclines	Col156		MOBQ	no			yes
PNUSAS044257	SRR7442067	SAMN09501267	CDC-PulseNet	2018	USA	MA	human clinical	unknown exposure	unknown exposure	northeast	1			B	B2	33	PDS000158107	SALM1.0 - 6771.1.3.2x	SALM1.0 - 6771.1.3	aph(3'')-Ib,aph(6)-Id,tet(A)	aminoglycosides,tetracyclines	ColE1,ColE1		MOBP	no		yes	yes
PNUSAS044843	SRR7504638	SAMN09636277	CDC-PulseNet	2018	USA	MI	human clinical	unknown exposure	unknown exposure	upper midwest	5			B	B1	33	PDS000158107	SALM1.0 - 6771.1.3.2x	SALM1.0 - 6771.1.3	aph(3'')-Ib,aph(3')-Ia,aph(6)-Id,tet(A)	aminoglycosides,tetracyclines	ColE1		MOBP;MOBP	no		yes	yes
PNUSAS045198	SRR7514636	SAMN09650722	CDC-PulseNet	2018	USA	IA	human clinical	unknown exposure	unknown exposure	upper midwest	7			singleton		33	PDS000129867	SALM1.0 - 6771.1.21.1.1	SALM1.0 - 6771.1.21	aph(3'')-Ib,aph(6)-Id,tet(A)	aminoglycosides,tetracyclines	IncI1-I(gamma),Col156		MOBP;MOBQ	no			yes
PNUSAS045896	SRR7661257	SAMN09785200	CDC-PulseNet	2018	USA	OH	human clinical	unknown exposure	unknown exposure	central valley	5			D		33	PDS000114062	SALM1.0 - 6771.1.5.1.1.1	SALM1.0 - 6771.1.5	none	none	IncX1,Col(pHAD28),ColpVC	PTU-X1	MOBP;MOBP;MOBP	no		yes	yes
PNUSAS046263	SRR7545606	SAMN09696089	CDC-PulseNet	2018	USA	NY	human clinical	unknown exposure	unknown exposure	northeast	2			F		33	PDS000014162	SALM1.0 - 6771.5.1	SALM1.0 - 6771.5.1	aph(3'')-Ib,aph(6)-Id,tet(A)	aminoglycosides,tetracyclines	none			no		yes	yes
PNUSAS046479	SRR7727977	SAMN09872743	CDC-PulseNet	2018	USA	GA	human clinical	unknown exposure	unknown exposure	southeast	4			A		33	PDS000158107	SALM1.0 - 6771.1.1.29.2	SALM1.0 - 6771.1.1	none	none	ColE1		MOBQ	yes		yes	yes
PNUSAS046657	SRR7545601	SAMN09696606	CDC-PulseNet	2018	USA	OK	human clinical	unknown exposure	unknown exposure	south	6			A	A4	33	PDS000158107	SALM1.0 - 6771.1.1.31.1.9	SALM1.0 - 6771.1.1	aph(3'')-Ib,aph(6)-Id,tet(A)	aminoglycosides,tetracyclines	none		MOBQ	yes		yes	yes
PNUSAS046724	SRR7608241	SAMN09724537	CDC-PulseNet	2018	USA	CA	human clinical	unknown exposure	unknown exposure	west	9			B	B1	33	PDS000158107	SALM1.0 - 6771.1.3.2x	SALM1.0 - 6771.1.3	aph(3'')-Ib,aph(6)-Id,tet(A)	aminoglycosides,tetracyclines	Col156,ColE1		MOBQ	no		yes	yes
PNUSAS046731	SRR7706455	SAMN09848281	CDC-PulseNet	2018	USA	WA	human clinical	unknown exposure	unknown exposure	northwest	10			A	A8	33	PDS000158107	SALM1.0 - 6771.1.18.1.1.2	SALM1.0 - 6771.1.1	aph(3'')-Ib,aph(6)-Id,tet(A)	aminoglycosides,tetracyclines	none			yes		yes	yes
PNUSAS046783	SRR7750747	SAMN09909002	CDC-PulseNet	2018	USA	NY	human clinical	unknown exposure	unknown exposure	northeast	2			B	B2	33	PDS000158107	SALM1.0 - 6771.1.3.2x	SALM1.0 - 6771.1.3	aph(3'')-Ib,aph(3')-Ia,aph(6)-Id,tet(A)	aminoglycosides,tetracyclines	ColE1,Col156		MOBP;MOBP;MOBQ	no		yes	yes
PNUSAS046790	SRR7750763	SAMN09909007	CDC-PulseNet	2018	USA	NY	human clinical	unknown exposure	unknown exposure	northeast	2			B	B2	33	PDS000158107	SALM1.0 - 6771.1.3.2x	SALM1.0 - 6771.1.3	aph(3'')-Ib,aph(3')-Ia,aph(6)-Id,tet(A)	aminoglycosides,tetracyclines	ColE1,Col156		MOBP;MOBP;MOBQ	no		yes	yes
PNUSAS046792	SRR7750758	SAMN09909040	CDC-PulseNet	2018	USA	NY	human clinical	unknown exposure	unknown exposure	northeast	2			B	B2	33	PDS000158107	SALM1.0 - 6771.1.3.2x	SALM1.0 - 6771.1.3	aph(3'')-Ib,aph(3')-Ia,aph(6)-Id,tet(A)	aminoglycosides,tetracyclines	ColE1,Col156		MOBP;MOBP;MOBQ	no		yes	yes
PNUSAS046824	SRR7610668	SAMN09727147	CDC-PulseNet	2018	USA	VA	human clinical	unknown exposure	unknown exposure	southeast	3			D		33	PDS000114062	SALM1.0 - 6771.1.5.1.1	SALM1.0 - 6771.1.5	none	none	IncX1,Col156,Col(pHAD28),ColpVC	PTU-X1	MOBP;MOBP;MOBP;MOBQ	no		yes	yes
PNUSAS047440	SRR7664710	SAMN09788157	CDC-PulseNet	2018	USA	WA	human clinical	unknown exposure	unknown exposure	northwest	10			B	B2	33	PDS000158107	SALM1.0 - 6771.1.3.2x	SALM1.0 - 6771.1.3	aph(3'')-Ib,aph(3')-Ia,aph(6)-Id,tet(A)	aminoglycosides,tetracyclines	ColE1,Col156		MOBP;MOBP;MOBQ	no		yes	yes
PNUSAS047685	SRR7750739	SAMN09909001	CDC-PulseNet	2018	USA	NY	human clinical	unknown exposure	unknown exposure	northeast	2			B	B2	33	PDS000158107	SALM1.0 - 6771.1.3.2x	SALM1.0 - 6771.1.3	aph(3'')-Ib,aph(3')-Ia,aph(6)-Id,tet(A)	aminoglycosides,tetracyclines	Col156,ColE1,ColE1,Col440I		MOBP;MOBQ	no		yes	yes
PNUSAS047838	SRR7610593	SAMN09727041	CDC-PulseNet	2018	USA	FL	human clinical	unknown exposure	unknown exposure	southeast	4			I		473	PDS000001789	SALM1.0 - 1176.1.1.1.2	SALM1.0 - 1176.1.1	none	none	IncFII,ColE1,Col(pHAD28)	PTU-E78+PTU-NA	MOBF;MOBH;MOBP;MOBP	no		yes	yes
PNUSAS050098	SRR7789859	SAMN09981135	CDC-PulseNet	2018	USA	WA	human clinical	unknown exposure	unknown exposure	northwest	10			D		33	PDS000114062	SALM1.0 - 6771.1.5.1.1	SALM1.0 - 6771.1.5	none	none	IncX1,Col(pHAD28),ColpVC	PTU-X1	MOBP;MOBP	no		yes	yes
PNUSAS050167	SRR7762770	SAMN09928110	CDC-PulseNet	2018	USA	OH	human clinical	unknown exposure	unknown exposure	central valley	5			D		33	PDS000114062	SALM1.0 - 6771.1.5.1.1	SALM1.0 - 6771.1.5	none	none	IncX1,Col(pHAD28),ColpVC	PTU-X1	MOBP;MOBP;MOBP	no		yes	yes
PNUSAS051935	SRR7766932	SAMN09933837	CDC-PulseNet	2018	USA	CA	human clinical	unknown exposure	unknown exposure	west	9			B	B1	33	PDS000158107	SALM1.0 - 6771.1.3.2x	SALM1.0 - 6771.1.3	aph(3'')-Ib,aph(6)-Id,tet(A)	aminoglycosides,tetracyclines	ColE1		MOBP	no		yes	yes
PNUSAS052573	SRR8129303	SAMN10342614	CDC-PulseNet	2018	USA	VA	human clinical	unknown exposure	unknown exposure	southeast	3			B	B1	33	PDS000158107	SALM1.0 - 6771.1.3.2x	SALM1.0 - 6771.1.3	aph(3'')-Ib,aph(6)-Id,tet(A)	aminoglycosides,tetracyclines	ColE1		MOBP	no		yes	yes
PNUSAS052733	SRR7803840	SAMN09990340	CDC-PulseNet	2016	USA	TN	human clinical	unknown exposure	unknown exposure	central valley	4			I		473	PDS000001789	SALM1.0 - 1176.1.1.1.2	SALM1.0 - 1176.1.1	none	none	IncFII,ColE1,Col(pHAD28)	PTU-E78+PTU-NA	MOBF;MOBH;MOBP;MOBP	no		yes	yes
PNUSAS053122	SRR7882148	SAMN10096107	CDC-PulseNet	2018	USA	MT	human clinical	unknown exposure	unknown exposure	northern rockies	8			A	A9	33	PDS000158107	SALM1.0 - 6771.1.1.36	SALM1.0 - 6771.1.1	aph(3'')-Ib,aph(6)-Id,tet(A)	aminoglycosides,tetracyclines	none			no		yes	yes
PNUSAS053594	SRR7882151	SAMN10096094	CDC-PulseNet	2018	USA	MN	human clinical	unknown exposure	unknown exposure	upper midwest	5			A	A1	33	PDS000129867	SALM1.0 - 6771.1.22.1.2	SALM1.0 - 6771.1.22	aph(3'')-Ib,aph(6)-Id,tet(A)	aminoglycosides,tetracyclines	none			no		yes	yes
PNUSAS053660	SRR7876390	SAMN10092297	CDC-PulseNet	2018	USA	CA	human clinical	unknown exposure	unknown exposure	west	9			B	B1	33	PDS000158107	SALM1.0 - 6771.1.3.2x	SALM1.0 - 6771.1.3	aph(3'')-Ib,aph(6)-Id,tet(A)	aminoglycosides,tetracyclines	ColE1		MOBP	no		yes	yes
PNUSAS054074	SRR8054476	SAMN10241308	CDC-PulseNet	2018	USA	WA	human clinical	unknown exposure	unknown exposure	northwest	10			A	A8	33	PDS000158107	SALM1.0 - 6771.1.18.1.1.2	SALM1.0 - 6771.1.1	aph(3'')-Ib,aph(6)-Id,tet(A)	aminoglycosides,tetracyclines	none			yes		yes	yes
PNUSAS055237	SRR8069586	SAMN10251570	CDC-PulseNet	2018	USA	WA	human clinical	unknown exposure	unknown exposure	northwest	10			H		33	PDS000158107	SALM1.0 - 6771.1.18.1.1.2	SALM1.0 - 6771.1.1	aph(3'')-Ib,aph(6)-Id,tet(A)	aminoglycosides,tetracyclines	none			yes		yes	yes
PNUSAS055589	SRR8093161	SAMN10279227	CDC-PulseNet	2018	USA	GA	human clinical	unknown exposure	unknown exposure	southeast	4			D		33	PDS000114062	SALM1.0 - 6771.1.5.1.1.1	SALM1.0 - 6771.1.5	none	none	IncX1,Col(pHAD28),Col(pHAD28),Col(pHAD28),ColpVC	PTU-X1	MOBP;MOBP;MOBP	no		yes	yes
PNUSAS056544	SRR8189048	SAMN10424740	CDC-PulseNet	2018	USA	VA	human clinical	unknown exposure	unknown exposure	southeast	3			A	A1	33	PDS000158107	SALM1.0 - 6771.1.1.31.1.15	SALM1.0 - 6771.1.1	aph(3'')-Ib,aph(6)-Id,tet(A)	aminoglycosides,tetracyclines	none			yes		yes	yes
PNUSAS058153	SRR8076005	SAMN10256840	CDC-PulseNet	2018	USA	MA	human clinical	unknown exposure	unknown exposure	northeast	1			B	B2	33	PDS000158107	SALM1.0 - 6771.1.3.2x	SALM1.0 - 6771.1.3	aph(3'')-Ib,aph(6)-Id,tet(A)	aminoglycosides,tetracyclines	ColE1		MOBP	no		yes	yes
PNUSAS058255	SRR8093870	SAMN10279420	CDC-PulseNet	2016	USA	TN	human clinical	backyard poultry contact	backyard poultry contact	central valley	4			D		33	PDS000114062	SALM1.0 - 6771.1.5.1.1	SALM1.0 - 6771.1.5	none	none	IncX1,Col156,ColpVC,Col(pHAD28),Col(pHAD28),Col(pHAD28),Col(pHAD28),Col(pHAD28)	PTU-X1	MOBP;MOBP;MOBP;MOBP;MOBQ	no		yes	yes
PNUSAS058313	SRR8113609	SAMN10319876	CDC-PulseNet	2018	USA	MI	human clinical	unknown exposure	unknown exposure	upper midwest	5			B	B1	33	PDS000158107	SALM1.0 - 6771.1.3.2x	SALM1.0 - 6771.1.3	aph(3'')-Ib,aph(6)-Id,tet(A)	aminoglycosides,tetracyclines	ColE1		MOBP	no		yes	yes
PNUSAS059145	SRR8142471	SAMN10356082	CDC-PulseNet	2018	USA	MI	human clinical	unknown exposure	unknown exposure	upper midwest	5			B	B1	33	PDS000158107	SALM1.0 - 6771.1.3.2x	SALM1.0 - 6771.1.3	aph(3'')-Ib,aph(6)-Id,tet(A)	aminoglycosides,tetracyclines	ColE1		MOBP	no		yes	yes
PNUSAS059362	SRR8266124	SAMN10503022	CDC-PulseNet	2018	USA	NY	human clinical	unknown exposure	unknown exposure	northeast	2			B		33	PDS000158107	SALM1.0 - 6771.1.3.2x	SALM1.0 - 6771.1.3	aph(3'')-Ib,aph(6)-Id,tet(A)	aminoglycosides,tetracyclines	ColE1		MOBP	no		yes	yes
PNUSAS059616	SRR8188837	SAMN10424481	CDC-PulseNet	2018	USA	MD	human clinical	unknown exposure	unknown exposure	northeast	3			singleton		33	PDS000117303	SALM1.0 - 6771.1.11.1	SALM1.0 - 6771.1.1	aph(3'')-Ib,aph(6)-Id,gyrA(D87Y),qnrB19,tet(A)	aminoglycosides,tetracyclines,quinolones	Col156,Col(pHAD28)		MOBQ	no			yes
PNUSAS059642	SRR8144822	SAMN10359431	CDC-PulseNet	2016	USA	TN	human clinical	unknown exposure	unknown exposure	central valley	4			D		33	PDS000114062	SALM1.0 - 6771.1.5.1.1.1	SALM1.0 - 6771.1.5	none	none	IncX1,Col(pHAD28),ColpVC	PTU-X1	MOBP;MOBP;MOBP	no		yes	yes
PNUSAS060156	SRR8185427	SAMN10415804	CDC-NARMS	2018	USA	WI	human clinical	unknown exposure	unknown exposure	upper midwest	5			B	B1	33	PDS000158107	SALM1.0 - 6771.1.3.2x	SALM1.0 - 6771.1.3	aph(3'')-Ib,aph(6)-Id,tet(A)	aminoglycosides,tetracyclines	Col156,ColE1		MOBP;MOBP;MOBQ	no	yes	yes	yes
PNUSAS060244	SRR8192961	SAMN10432352	CDC-PulseNet	2018	USA	MI	human clinical	unknown exposure	unknown exposure	upper midwest	5			B	B2	33	PDS000158107	SALM1.0 - 6771.1.3.2x	SALM1.0 - 6771.1.3	aph(3'')-Ib,aph(6)-Id,tet(A)	aminoglycosides,tetracyclines	ColE1		MOBP;MOBP	no		yes	yes
PNUSAS060431	SRR8207751	SAMN10441794	CDC-NARMS	2018	USA	OH	human clinical	unknown exposure	unknown exposure	central valley	5			G		33	PDS000158107	SALM1.0 - 6771.1.3.2x	SALM1.0 - 6771.1.3	aph(3'')-Ib,aph(3')-Ia,aph(6)-Id,tet(A)	aminoglycosides,tetracyclines	IncI1-I(gamma)	PTU-I1	MOBP;MOBP	no	yes	yes	yes
PNUSAS060829	SRR8207765	SAMN10441805	CDC-PulseNet	2018	USA	OH	human clinical	unknown exposure	unknown exposure	central valley	5			B	B1	33	PDS000158107	SALM1.0 - 6771.1.3.2x	SALM1.0 - 6771.1.3	aph(3'')-Ib,aph(6)-Id,tet(A)	aminoglycosides,tetracyclines	ColE1		MOBP	no		yes	yes
PNUSAS061185	SRR8193048	SAMN10432556	CDC-PulseNet	2018	USA	WA	human clinical	unknown exposure	unknown exposure	northwest	10			A	A15	33	PDS000158106	SALM1.0 - 6771.1.1.7.3	SALM1.0 - 6771.1.1	aph(3'')-Ib,aph(6)-Id	aminoglycosides	none			no		yes	yes
PNUSAS061262	SRR8303422	SAMN10585259	CDC-PulseNet	2018	USA	OH	human clinical	unknown exposure	unknown exposure	central valley	5			A	A1	33	PDS000158107	SALM1.0 - 6771.1.1.31.1.15	SALM1.0 - 6771.1.1	aph(3'')-Ib,aph(6)-Id,tet(A)	aminoglycosides,tetracyclines	Col(pHAD28)			yes		yes	yes
PNUSAS061562	SRR8188355	SAMN10424234	CDC-PulseNet	2018	USA	FL	human clinical	unknown exposure	unknown exposure	southeast	4			B	B1	33	PDS000158107	SALM1.0 - 6771.1.3.2x	SALM1.0 - 6771.1.3	aph(3'')-Ib,aph(6)-Id,tet(A)	aminoglycosides,tetracyclines	ColE1		MOBP	no		yes	yes
PNUSAS061712	SRR8239167	SAMN10471231	CDC-PulseNet	2018	USA	NY	human clinical	unknown exposure	unknown exposure	northeast	2			A		33	PDS000158107	SALM1.0 - 6771.1.1.19	SALM1.0 - 6771.1.1	aph(3'')-Ib,aph(6)-Id,tet(A)	aminoglycosides,tetracyclines	ColE1		MOBP	no		yes	yes
PNUSAS063655	SRR8394129	SAMN10692846	CDC-PulseNet	2018	USA	MA	human clinical	unknown exposure	unknown exposure	northeast	1			B	B1	33	PDS000158107	SALM1.0 - 6771.1.3.2x	SALM1.0 - 6771.1.3	aph(3'')-Ib,aph(6)-Id,tet(A)	aminoglycosides,tetracyclines	ColE1,Col8282,ColE1,ColpVC		MOBP;MOBP;MOBQ	no		yes	yes
PNUSAS063659	SRR8394160	SAMN10692867	CDC-PulseNet	2018	USA	MA	human clinical	unknown exposure	unknown exposure	northeast	1			J		33	PDS000014162	SALM1.0 - 6771.5.1.6.2	SALM1.0 - 6771.5.1	aph(3'')-Ib,aph(6)-Id,tet(A)	aminoglycosides,tetracyclines	IncI1-I(gamma),Col(pHAD28),ColE1,Col8282,Col(pHAD28),Col(pHAD28)	PTU-NA	MOBP;MOBP;MOBP;MOBQ	no		yes	yes
PNUSAS064021	SRR8327698	SAMN10601774	CDC-PulseNet	2018	USA	ID	commercial poultry	turkey	turkey-food	northwest	10			B	B2	33	PDS000158107	SALM1.0 - 6771.1.3.2x	SALM1.0 - 6771.1.3	none	none	ColE1,ColE1		MOBP;MOBP	no		yes	yes
PNUSAS065069	SRR8469274	SAMN10787566	CDC-PulseNet	2018	USA	CA	human clinical	unknown exposure	unknown exposure	west	9			B	B1	33	PDS000158107	SALM1.0 - 6771.1.3.2x	SALM1.0 - 6771.1.3	aph(3'')-Ib,aph(6)-Id,tet(A)	aminoglycosides,tetracyclines	ColE1		MOBP	no		yes	yes
PNUSAS065139	SRR8435016	SAMN10733139	CDC-PulseNet	2018	USA	VA	human clinical	unknown exposure	unknown exposure	southeast	3			singleton		33	PDS000114062	SALM1.0 - 6771.1.5.1.1	SALM1.0 - 6771.1.5	none	none	IncX1,Col(pHAD28),Col156,ColpVC		MOBF;MOBP;MOBP;MOBP;MOBQ;MOBV	no			yes
PNUSAS065197	SRR8460372	SAMN10777250	CDC-PulseNet	2018	USA	WA	human clinical	unknown exposure	unknown exposure	northwest	10			A	A8	33	PDS000158107	SALM1.0 - 6771.1.18.1.1.2	SALM1.0 - 6771.1.1	aph(3'')-Ib,aph(6)-Id,tet(A)	aminoglycosides,tetracyclines	none			yes		yes	yes
PNUSAS065253	SRR8444311	SAMN10751739	CDC-PulseNet	2018	USA	OH	human clinical	unknown exposure	unknown exposure	central valley	5			B	B1	33	PDS000158107	SALM1.0 - 6771.1.3.2x	SALM1.0 - 6771.1.3	aph(3'')-Ib,aph(6)-Id,tet(A)	aminoglycosides,tetracyclines	ColE1,Col8282		MOBP;MOBQ	no		yes	yes
PNUSAS065264	SRR8435018	SAMN10733156	CDC-PulseNet	2018	USA	OH	human clinical	unknown exposure	unknown exposure	central valley	5			B	B1	33	PDS000158107	SALM1.0 - 6771.1.3.2x	SALM1.0 - 6771.1.3	aph(3'')-Ib,aph(6)-Id,tet(A)	aminoglycosides,tetracyclines	ColE1,Col8282		MOBP;MOBQ	no		yes	yes
PNUSAS065287	SRR8394240	SAMN10692920	CDC-PulseNet	2018	USA	MO	human clinical	unknown exposure	unknown exposure	central valley	7			B	B1	33	PDS000158107	SALM1.0 - 6771.1.3.2x	SALM1.0 - 6771.1.3	aph(3'')-Ib,aph(6)-Id,tet(A)	aminoglycosides,tetracyclines	ColE1		MOBP	no		yes	yes
PNUSAS065442	SRR8455499	SAMN10774078	CDC-PulseNet	2018	USA	MI	human clinical	unknown exposure	unknown exposure	upper midwest	5			singleton		33	PDS000158107	SALM1.0 - 6771.1.3.2x	SALM1.0 - 6771.1.3	aph(3'')-Ib,aph(6)-Id,blaTEM-1B,tet(A)	aminoglycosides,tetracyclines,penicillins	IncX1,ColE1,ColE1,ColE1,Col156,ColE1,ColpVC		MOBP;MOBP;MOBP;MOBP;MOBQ	no			yes
PNUSAS065592	SRR8439821	SAMN10740735	CDC-PulseNet	2018	USA	MA	human clinical	unknown exposure	unknown exposure	northeast	1			B	B1	33	PDS000158107	SALM1.0 - 6771.1.3.2x	SALM1.0 - 6771.1.3	aph(3'')-Ib,aph(6)-Id	aminoglycosides	ColE1,Col156,ColpVC		MOBP;MOBQ;MOBQ	no		yes	yes
PNUSAS066325	SRR8469309	SAMN10787626	CDC-NARMS	2019	USA	IA	human clinical	unknown exposure	unknown exposure	upper midwest	7			B	B1	33	PDS000158107	SALM1.0 - 6771.1.3.2x	SALM1.0 - 6771.1.3	aph(3'')-Ib,aph(6)-Id,tet(A)	aminoglycosides,tetracyclines	ColE1		MOBP	no	yes	yes	yes
PNUSAS066821	SRR8511162	SAMN10851829	CDC-PulseNet	2019	USA	NY	human clinical	unknown exposure	unknown exposure	northeast	2			B	B1	33	PDS000158107	SALM1.0 - 6771.1.3.2x	SALM1.0 - 6771.1.3	aph(3'')-Ib,aph(6)-Id,tet(A)	aminoglycosides,tetracyclines	ColE1,ColE1		MOBP;MOBP	no		yes	yes
PNUSAS067161	SRR8582808	SAMN10954777	CDC-PulseNet	2019	USA	CO	human clinical	unknown exposure	unknown exposure	southwest	8			B	B1	33	PDS000158107	SALM1.0 - 6771.1.3.2x	SALM1.0 - 6771.1.3	aph(3'')-Ib,aph(6)-Id,tet(A)	aminoglycosides,tetracyclines	ColE1		MOBP;MOBP	no		yes	yes
PNUSAS067209	SRR8532371	SAMN10874063	CDC-PulseNet	2019	USA	UT	human clinical	unknown exposure	unknown exposure	southwest	8			singleton		3436	unknown			none	none	none		MOBF	no			yes
PNUSAS067380	SRR8530691	SAMN10873603	CDC-PulseNet	2018	USA	MO	human clinical	unknown exposure	unknown exposure	central valley	7			B		33	PDS000158107	SALM1.0 - 6771.1.3.2x	SALM1.0 - 6771.1.3	none	none	Col156,ColE1		MOBP;MOBQ;MOBQ	no		yes	yes
PNUSAS067440	SRR8545591	SAMN10884638	CDC-PulseNet	2019	USA	MI	human clinical	unknown exposure	unknown exposure	upper midwest	5			G		33	PDS000158107	SALM1.0 - 6771.1.3.2x	SALM1.0 - 6771.1.3	aph(3'')-Ib,aph(6)-Id,tet(A)	aminoglycosides,tetracyclines	IncI1-I(gamma),ColE1	PTU-I1	MOBP;MOBP	no		yes	yes
PNUSAS067569	SRR8540203	SAMN10881459	CDC-NARMS	2019	USA	OR	human clinical	unknown exposure	unknown exposure	northwest	10			D		33	PDS000114062	SALM1.0 - 6771.1.5.1.1.1	SALM1.0 - 6771.1.5	none	none	IncX1,ColpVC	PTU-X1	MOBP;MOBP	no	yes	yes	yes
PNUSAS067698	SRR8568066	SAMN10921666	CDC-PulseNet	2019	USA	MN	human clinical	unknown exposure	unknown exposure	upper midwest	5			singleton		33	PDS000158106	SALM1.0 - 6771.1	SALM1.0 - 6771.1	aph(3'')-Ib,aph(6)-Id,qnrB19,tet(A)	aminoglycosides,tetracyclines,quinolones	Col(pHAD28),ColE1,IncX1,ColpVC		MOBP	yes			yes
PNUSAS067730	SRR8643922	SAMN11029788	CDC-NARMS	2019	USA	ID	human clinical	unknown exposure	unknown exposure	northwest	10			B	B1	33	PDS000158107	SALM1.0 - 6771.1.3.2x	SALM1.0 - 6771.1.3	aph(3'')-Ib,aph(6)-Id,tet(A)	aminoglycosides,tetracyclines	ColE1		MOBP	no	yes	yes	yes
PNUSAS067773	SRR8575911	SAMN10939216	CDC-PulseNet	2019	USA	OH	human clinical	unknown exposure	unknown exposure	central valley	5			B	B1	33	PDS000158107	SALM1.0 - 6771.1.3.2x	SALM1.0 - 6771.1.3	aph(3'')-Ib,aph(6)-Id,tet(A)	aminoglycosides,tetracyclines	ColE1		MOBP	no		yes	yes
PNUSAS068701	SRR8645410	SAMN11030973	CDC-PulseNet	2019	USA	NH	human clinical	unknown exposure	unknown exposure	northeast	1			B	B3	33	PDS000158106	SALM1.0 - 6771.1.1.9	SALM1.0 - 6771.1.1	blaTEM-1C	penicillins	Col(pHAD28),Col440II,Col156,ColE1,ColE1,ColpVC		MOBP;MOBP;MOBQ	no		yes	yes
PNUSAS069127	SRR8647335	SAMN11038503	CDC-PulseNet	2019	USA	UT	human clinical	unknown exposure	unknown exposure	southwest	8			singleton		473	PDS000001789	SALM1.0 - 1176.1	SALM1.0 - 1176.1	none	none	IncFII,ColE1		MOBF;MOBH;MOBP	no			yes
PNUSAS069262	SRR8733986	SAMN11149535	CDC-PulseNet	2018	USA	MA	human clinical	unknown exposure	unknown exposure	northeast	1			B	B1	33	PDS000158107	SALM1.0 - 6771.1.3.2x	SALM1.0 - 6771.1.3	aph(3'')-Ib,aph(6)-Id,tet(A)	aminoglycosides,tetracyclines	ColE1		MOBP	no		yes	yes
PNUSAS069495	SRR8731616	SAMN11132512	CDC-PulseNet	2018	USA	CA	human clinical	unknown exposure	unknown exposure	west	9			B	B1	33	PDS000158107	SALM1.0 - 6771.1.3.2x	SALM1.0 - 6771.1.3	aph(3'')-Ib,aph(6)-Id,tet(A)	aminoglycosides,tetracyclines	Col156,ColE1		MOBP;MOBQ	no		yes	yes
PNUSAS069622	SRR8731044	SAMN11130435	FDA-NARMS	2019	USA	CO	commercial poultry	turkey	turkey-food	southwest	8			B	B2	33	PDS000158107	SALM1.0 - 6771.1.3.2x	SALM1.0 - 6771.1.3	aph(3'')-Ib,aph(6)-Id,tet(A)	aminoglycosides,tetracyclines	ColE1,Col156		MOBP;MOBP;MOBQ	no	yes	yes	yes
PNUSAS071038	SRR8786782	SAMN11258040	CDC-PulseNet	2018	USA	CA	human clinical	unknown exposure	unknown exposure	west	9			A		33	PDS000158106	SALM1.0 - 6771.1.1	SALM1.0 - 6771.1.1	aph(3'')-Ib,aph(6)-Id,tet(A)	aminoglycosides,tetracyclines	Col156,ColE1,ColpVC		MOBQ	no		yes	yes
PNUSAS072250	SRR8887803	SAMN11403698	CDC-PulseNet	2018	USA	CA	human clinical	unknown exposure	unknown exposure	west	9			B	B1	33	PDS000158107	SALM1.0 - 6771.1.3.2x	SALM1.0 - 6771.1.3	aph(3'')-Ib,aph(6)-Id,tet(A)	aminoglycosides,tetracyclines	Col156,ColE1		MOBP;MOBQ	no		yes	yes
PNUSAS074905	SRR9040334	SAMN11618493	CDC-PulseNet	2019	USA	CA	human clinical	unknown exposure	unknown exposure	west	9			G		33	PDS000158107	SALM1.0 - 6771.1.3.2x	SALM1.0 - 6771.1.3	aac(3)-IId,ant(3'')-Ia,aph(3'')-Ib,aph(6)-Id,blaTEM-1B,tet(A)	aminoglycosides,tetracyclines,penicillins	IncI1-I(gamma),ColE1	PTU-I1	MOBP	no		yes	yes	Reference
PNUSAS074970	SRR9024778	SAMN11587597	CDC-PulseNet	2019	USA	TN	human clinical	unknown exposure	unknown exposure	central valley	4			singleton			PDS000114062	SALM1.0 - 6771.1.5.1.1.1	SALM1.0 - 6771.1.5	none	none	IncX1,ColpVC,ColpVC,Col156,Col(pHAD28),Col(pHAD28),Col(pHAD28),Col(pHAD28),Col(pHAD28),Col(pHAD28),Col(pHAD28),Col(pHAD28),Col(pHAD28),Col(pHAD28),Col(pHAD28),Col(pHAD28)		MOBP;MOBP;MOBP;MOBQ;MOBQ;MOBQ	no			yes
PNUSAS075182	SRR9056045	SAMN11649367	CDC-PulseNet	2019	USA	CA	human clinical	unknown exposure	unknown exposure	west	9			B	B2	33	PDS000158107	SALM1.0 - 6771.1.3.2x	SALM1.0 - 6771.1.3	aph(3'')-Ib,aph(6)-Id,tet(A)	aminoglycosides,tetracyclines	ColE1		MOBP	no		yes	yes
PNUSAS075186	SRR9051009	SAMN11637856	CDC-PulseNet	2019	USA	CA	human clinical	unknown exposure	unknown exposure	west	9			B		33	PDS000158106	SALM1.0 - 6771.1.1	SALM1.0 - 6771.1.1	aph(3'')-Ib,aph(6)-Id,tet(A)	aminoglycosides,tetracyclines	Col8282,Col(pHAD28),Col440I,ColpVC		MOBQ	no		yes	yes
PNUSAS075571	SRR9069036	SAMN11655292	CDC-PulseNet	2019	USA	UT	human clinical	unknown exposure	unknown exposure	southwest	8			B	B1	33	PDS000158107	SALM1.0 - 6771.1.3.2x	SALM1.0 - 6771.1.3	aph(3'')-Ib,aph(6)-Id,tet(A)	aminoglycosides,tetracyclines	ColE1		MOBP	no		yes	yes
PNUSAS076056	SRR9137481	SAMN11875372	CDC-PulseNet	2019	USA	NJ	human clinical	unknown exposure	unknown exposure	northeast	2			B	B1	33	PDS000158107	SALM1.0 - 6771.1.3.2x	SALM1.0 - 6771.1.3	aph(3'')-Ib,aph(6)-Id,tet(A)	aminoglycosides,tetracyclines	ColE1,Col(pHAD28)		MOBP	no		yes	yes
PNUSAS076173	SRR9184966	SAMN11940181	CDC-PulseNet	2019	USA	NY	human clinical	unknown exposure	unknown exposure	northeast	2			B	B1	33	PDS000158107	SALM1.0 - 6771.1.3.2x	SALM1.0 - 6771.1.3	aph(3'')-Ib,aph(6)-Id,tet(A)	aminoglycosides,tetracyclines	ColE1		MOBP	no		yes	yes
PNUSAS076503	SRR9137600	SAMN11875779	CDC-PulseNet	2019	USA	TX	human clinical	unknown exposure	unknown exposure	south	6			B	B1	33	PDS000158107	SALM1.0 - 6771.1.3.2x	SALM1.0 - 6771.1.3	aph(3'')-Ib,aph(6)-Id,tet(A)	aminoglycosides,tetracyclines	ColE1		MOBP	no		yes	yes
PNUSAS078106	SRR9291298	SAMN12046494	CDC-PulseNet	2019	USA	TN	human clinical	unknown exposure	unknown exposure	central valley	4			B	B1	33	PDS000158107	SALM1.0 - 6771.1.3.2x	SALM1.0 - 6771.1.3	aph(3'')-Ib,aph(6)-Id,tet(A)	aminoglycosides,tetracyclines	ColE1,ColpVC		MOBP	no		yes	yes
PNUSAS079654	SRR11032633	SAMN14050846	CDC-PulseNet	2019	USA	MI	human clinical	unknown exposure	unknown exposure	upper midwest	5			B	B5	33	PDS000158107	SALM1.0 - 6771.1.3.2x	SALM1.0 - 6771.1.3	aph(3'')-Ib,aph(6)-Id,tet(A)	aminoglycosides,tetracyclines	ColE1,ColE1		MOBP;MOBP;MOBP;MOBQ	no		yes	yes
PNUSAS079666	SRR9304227	SAMN12059865	CDC-PulseNet	2019	USA	OK	human clinical	unknown exposure	unknown exposure	south	6			A	A4	33	PDS000158107	SALM1.0 - 6771.1.1.31.1	SALM1.0 - 6771.1.1	aph(3'')-Ib,aph(6)-Id,tet(A)	aminoglycosides,tetracyclines	none		MOBQ	yes		yes	yes
PNUSAS079855	SRR9335313	SAMN12107914	CDC-PulseNet	2019	USA	TN	human clinical	unknown exposure	unknown exposure	central valley	4			D		33	PDS000114062	SALM1.0 - 6771.1.5.1.1.1	SALM1.0 - 6771.1.5	none	none	IncX1,Col(pHAD28),Col(pHAD28),Col156,ColpVC	PTU-X1	MOBP;MOBP;MOBP;MOBP;MOBQ;MOBQ	no		yes	yes
PNUSAS081620	SRR11114735	SAMN14138378	CDC-PulseNet	2019	USA	IA	human clinical	unknown exposure	unknown exposure	upper midwest	7			B	B2	33	PDS000158107	SALM1.0 - 6771.1.3.2x	SALM1.0 - 6771.1.3	aph(3'')-Ib,aph(6)-Id,tet(A)	aminoglycosides,tetracyclines	ColE1,ColpVC		MOBP	no		yes	yes
PNUSAS081675	SRR9732450	SAMN12339717	CDC-PulseNet	2019	USA	WA	human clinical	unknown exposure	unknown exposure	northwest	10			singleton		33	PDS000114062	SALM1.0 - 6771.1.5.1.1	SALM1.0 - 6771.1.5	none	none	IncX1,Col(pHAD28),ColpVC		MOBP;MOBP;MOBP;MOBP	no			yes
PNUSAS083309	SRR10003447	SAMN12609955	CDC-NARMS	2019	USA	TX	human clinical	unknown exposure	unknown exposure	south	6			B	B1	33	PDS000158107	SALM1.0 - 6771.1.3.2x	SALM1.0 - 6771.1.3	aph(3'')-Ib,aph(6)-Id,tet(A)	aminoglycosides,tetracyclines	ColE1		MOBP	no	yes	yes	yes
PNUSAS083647	SRR9708960	SAMN12310074	CDC-PulseNet	2019	USA	MD	human clinical	unknown exposure	unknown exposure	northeast	3			B	B2	33	PDS000158107	SALM1.0 - 6771.1.3.8	SALM1.0 - 6771.1.3	aph(3'')-Ib,aph(6)-Id,tet(A)	aminoglycosides,tetracyclines	ColE1,Col156		MOBP;MOBQ	no		yes	yes
PNUSAS084039	SRR9728946	SAMN12336655	CDC-PulseNet	2019	USA	TN	human clinical	unknown exposure	unknown exposure	central valley	4			singleton		33	PDS000114062	SALM1.0 - 6771.1.5.1.1	SALM1.0 - 6771.1.5	tet(B)	tetracyclines	IncI1-I(gamma),IncX1,Col(pHAD28),Col156,ColpVC		MOBP;MOBP;MOBP;MOBQ	no			yes
PNUSAS084302	SRR9860750	SAMN12413043	CDC-NARMS	2019	USA	IL	human clinical	unknown exposure	unknown exposure	central valley	5			singleton		33	PDS000108165	SALM1.0 - 6771.10.4.1	SALM1.0 - 6771.10.4	aph(3'')-Ib,aph(6)-Id,gyrA(S83F),tet(A)	aminoglycosides,tetracyclines,quinolones	ColE1,ColpVC			no			yes
PNUSAS085392	SRR9854090	SAMN12390784	CDC-PulseNet	2019	USA	WI	human clinical	unknown exposure	unknown exposure	upper midwest	5			B	B2	33	PDS000158107	SALM1.0 - 6771.1.3.2x	SALM1.0 - 6771.1.3	aph(3'')-Ib,aph(6)-Id,tet(A)	aminoglycosides,tetracyclines	ColE1,ColpVC		MOBP	no		yes	yes
PNUSAS087103	SRR10158247	SAMN12807635	CDC-PulseNet	2019	USA	HI	human clinical	unknown exposure	unknown exposure		9			singleton		33	PDS000158107	SALM1.0 - 6771.1.3.2x	SALM1.0 - 6771.1.3	aph(3'')-Ib,aph(6)-Id,tet(A),tet(B)	aminoglycosides,tetracyclines	IncI1-I(gamma),ColE1		MOBP;MOBP;MOBP	no			yes
PNUSAS088285	SRR9996224	SAMN12601342	CDC-PulseNet	2019	USA	IL	human clinical	unknown exposure	unknown exposure	central valley	5		REPTDK01	A	A1	33	PDS000158107	SALM1.0 - 6771.1.1.30.1.251	SALM1.0 - 6771.1.1	aph(3'')-Ib,aph(6)-Id,tet(A)	aminoglycosides,tetracyclines	none			yes		yes	yes
PNUSAS089387	SRR9972002	SAMN12582431	CDC-PulseNet	2019	USA	MI	human clinical	unknown exposure	unknown exposure	upper midwest	5		REPTDK01	A	A1	33	PDS000158107	SALM1.0 - 6771.1.1.30.1.251	SALM1.0 - 6771.1.1	aph(3'')-Ib,aph(6)-Id,tet(A)	aminoglycosides,tetracyclines	none			yes		yes	yes
PNUSAS091862	SRR11032619	SAMN14050840	CDC-PulseNet	2019	USA	MI	human clinical	unknown exposure	unknown exposure	upper midwest	5			F		33	PDS000014162	SALM1.0 - 6771.5.1.6.3	SALM1.0 - 6771.5.1	aph(3'')-Ib,aph(6)-Id,tet(A)	aminoglycosides,tetracyclines	Col(pHAD28),Col8282,Col(pHAD28),Col(pHAD28)		MOBP;MOBP;MOBQ	no		yes	yes
PNUSAS092695	SRR10037281	SAMN12636718	CDC-PulseNet	2018	USA	MO	human clinical	unknown exposure	unknown exposure	central valley	7			B	B4	33	PDS000158106	SALM1.0 - 6771.1.1.5.1	SALM1.0 - 6771.1.1	aph(3'')-Ib,aph(6)-Id,tet(A)	aminoglycosides,tetracyclines	none			no		yes	yes
PNUSAS094083	SRR10037351	SAMN12660110	CDC-PulseNet	2019	USA	CO	human clinical	unknown exposure	unknown exposure	southwest	8			singleton		473	unknown			none	none	none			no			yes
PNUSAS095477	SRR10067896	SAMN12692706	CDC-PulseNet	2019	USA	MI	human clinical	unknown exposure	unknown exposure	upper midwest	5			F		33	PDS000014162	SALM1.0 - 6771.5	SALM1.0 - 6771.5	aph(3'')-Ib,aph(6)-Id,tet(A)	aminoglycosides,tetracyclines	ColE1,Col(pHAD28),Col(pHAD28)		MOBP;MOBP;MOBV	no		yes	yes
PNUSAS095826	SRR10072439	SAMN12700008	CDC-PulseNet	2017	USA	SD	human clinical	unknown exposure	unknown exposure	northern rockies	8			D		33	PDS000114062	SALM1.0 - 6771.1.5.1.1.1	SALM1.0 - 6771.1.5	none	none	IncX1,Col(pHAD28),ColpVC	PTU-X1	MOBP;MOBP;MOBP	no		yes	yes
PNUSAS103322	SRR10203285	SAMN12873662	CDC-NARMS	2019	USA	OR	human clinical	unknown exposure	unknown exposure	northwest	10			A		33	PDS000158106	SALM1.0 - 6771.1.1.7.10	SALM1.0 - 6771.1.1	aph(3'')-Ib,aph(6)-Id,tet(A)	aminoglycosides,tetracyclines	none		MOBQ	no	yes	yes	yes
PNUSAS104436	SRR10212950	SAMN12884909	CDC-PulseNet	2019	USA	CA	human clinical	unknown exposure	unknown exposure	west	9			B	B2	33	PDS000158107	SALM1.0 - 6771.1.3.2x	SALM1.0 - 6771.1.3	aph(3'')-Ib,aph(6)-Id,tet(A)	aminoglycosides,tetracyclines	ColE1		MOBP;MOBV	no		yes	yes
PNUSAS105692	SRR10236753	SAMN12924376	CDC-PulseNet	2019	USA	OR	human clinical	unknown exposure	unknown exposure	northwest	10			D		33	PDS000114062	SALM1.0 - 6771.1.5.1.1.10	SALM1.0 - 6771.1.5	none	none	IncX1,Col(pHAD28),ColpVC	PTU-X1	MOBP;MOBP	no		yes	yes
PNUSAS107769	SRR10259174	SAMN13014198	CDC-PulseNet	2019	USA	VA	human clinical	unknown exposure	unknown exposure	southeast	3			F		33	PDS000014162	SALM1.0 - 6771.5.1	SALM1.0 - 6771.5.1	aph(3'')-Ib,aph(6)-Id,tet(A)	aminoglycosides,tetracyclines	Col(pHAD28)			no		yes	yes
PNUSAS108108	SRR10269932	SAMN13020338	CDC-PulseNet	2019	USA	NE	human clinical	unknown exposure	unknown exposure	northern rockies	7			F		33	PDS000014162	SALM1.0 - 6771.5.1.3.1.1	SALM1.0 - 6771.5.1	aph(3'')-Ib,aph(6)-Id,tet(A)	aminoglycosides,tetracyclines	Col156		MOBQ	no		yes	yes
PNUSAS109852	SRR10310220	SAMN13057441	CDC-PulseNet	2019	USA	OH	human clinical	unknown exposure	unknown exposure	central valley	5			singleton		8337	PDS000053679			none	none	none			no			yes
PNUSAS110455	SRR10325477	SAMN13087254	CDC-PulseNet	2019	USA	CO	human clinical	unknown exposure	unknown exposure	southwest	8			B	B2	33	PDS000158107	SALM1.0 - 6771.1.3.2x	SALM1.0 - 6771.1.3	aph(3'')-Ib,aph(6)-Id,tet(A)	aminoglycosides,tetracyclines	ColE1		MOBP	no		yes	yes
PNUSAS111519	SRR13700286	SAMN17900755	CDC-NARMS	2019	USA	IA	human clinical	unknown exposure	unknown exposure	upper midwest	7			singleton		33	PDS000129867	SALM1.0 - 6771.1.21.1.1	SALM1.0 - 6771.1.21	aph(3'')-Ib,aph(6)-Id,tet(A)	aminoglycosides,tetracyclines	Col156		MOBQ	no			yes
PNUSAS112598	SRR10360425	SAMN13153834	CDC-PulseNet	2019	USA	KY	human clinical	unknown exposure	unknown exposure	central valley	4			D		33	PDS000114062	SALM1.0 - 6771.1.5.1.1	SALM1.0 - 6771.1.5	none	none	IncX1,ColE1,ColpVC	PTU-X1	MOBP;MOBP	no		yes	yes
PNUSAS114858	SRR10413516	SAMN13232568	CDC-PulseNet	2019	USA	UT	human clinical	unknown exposure	unknown exposure	southwest	8			B	B4	33	PDS000158106	SALM1.0 - 6771.1.1.5	SALM1.0 - 6771.1.1	aph(3'')-Ib,aph(6)-Id,tet(A)	aminoglycosides,tetracyclines	Col8282		MOBQ	no		yes	yes
PNUSAS117050	SRR10489880	SAMN13326752	CDC-PulseNet	2019	USA	OH	human clinical	unknown exposure	unknown exposure	central valley	5			singleton		8337	PDS000053679	SALM1.0 - 4842.1.1.1.1	SALM1.0 - 4842.1.1	none	none	none			no
PNUSAS117590	SRR10491477	SAMN13331701	CDC-PulseNet	2019	USA	IL	human clinical	unknown exposure	unknown exposure	central valley	5			singleton		33	PDS000040490	SALM1.0 - 6771.1.23.2	SALM1.0 - 6771.1.23	aph(3'')-Ib,aph(6)-Id,tet(A)	aminoglycosides,tetracyclines	IncFII(29),ColpVC,Col(pHAD28)		MOBF;MOBH;MOBQ	no			yes
PNUSAS121715	SRR10618742	SAMN13526492	CDC-PulseNet	2019	USA	OH	human clinical	unknown exposure	unknown exposure	central valley	5			B	B1	33	PDS000158107	SALM1.0 - 6771.1.3.2x	SALM1.0 - 6771.1.3	none	none	ColE1		MOBP	no		yes	yes
PNUSAS122448	SRR10674852	SAMN13547564	FDA-NARMS	2019	USA	PA	commercial poultry	turkey	turkey-food	northeast	3			B	B1	33	PDS000158107	SALM1.0 - 6771.1.3.2x	SALM1.0 - 6771.1.3	aph(3'')-Ib,aph(6)-Id,tet(A)	aminoglycosides,tetracyclines	ColE1,Col156,ColpVC			no	yes	yes	yes
PNUSAS122746	SRR10696295	SAMN13575124	CDC-PulseNet	2019	USA	WI	human clinical	unknown exposure	unknown exposure	upper midwest	5			I		473	PDS000001789	SALM1.0 - 1176.1.1.3.1.1	SALM1.0 - 1176.1.1	none	none	IncFII,Col440II,Col(pHAD28)	PTU-E78+PTU-NA	MOBF;MOBH;MOBP;MOBP	no		yes	yes
PNUSAS122747	SRR10696297	SAMN13575125	CDC-PulseNet	2019	USA	WI	human clinical	unknown exposure	unknown exposure	upper midwest	5			I		473	PDS000001789	SALM1.0 - 1176.1.1.3.1.1	SALM1.0 - 1176.1.1	none	none	IncFII,Col440II,Col(pHAD28)	PTU-E78+PTU-NA	MOBF;MOBH;MOBP;MOBP	no		yes	yes
PNUSAS122767	SRR10689431	SAMN13560977	CDC-PulseNet	2019	USA	MI	human clinical	unknown exposure	unknown exposure	upper midwest	5			A		33	PDS000158106	SALM1.0 - 6771.1.1.23.1	SALM1.0 - 6771.1.1	none	none	Col8282,Col(pHAD28),ColpVC		MOBQ	no		yes	yes
PNUSAS123237	SRR10718267	SAMN13613742	CDC-PulseNet	2019	USA	MN	human clinical	unknown exposure	unknown exposure	upper midwest	5			B	B1	33	PDS000158107	SALM1.0 - 6771.1.3.2x	SALM1.0 - 6771.1.3	aph(3'')-Ib,aph(3')-Ia,aph(6)-Id,tet(A)	aminoglycosides,tetracyclines	ColE1		MOBP;MOBP	no		yes	yes
PNUSAS123368	SRR10717597	SAMN13614460	CDC-PulseNet	2019	USA	PA	human clinical	unknown exposure	unknown exposure	northeast	3			B	B3	33	PDS000158106	SALM1.0 - 6771.1.1.9.1	SALM1.0 - 6771.1.1	blaTEM-1C	penicillins	Col440II,Col(pHAD28),Col156,ColE1,ColE1,ColE1,ColpVC,ColpVC,ColpVC,ColpVC,ColpVC,ColpVC,ColpVC,ColpVC,ColpVC,ColpVC,ColpVC,ColpVC,ColpVC,ColpVC,ColpVC,ColpVC,ColpVC,ColpVC,ColpVC,ColpVC,ColpVC,ColpVC,ColpVC,ColpVC,ColpVC,ColpVC,ColpVC,ColpVC,ColpVC,ColpVC,ColpVC		MOBP;MOBP;MOBQ;MOBQ	no		yes	yes
PNUSAS124022	SRR10744648	SAMN13649803	CDC-PulseNet	2019	USA	TN	human clinical	unknown exposure	unknown exposure	central valley	4			B	B2	33	PDS000158107	SALM1.0 - 6771.1.3.2x	SALM1.0 - 6771.1.3	aph(3'')-Ib,aph(6)-Id,tet(A)	aminoglycosides,tetracyclines	ColE1		MOBP	no		yes	yes
PNUSAS124889	SRR10763002	SAMN13675598	CDC-PulseNet	2019	USA	PA	human clinical	unknown exposure	unknown exposure	northeast	3			B	B3	33	PDS000158106	SALM1.0 - 6771.1.1.9.1	SALM1.0 - 6771.1.1	blaTEM-1C	penicillins	Col(pHAD28),Col440II,Col156,ColE1,ColE1,ColE1,ColpVC		MOBP;MOBP;MOBQ	no		yes	yes
PNUSAS125002	SRR10764310	SAMN13676414	CDC-PulseNet	2019	USA	CA	commercial poultry	turkey	turkey-food	west	9			B	B1	33	PDS000158107	SALM1.0 - 6771.1.3.2x	SALM1.0 - 6771.1.3	aph(3'')-Ib,aph(6)-Id,tet(A)	aminoglycosides,tetracyclines	ColE1		MOBP	no		yes	yes
PNUSAS125200	SRR10768435	SAMN13682884	CDC-PulseNet	2019	USA	PA	human clinical	unknown exposure	unknown exposure	northeast	3			P		33	PDS000129867	SALM1.0 - 6771.1.26.1.1.1	SALM1.0 - 6771.1.26	aph(3'')-Ib,aph(3')-Ia,aph(6)-Id,blaTEM-176,floR,gyrA(S83Y),qnrS1,tet(A)	aminoglycosides,tetracyclines,penicillins,quinolones,phenicols	IncX1,Col(pHAD28),ColE1,Col(pHAD28),ColpVC		MOBP;MOBP;MOBP	no		yes	yes
PNUSAS125671	SRR10804980	SAMN13700294	CDC-PulseNet	2019	USA	TN	human clinical	unknown exposure	unknown exposure	central valley	4			B	B5	33	PDS000158107	SALM1.0 - 6771.1.3.2x	SALM1.0 - 6771.1.3	aph(3'')-Ib,aph(6)-Id,tet(A)	aminoglycosides,tetracyclines	ColE1,ColE1		MOBP;MOBP;MOBQ;MOBQ	no		yes	yes
PNUSAS126378	SRR10820436	SAMN13711800	CDC-PulseNet	2019	USA	MA	human clinical	unknown exposure	unknown exposure	northeast	1		REPTDK01	A	A1	33	PDS000158107	SALM1.0 - 6771.1.1.30.1	SALM1.0 - 6771.1.1	aph(3'')-Ib,aph(6)-Id,tet(A)	aminoglycosides,tetracyclines	none			yes		yes	yes
PNUSAS126406	SRR10822385	SAMN13717747	CDC-PulseNet	2019	USA	FL	human clinical	unknown exposure	unknown exposure	southeast	4			L		5130	PDS000043817	SALM1.0 - 6771.12.1.1.1.1	SALM1.0 - 6771.12.1	aph(3'')-Ib,aph(6)-Id,qnrB19,tet(A)	aminoglycosides,tetracyclines,quinolones	ColpVC,ColpVC,Col(pHAD28)			no		yes	yes
PNUSAS126466	SRR11074359	SAMN14089196	CDC-PulseNet	2019	USA	IN	human clinical	unknown exposure	unknown exposure	central valley	5			Q		473	PDS000023881	SALM1.0 - 2587.2.1	SALM1.0 - 2587.2.1	none	none	none			no		yes	yes
PNUSAS127695	SRR10856733	SAMN13795856	CDC-NARMS	2019	USA	MA	human clinical	unknown exposure	unknown exposure	northeast	1			F		33	PDS000014162	SALM1.0 - 6771.5.1.6.3	SALM1.0 - 6771.5.1	aph(3'')-Ib,aph(6)-Id,tet(A)	aminoglycosides,tetracyclines	Col(pHAD28),Col(pHAD28),ColE1,ColE1		MOBP;MOBP	no	yes	yes	yes	Reference
PNUSAS127990	SRR10870902	SAMN13825462	CDC-PulseNet	2020	USA	TX	human clinical	unknown exposure	unknown exposure	south	6			B	B1	33	PDS000158107	SALM1.0 - 6771.1.3.2x	SALM1.0 - 6771.1.3	aph(3'')-Ib,aph(6)-Id,tet(A)	aminoglycosides,tetracyclines	ColE1			no		yes	yes
PNUSAS128168	SRR10871975	SAMN13826202	CDC-PulseNet	2019	USA	LA	human clinical	unknown exposure	unknown exposure	south	6			A	A9	33	PDS000158107	SALM1.0 - 6771.1.1.36	SALM1.0 - 6771.1.1	aph(3'')-Ib,aph(6)-Id,tet(A)	aminoglycosides,tetracyclines	none			no		yes	yes
PNUSAS128422	SRR10880510	SAMN13838930	CDC-PulseNet	2019	USA	TX	human clinical	unknown exposure	unknown exposure	south	6			B	B1	33	PDS000158107	SALM1.0 - 6771.1.3.2x	SALM1.0 - 6771.1.3	aph(3'')-Ib,aph(6)-Id,tet(A)	aminoglycosides,tetracyclines	ColE1		MOBP	no		yes	yes
PNUSAS130656	SRR10953159	SAMN13905331	CDC-PulseNet	2020	USA	IL	human clinical	unknown exposure	unknown exposure	central valley	5			A	A1	33	PDS000158107	SALM1.0 - 6771.1.1.37.1	SALM1.0 - 6771.1.1	aph(3'')-Ib,aph(6)-Id	aminoglycosides	none		MOBV	no		yes	yes
PNUSAS131094	SRR10980066	SAMN13935781	CDC-PulseNet	2020	USA	PA	commercial poultry	turkey	turkey-food	northeast	3		REPTDK01	A	A1	33	PDS000158107	SALM1.0 - 6771.1.1.30.1.6	SALM1.0 - 6771.1.1	aph(3'')-Ib,aph(6)-Id,tet(A)	aminoglycosides,tetracyclines	none			yes		yes	yes
PNUSAS131117	SRR10971429	SAMN13929748	CDC-PulseNet	2019	USA	FL	human clinical	unknown exposure	unknown exposure	southeast	4			Q		473	PDS000023881	SALM1.0 - 2587.2.1	SALM1.0 - 2587.2.1	none	none	none			no		yes	yes
PNUSAS131392	SRR10973889	SAMN13932519	CDC-PulseNet	2020	USA	FL	human clinical	unknown exposure	unknown exposure	southeast	4			singleton		33	PDS000109890	SALM1.0 - 6771	SALM1.0 - 6771	aph(3'')-Ib,aph(6)-Id,qnrB19,tet(A)	aminoglycosides,tetracyclines,quinolones	Col(pHAD28),Col(pHAD28),ColE1,ColE1		MOBP	no			yes
PNUSAS131393	SRR10973884	SAMN13932533	CDC-PulseNet	2019	USA	FL	human clinical	unknown exposure	unknown exposure	southeast	4			singleton		33	PDS000032479	SALM1.0 - 6771	SALM1.0 - 6771	aph(3'')-Ib,aph(6)-Id,gyrA(S83F),tet(A)	aminoglycosides,tetracyclines,quinolones	IncQ1,ColE1		MOBQ	no			yes
PNUSAS131582	SRR10980096	SAMN13936256	CDC-PulseNet	2020	USA	NJ	human clinical	unknown exposure	unknown exposure	northeast	2			F		33	PDS000014162	SALM1.0 - 6771.5.1.6.2	SALM1.0 - 6771.5.1	aph(3'')-Ib,aph(6)-Id,tet(A)	aminoglycosides,tetracyclines	Col(pHAD28),Col(pHAD28),ColE1,Col156		MOBP;MOBP;MOBQ	no		yes	yes
PNUSAS131958	SRR10987338	SAMN13941973	FDA-NARMS	2020	USA	WA	commercial poultry	turkey	turkey-food	northwest	10			singleton		33	PDS000158107	SALM1.0 - 6771.1.3.2x	SALM1.0 - 6771.1.3	aph(3'')-Ib,aph(6)-Id,tet(A)	aminoglycosides,tetracyclines	Col156,ColE1			no			yes
PNUSAS132500	SRR11005329	SAMN13975939	CDC-PulseNet	2020	USA	MI	human clinical	unknown exposure	unknown exposure	upper midwest	5		REPTDK01	A	A1	33	PDS000158107	SALM1.0 - 6771.1.1.30.1	SALM1.0 - 6771.1.1	aph(3'')-Ib,aph(6)-Id,tet(A)	aminoglycosides,tetracyclines	Col(pHAD28)			yes		yes	yes
PNUSAS132699	SRR11007809	SAMN13977232	CDC-PulseNet	2020	USA	NV	human clinical	unknown exposure	unknown exposure	west	9			B	B1	33	PDS000158107	SALM1.0 - 6771.1.3.2x	SALM1.0 - 6771.1.3	aph(3'')-Ib,aph(6)-Id,tet(A)	aminoglycosides,tetracyclines	Col156,ColE1		MOBP;MOBP;MOBQ	no		yes	yes
PNUSAS132827	SRR11011825	SAMN13978090	CDC-PulseNet	2020	USA	HI	human clinical	unknown exposure	unknown exposure		9			singleton		33	PDS000031224			aph(3'')-Ib,aph(6)-Id,gyrA(S83F),qnrB19,tet(A)	aminoglycosides,tetracyclines,quinolones	ColpVC,Col(pHAD28),ColpVC,ColpVC			no			yes
PNUSAS134404	SRR11073171	SAMN14088444	CDC-PulseNet	2020	USA	NJ	human clinical	unknown exposure	unknown exposure	northeast	2			A	A1	33	PDS000158107	SALM1.0 - 6771.1.1.31	SALM1.0 - 6771.1.1	aph(3'')-Ib,aph(6)-Id,tet(A)	aminoglycosides,tetracyclines	none			yes		yes	yes
PNUSAS134940	SRR11096730	SAMN14120901	CDC-PulseNet	2020	USA	KY	human clinical	unknown exposure	unknown exposure	central valley	4			B	B1	33	PDS000158107	SALM1.0 - 6771.1.3.2x	SALM1.0 - 6771.1.3	aph(3'')-Ib,aph(6)-Id,tet(A)	aminoglycosides,tetracyclines	ColE1		MOBP	no		yes	yes
PNUSAS134975	SRR11193978	SAMN14221524	CDC-PulseNet	2020	USA	IN	human clinical	unknown exposure	unknown exposure	central valley	5			A	A1	33	PDS000158107	SALM1.0 - 6771.1.1.33.1.1	SALM1.0 - 6771.1.1	aph(3'')-Ib,aph(6)-Id	aminoglycosides	Col(MGD2),Col(Ye4449)		MOBP	no		yes	yes
PNUSAS135031	SRR11098904	SAMN14124316	CDC-PulseNet	2020	USA	PA	human clinical	unknown exposure	unknown exposure	northeast	3			F		33	PDS000014162	SALM1.0 - 6771.5.1.3.1	SALM1.0 - 6771.5.1	aph(3'')-Ib,aph(6)-Id,tet(A)	aminoglycosides,tetracyclines	none			no		yes	yes
PNUSAS135804	SRR11165093	SAMN14170381	CDC-PulseNet	2020	USA	OH	human clinical	unknown exposure	unknown exposure	central valley	5			A	A1	33	PDS000040490	SALM1.0 - 6771.1.23.2	SALM1.0 - 6771.1.23	aph(3'')-Ib,aph(6)-Id,tet(A)	aminoglycosides,tetracyclines	Col156,Col(pHAD28),ColpVC		MOBQ;MOBQ	no		yes	yes
PNUSAS135863	SRR11171944	SAMN14173289	CDC-PulseNet	2020	USA	MD	human clinical	unknown exposure	unknown exposure	northeast	3			singleton		473	unknown			none	none	IncI1-I(gamma)		MOBP	no			yes
PNUSAS137814	SRR11273417	SAMN14338015	CDC-PulseNet	2020	USA	MO	human clinical	backyard poultry contact	backyard poultry contact	central valley	7	A	REPTDK01	A	A1	33	PDS000158107	SALM1.0 - 6771.1.1.30.1.16	SALM1.0 - 6771.1.1	aph(3'')-Ib,aph(6)-Id,tet(A)	aminoglycosides,tetracyclines	none			yes		yes	yes
PNUSAS138532	SRR11310264	SAMN14381459	CDC-PulseNet	2020	USA	MI	human clinical	unknown exposure	unknown exposure	upper midwest	5			singleton		473	unknown	SALM1.0 - 5301	SALM1.0 - 5301	none	none	none			no			yes
PNUSAS138786	SRR11314427	SAMN14384603	CDC-PulseNet	2020	USA	CT	human clinical	unknown exposure	unknown exposure	northeast	1			singleton		33	PDS000031224	SALM1.0 - 6771.10.5	SALM1.0 - 6771.10.5	aph(3'')-Ib,aph(6)-Id,gyrA(S83F),tet(A)	aminoglycosides,tetracyclines,quinolones	ColpVC		MOBP	no			yes
PNUSAS138955	SRR11321828	SAMN14391821	CDC-PulseNet	2020	USA	MA	human clinical	unknown exposure	unknown exposure	northeast	1			L		5130	PDS000043817	SALM1.0 - 6771.12	SALM1.0 - 6771.12	aph(3'')-Ib,aph(6)-Id,qnrB19,tet(A)	aminoglycosides,tetracyclines,quinolones	Col(pHAD28),ColpVC		MOBV	no		yes	yes
PNUSAS139157	SRR11351501	SAMN14404801	CDC-PulseNet	2020	USA	CA	human clinical	unknown exposure	unknown exposure	west	9			singleton		33	unknown	SALM1.0 - 6771	SALM1.0 - 6771	aph(6)-Id,gyrA(D87Y),tet(A)	aminoglycosides,tetracyclines,quinolones	Col(pHAD28)		MOBP;MOBP;MOBQ	no			yes
PNUSAS139576	SRR11394591	SAMN14429399	CDC-PulseNet	2019	USA	NC	human clinical	unknown exposure	unknown exposure	southeast	4			P		33	PDS000129867	SALM1.0 - 6771.1.26.1.1.1	SALM1.0 - 6771.1.26	aph(3'')-Ib,aph(3')-Ia,aph(6)-Id,blaTEM-176,floR,fosA6,gyrA(S83Y),qnrS1,tet(A)	aminoglycosides,tetracyclines,penicillins,quinolones,phenicols	IncX1,Col(pHAD28),ColE1,Col(pHAD28),ColpVC		MOBP;MOBP;MOBP;MOBP	no		yes	yes
PNUSAS139734	SRR11401961	SAMN14438383	CDC-PulseNet	2020	USA	FL	human clinical	unknown exposure	unknown exposure	southeast	4			A		33	PDS000158107	SALM1.0 - 6771.1.1.19	SALM1.0 - 6771.1.1	aph(3'')-Ib,aph(6)-Id,tet(A)	aminoglycosides,tetracyclines	Col156		MOBQ	no		yes	yes
PNUSAS140066	SRR11434633	SAMN14469277	CDC-PulseNet	2020	USA	KY	human clinical	backyard poultry contact	backyard poultry contact	central valley	4	A	REPTDK01	A	A1	33	PDS000158107	SALM1.0 - 6771.1.1.30.1.16	SALM1.0 - 6771.1.1	aph(3'')-Ib,aph(6)-Id,tet(A)	aminoglycosides,tetracyclines	none			yes		yes	yes
PNUSAS140363	SRR11451588	SAMN14488620	CDC-PulseNet	2020	USA	OR	human clinical	unknown exposure	unknown exposure	northwest	10	A	REPTDK01	A	A1	33	PDS000158107	SALM1.0 - 6771.1.1.30.1.21	SALM1.0 - 6771.1.1	aph(3'')-Ib,aph(6)-Id,tet(A)	aminoglycosides,tetracyclines	none			yes		yes	yes
PNUSAS140903	SRR11491743	SAMN14546079	CDC-PulseNet	2020	USA	NY	human clinical	unknown exposure	unknown exposure	northeast	2			L		5130	PDS000043817	SALM1.0 - 6771.12.1.1.1.1	SALM1.0 - 6771.12.1	aph(3'')-Ib,aph(6)-Id,qnrB19,tet(A)	aminoglycosides,tetracyclines,quinolones	Col(pHAD28),ColpVC			no		yes	yes
PNUSAS140997	SRR11486364	SAMN14543642	CDC-PulseNet	2020	USA	SC	human clinical	unknown exposure	unknown exposure	southeast	4	A	REPTDK01	A	A1	33	PDS000158107	SALM1.0 - 6771.1.1.30.1.16	SALM1.0 - 6771.1.1	aph(3'')-Ib,aph(6)-Id,tet(A)	aminoglycosides,tetracyclines	none			yes		yes	yes
PNUSAS141021	SRR11486772	SAMN14543806	CDC-PulseNet	2020	USA	GA	human clinical	unknown exposure	unknown exposure	southeast	4	A	REPTDK01	A	A1	33	PDS000158107	SALM1.0 - 6771.1.1.30.1.16	SALM1.0 - 6771.1.1	aph(3'')-Ib,aph(6)-Id,tet(A)	aminoglycosides,tetracyclines	Col156		MOBQ	yes		yes	yes
PNUSAS141022	SRR11486454	SAMN14543755	CDC-PulseNet	2020	USA	GA	human clinical	unknown exposure	unknown exposure	southeast	4	A	REPTDK01	A	A1	33	PDS000158107	SALM1.0 - 6771.1.1.30.1.16	SALM1.0 - 6771.1.1	aph(3'')-Ib,aph(6)-Id,tet(A)	aminoglycosides,tetracyclines	none			yes		yes	yes
PNUSAS141348	SRR11534351	SAMN14591442	CDC-PulseNet	2020	USA	IN	human clinical	backyard poultry contact	backyard poultry contact	central valley	5	A	REPTDK01	A	A1	33	PDS000158107	SALM1.0 - 6771.1.1.30.1.16	SALM1.0 - 6771.1.1	aph(3'')-Ib,aph(6)-Id,tet(A)	aminoglycosides,tetracyclines	none			yes		yes	yes
PNUSAS141712	SRR11554988	SAMN14606577	CDC-PulseNet	2020	USA	FL	human clinical	backyard poultry contact	backyard poultry contact	southeast	4	A	REPTDK01	C	C4	33	PDS000158107	SALM1.0 - 6771.1.1.30.1.16	SALM1.0 - 6771.1.1	aph(3'')-Ib,aph(6)-Id,tet(A),tet(B)	aminoglycosides,tetracyclines	IncI1-I(gamma)	PTU-I1	MOBP;MOBP	yes		yes	yes
PNUSAS141738	SRR11536475	SAMN14593345	CDC-PulseNet	2020	USA	KY	human clinical	unknown exposure	unknown exposure	central valley	4	A	REPTDK01	A	A1	33	PDS000158107	SALM1.0 - 6771.1.1.30.1.16	SALM1.0 - 6771.1.1	aph(3'')-Ib,aph(6)-Id,tet(A)	aminoglycosides,tetracyclines	none			yes		yes	yes
PNUSAS141739	SRR11550301	SAMN14602564	CDC-PulseNet	2020	USA	KY	human clinical	backyard poultry contact	backyard poultry contact	central valley	4	A	REPTDK01	C		33	PDS000158107	SALM1.0 - 6771.1.1.30.1.16	SALM1.0 - 6771.1.1	aac(3)-VIa,ant(3'')-Ia,aph(3'')-Ib,aph(6)-Id,qacE,sul1,tet(A)	aminoglycosides,tetracyclines	IncI1-I(gamma),Col8282	PTU-I1	MOBP;MOBQ;MOBQ	yes		yes	yes
PNUSAS141740	SRR11550308	SAMN14602563	CDC-PulseNet	2020	USA	KY	human clinical	backyard poultry contact	backyard poultry contact	central valley	4	A	REPTDK01	A	A1	33	PDS000158107	SALM1.0 - 6771.1.1.30.1.16	SALM1.0 - 6771.1.1	aph(3'')-Ib,aph(6)-Id,tet(A)	aminoglycosides,tetracyclines	none		MOBQ	yes		yes	yes
PNUSAS141741	SRR11550307	SAMN14602565	CDC-PulseNet	2020	USA	KY	human clinical	backyard poultry contact	backyard poultry contact	central valley	4	A	REPTDK01	A	A1	33	PDS000158107	SALM1.0 - 6771.1.1.30.1.16	SALM1.0 - 6771.1.1	aph(3'')-Ib,aph(6)-Id,tet(A)	aminoglycosides,tetracyclines	none			yes		yes	yes
PNUSAS141742	SRR11550298	SAMN14602562	CDC-PulseNet	2020	USA	KY	human clinical	backyard poultry contact	backyard poultry contact	central valley	4	A	REPTDK01	A	A1	33	PDS000158107	SALM1.0 - 6771.1.1.30.1	SALM1.0 - 6771.1.1	aph(3'')-Ib,aph(6)-Id,tet(A)	aminoglycosides,tetracyclines	none			yes		yes	yes
PNUSAS141762	SRR11544643	SAMN14596832	CDC-PulseNet	2020	USA	CA	human clinical	backyard poultry contact	backyard poultry contact	west	9	A	REPTDK01	A	A1	33	PDS000158107	SALM1.0 - 6771.1.1.30.1.16	SALM1.0 - 6771.1.1	aph(3'')-Ib,aph(6)-Id,tet(A)	aminoglycosides,tetracyclines	Col156,ColE1		MOBQ	yes		yes	yes
PNUSAS141767	SRR11544618	SAMN14596845	CDC-PulseNet	2020	USA	CA	human clinical	backyard poultry contact	backyard poultry contact	west	9	A	REPTDK01	A	A1	33	PDS000158107	SALM1.0 - 6771.1.1.30.1	SALM1.0 - 6771.1.1	aph(3'')-Ib,aph(6)-Id,tet(A)	aminoglycosides,tetracyclines	none			yes		yes	yes
PNUSAS141917	SRR11554324	SAMN14605604	CDC-PulseNet	2020	USA	TN	human clinical	unknown exposure	unknown exposure	central valley	4	A	REPTDK01	A	A1	33	PDS000158107	SALM1.0 - 6771.1.1.30.1.21	SALM1.0 - 6771.1.1	aph(3'')-Ib,aph(6)-Id,tet(A)	aminoglycosides,tetracyclines	none			yes		yes	yes
PNUSAS141925	SRR11554264	SAMN14605605	CDC-PulseNet	2020	USA	TN	human clinical	backyard poultry contact	backyard poultry contact	central valley	4	A	REPTDK01	A	A1	33	PDS000158107	SALM1.0 - 6771.1.1.30.1.21	SALM1.0 - 6771.1.1	aph(3'')-Ib,aph(6)-Id,tet(A)	aminoglycosides,tetracyclines	none			yes		yes	yes
PNUSAS142013	SRR11562333	SAMN14613744	CDC-PulseNet	2020	USA	SC	human clinical	unknown exposure	unknown exposure	southeast	4	A	REPTDK01	A	A1	33	PDS000158107	SALM1.0 - 6771.1.1.30.1.21	SALM1.0 - 6771.1.1	aph(3'')-Ib,aph(6)-Id,tet(A)	aminoglycosides,tetracyclines	none			yes		yes	yes
PNUSAS142134	SRR11574703	SAMN14646136	CDC-PulseNet	2020	USA	TN	human clinical	backyard poultry contact	backyard poultry contact	central valley	4	A	REPTDK01	A	A1	33	PDS000158107	SALM1.0 - 6771.1.1.30.1.21	SALM1.0 - 6771.1.1	aph(3'')-Ib,aph(6)-Id,tet(A)	aminoglycosides,tetracyclines	none			yes		yes	yes
PNUSAS142141	SRR11575323	SAMN14646213	CDC-PulseNet	2020	USA	CA	human clinical	backyard poultry contact	backyard poultry contact	west	9	A	REPTDK01	A	A1	33	PDS000158107	SALM1.0 - 6771.1.1.30.1	SALM1.0 - 6771.1.1	aph(3'')-Ib,aph(6)-Id,tet(A)	aminoglycosides,tetracyclines	none			yes		yes	yes
PNUSAS142144	SRR11575334	SAMN14646201	CDC-PulseNet	2020	USA	CA	human clinical	backyard poultry contact	backyard poultry contact	west	9	A	REPTDK01	A	A1	33	PDS000158107	SALM1.0 - 6771.1.1.30.1.21	SALM1.0 - 6771.1.1	aph(3'')-Ib,aph(6)-Id,tet(A)	aminoglycosides,tetracyclines	none			yes		yes	yes
PNUSAS142240	SRR11576211	SAMN14647202	CDC-PulseNet	2020	USA	OR	human clinical	backyard poultry contact	backyard poultry contact	northwest	10	A	REPTDK01	A	A1	33	PDS000158107	SALM1.0 - 6771.1.1.30.1.21	SALM1.0 - 6771.1.1	aph(3'')-Ib,aph(6)-Id,tet(A)	aminoglycosides,tetracyclines	none			yes		yes	yes
PNUSAS142334	SRR11580840	SAMN14652814	CDC-PulseNet	2020	USA	WY	human clinical	backyard poultry contact	backyard poultry contact	northern rockies	8	A	REPTDK01	A	A1	33	PDS000158107	SALM1.0 - 6771.1.1.30.1.21	SALM1.0 - 6771.1.1	aph(3'')-Ib,aph(6)-Id,tet(A)	aminoglycosides,tetracyclines	none			yes		yes	yes
PNUSAS142450	SRR11601192	SAMN14682031	CDC-PulseNet	2020	USA	MD	human clinical	backyard poultry contact	backyard poultry contact	northeast	3	A	REPTDK01	C	C5	33	PDS000158107	SALM1.0 - 6771.1.1.30.1.21	SALM1.0 - 6771.1.1	aph(3'')-Ib,aph(6)-Id,blaCMY-2,tet(A)	aminoglycosides,tetracyclines,penicillins,cephalosporins	IncI1-I(gamma),ColE1	PTU-I1	MOBP;MOBP	yes		yes	yes
PNUSAS142488	SRR11606879	SAMN14691577	CDC-PulseNet	2020	USA	MN	human clinical	unknown exposure	unknown exposure	upper midwest	5	A	REPTDK01	A	A1	33	PDS000158107	SALM1.0 - 6771.1.1.30.1	SALM1.0 - 6771.1.1	aph(3'')-Ib,aph(6)-Id,tet(A)	aminoglycosides,tetracyclines	none			yes		yes	yes
PNUSAS142496	SRR11606886	SAMN14691588	CDC-PulseNet	2020	USA	MN	human clinical	backyard poultry contact	backyard poultry contact	upper midwest	5	A	REPTDK01	A	A1	33	PDS000158107	SALM1.0 - 6771.1.1.30.1.21	SALM1.0 - 6771.1.1	aph(3'')-Ib,aph(6)-Id,tet(A)	aminoglycosides,tetracyclines	none			yes		yes	yes
PNUSAS142578	SRR11616357	SAMN14739409	CDC-PulseNet	2020	USA	VA	human clinical	backyard poultry contact	backyard poultry contact	southeast	3	A	REPTDK01	A	A1	33	PDS000158107	SALM1.0 - 6771.1.1.30.1.21	SALM1.0 - 6771.1.1	aph(3'')-Ib,aph(6)-Id,tet(A)	aminoglycosides,tetracyclines	none			yes		yes	yes
PNUSAS142634	SRR11615050	SAMN14738300	CDC-PulseNet	2020	USA	TX	human clinical	backyard poultry contact	backyard poultry contact	south	6	A	REPTDK01	A	A1	33	PDS000158107	SALM1.0 - 6771.1.1.30.1.16	SALM1.0 - 6771.1.1	aph(3'')-Ib,aph(6)-Id,tet(A)	aminoglycosides,tetracyclines	none			yes		yes	yes
PNUSAS142652	SRR11615128	SAMN14738349	CDC-PulseNet	2020	USA	TN	human clinical	unknown exposure	unknown exposure	central valley	4	A	REPTDK01	C	C3	33	PDS000158107	SALM1.0 - 6771.1.1.30.1	SALM1.0 - 6771.1.1	aph(3'')-Ib,aph(6)-Id,tet(A)	aminoglycosides,tetracyclines	IncI1-I(gamma)	PTU-I1	MOBP	yes		yes	yes
PNUSAS142657	SRR11615127	SAMN14738361	CDC-PulseNet	2020	USA	TN	human clinical	unknown exposure	unknown exposure	central valley	4	A	REPTDK01	A	A1	33	PDS000158107	SALM1.0 - 6771.1.1.30.1.21	SALM1.0 - 6771.1.1	aph(3'')-Ib,aph(6)-Id,tet(A)	aminoglycosides,tetracyclines	none			yes		yes	yes
PNUSAS142683	SRR11615146	SAMN14738514	CDC-PulseNet	2020	USA	MS	human clinical	unknown exposure	unknown exposure	south	4	A	REPTDK01	A	A1	33	PDS000158107	SALM1.0 - 6771.1.1.30.1.21	SALM1.0 - 6771.1.1	aph(3'')-Ib,aph(6)-Id,tet(A)	aminoglycosides,tetracyclines	none			yes		yes	yes
PNUSAS142692	SRR11615152	SAMN14738642	CDC-PulseNet	2020	USA	CA	human clinical	unknown exposure	unknown exposure	west	9	A	REPTDK01	C	C6	33	PDS000158107	SALM1.0 - 6771.1.1.30.1.21	SALM1.0 - 6771.1.1	aph(3'')-Ib,aph(6)-Id,tet(A)	aminoglycosides,tetracyclines	IncI1-I(gamma)	PTU-I1	MOBP	yes		yes	yes
PNUSAS142731	SRR11615732	SAMN14738785	CDC-PulseNet	2020	USA	SC	human clinical	unknown exposure	unknown exposure	southeast	4	A	REPTDK01	A	A1	33	PDS000158107	SALM1.0 - 6771.1.1.30.1.21	SALM1.0 - 6771.1.1	aph(3'')-Ib,aph(6)-Id,tet(A)	aminoglycosides,tetracyclines	none			yes		yes	yes
PNUSAS142747	SRR11616192	SAMN14739214	CDC-PulseNet	2020	USA	PA	human clinical	backyard poultry contact	backyard poultry contact	northeast	3	A	REPTDK01	A		33	PDS000158107	SALM1.0 - 6771.1.1.30.1	SALM1.0 - 6771.1.1	aph(3'')-Ib,aph(6)-Id,tet(A)	aminoglycosides,tetracyclines	none			yes		yes	yes
PNUSAS142857	SRR11621489	SAMN14750807	CDC-PulseNet	2020	USA	CA	human clinical	backyard poultry contact	backyard poultry contact	west	9	A	REPTDK01	A	A1	33	PDS000158107	SALM1.0 - 6771.1.1.30.1.16	SALM1.0 - 6771.1.1	aph(3'')-Ib,aph(6)-Id,tet(A)	aminoglycosides,tetracyclines	none			yes		yes	yes
PNUSAS142870	SRR11625585	SAMN14763627	CDC-PulseNet	2020	USA	VA	human clinical	unknown exposure	unknown exposure	southeast	3	A	REPTDK01	A	A1	33	PDS000158107	SALM1.0 - 6771.1.1.30.1.21	SALM1.0 - 6771.1.1	aph(3'')-Ib,aph(6)-Id,tet(A)	aminoglycosides,tetracyclines	none			yes		yes	yes
PNUSAS142960	SRR11626768	SAMN14763874	CDC-PulseNet	2020	USA	KY	human clinical	backyard poultry contact	backyard poultry contact	central valley	4	A	REPTDK01	A	A1	33	PDS000158107	SALM1.0 - 6771.1.1.30.1.21	SALM1.0 - 6771.1.1	aph(3'')-Ib,aph(6)-Id,tet(A)	aminoglycosides,tetracyclines	ColE1,ColE1,ColpVC,ColE1		MOBP	yes		yes	yes
PNUSAS142986	SRR11635785	SAMN14764859	CDC-PulseNet	2020	USA	KY	human clinical	backyard poultry contact	backyard poultry contact	central valley	4	A	REPTDK01	C	C2	33	PDS000158107	SALM1.0 - 6771.1.1.30.1.16	SALM1.0 - 6771.1.1	aac(3)-VIa,ant(3'')-Ia,aph(3'')-Ib,aph(6)-Id,qacE,sul1,tet(A)	aminoglycosides,tetracyclines	IncI1-I(gamma)	PTU-I1	MOBP	yes		yes	yes
PNUSAS143011	SRR11808672	SAMN14967341	CDC-PulseNet	2020	USA	NE	human clinical	backyard poultry contact	backyard poultry contact	northern rockies	7	A	REPTDK01	A	A1	33	PDS000158107	SALM1.0 - 6771.1.1.30.1.21	SALM1.0 - 6771.1.1	aph(3'')-Ib,aph(6)-Id,tet(A)	aminoglycosides,tetracyclines	none			yes		yes	yes
PNUSAS143012	SRR11808674	SAMN14967347	CDC-PulseNet	2020	USA	NE	human clinical	unknown exposure	unknown exposure	northern rockies	7	A	REPTDK01	A	A1	33	PDS000158107	SALM1.0 - 6771.1.1.30.1.21	SALM1.0 - 6771.1.1	aph(3'')-Ib,aph(6)-Id,tet(A)	aminoglycosides,tetracyclines	none			yes		yes	yes
PNUSAS143013	SRR11808668	SAMN14967348	CDC-PulseNet	2020	USA	NE	human clinical	backyard poultry contact	backyard poultry contact	northern rockies	7	A	REPTDK01	A	A1	33	PDS000158107	SALM1.0 - 6771.1.1.30.1	SALM1.0 - 6771.1.1	aph(3'')-Ib,aph(6)-Id,tet(A)	aminoglycosides,tetracyclines	ColpVC			yes		yes	yes
PNUSAS143064	SRR11648102	SAMN14775085	CDC-PulseNet	2020	USA	UT	human clinical	backyard poultry contact	backyard poultry contact	southwest	8	A	REPTDK01	A	A1	33	PDS000158107	SALM1.0 - 6771.1.1.30.1	SALM1.0 - 6771.1.1	aph(3'')-Ib,aph(6)-Id,tet(A)	aminoglycosides,tetracyclines	none			yes		yes	yes
PNUSAS143067	SRR11648105	SAMN14775084	CDC-PulseNet	2020	USA	UT	human clinical	backyard poultry contact	backyard poultry contact	southwest	8	A	REPTDK01	A	A1	33	PDS000158107	SALM1.0 - 6771.1.1.30.1.21	SALM1.0 - 6771.1.1	aph(3'')-Ib,aph(6)-Id,tet(A)	aminoglycosides,tetracyclines	none			yes		yes	yes
PNUSAS143117	SRR11652893	SAMN14777666	CDC-PulseNet	2020	USA	OH	human clinical	backyard poultry contact	backyard poultry contact	central valley	5	A	REPTDK01	A	A1	33	PDS000158107	SALM1.0 - 6771.1.1.30.1.21	SALM1.0 - 6771.1.1	aph(3'')-Ib,aph(6)-Id,tet(A)	aminoglycosides,tetracyclines	none			yes		yes	yes
PNUSAS143129	SRR11653283	SAMN14777770	CDC-PulseNet	2020	USA	TN	human clinical	backyard poultry contact	backyard poultry contact	central valley	4	A	REPTDK01	A	A1	33	PDS000158107	SALM1.0 - 6771.1.1.30.1.21	SALM1.0 - 6771.1.1	aph(3'')-Ib,aph(6)-Id,tet(A)	aminoglycosides,tetracyclines	ColE1		MOBP	yes		yes	yes
PNUSAS143139	SRR11659724	SAMN14786579	CDC-PulseNet	2020	USA	ID	human clinical	backyard poultry contact	backyard poultry contact	northwest	10	A	REPTDK01	A	A1	33	PDS000158107	SALM1.0 - 6771.1.1.30.1.21	SALM1.0 - 6771.1.1	aph(3'')-Ib,aph(6)-Id,tet(A)	aminoglycosides,tetracyclines	ColE1		MOBP	yes		yes	yes
PNUSAS143165	SRR11798270	SAMN14933977	CDC-PulseNet	2020	USA	IN	human clinical	turkey consumption	turkey consumption	central valley	5	A	REPTDK01	C	C6	33	PDS000158107	SALM1.0 - 6771.1.1.30.1.251	SALM1.0 - 6771.1.1	aph(3'')-Ib,aph(6)-Id,tet(A)	aminoglycosides,tetracyclines	IncI1-I(gamma),ColE1	PTU-I1	MOBP;MOBP;MOBP	yes		yes	yes
PNUSAS143168	SRR11798268	SAMN14933986	CDC-PulseNet	2020	USA	IN	human clinical	backyard poultry contact	backyard poultry contact	central valley	5	A	REPTDK01	A	A1	33	PDS000158107	SALM1.0 - 6771.1.1.30.1.16	SALM1.0 - 6771.1.1	aph(3'')-Ib,aph(6)-Id,tet(A)	aminoglycosides,tetracyclines	none			yes		yes	yes
PNUSAS143200	SRR11662088	SAMN14790080	CDC-PulseNet	2020	USA	NC	human clinical	backyard poultry contact	backyard poultry contact	southeast	4	A	REPTDK01	A	A1	33	PDS000158107	SALM1.0 - 6771.1.1.30.1.21	SALM1.0 - 6771.1.1	aph(3'')-Ib,aph(6)-Id,tet(A)	aminoglycosides,tetracyclines	ColE1		MOBP	yes		yes	yes
PNUSAS143258	SRR11679716	SAMN14833472	CDC-PulseNet	2020	USA	MI	human clinical	backyard poultry contact	backyard poultry contact	upper midwest	5	A	REPTDK01	A	A1	33	PDS000158107	SALM1.0 - 6771.1.1.30.1.21	SALM1.0 - 6771.1.1	aph(3'')-Ib,aph(6)-Id,tet(A)	aminoglycosides,tetracyclines	none			yes		yes	yes
PNUSAS143398	SRR11680447	SAMN14833836	CDC-PulseNet	2020	USA	MA	human clinical	backyard poultry contact	backyard poultry contact	northeast	1	A	REPTDK01	A	A1	33	PDS000158107	SALM1.0 - 6771.1.1.30.1.21	SALM1.0 - 6771.1.1	aph(3'')-Ib,aph(6)-Id,tet(A)	aminoglycosides,tetracyclines	none			yes		yes	yes
PNUSAS143400	SRR11680472	SAMN14833830	CDC-PulseNet	2020	USA	MA	human clinical	unknown exposure	unknown exposure	northeast	1	A	REPTDK01	A	A1	33	PDS000158107	SALM1.0 - 6771.1.1.30.1.6	SALM1.0 - 6771.1.1	aph(3'')-Ib,aph(6)-Id,tet(A)	aminoglycosides,tetracyclines	none			yes		yes	yes
PNUSAS143420	SRR11676500	SAMN14829860	CDC-PulseNet	2020	USA	OR	human clinical	backyard poultry contact	backyard poultry contact	northwest	10	A	REPTDK01	A	A1	33	PDS000158107	SALM1.0 - 6771.1.1.30.1.21	SALM1.0 - 6771.1.1	aph(3'')-Ib,aph(6)-Id,tet(A)	aminoglycosides,tetracyclines	Col(pHAD28),ColpVC,Col(pHAD28)		MOBP	yes		yes	yes
PNUSAS143423	SRR11676496	SAMN14829863	CDC-PulseNet	2020	USA	OR	human clinical	backyard poultry contact	backyard poultry contact	northwest	10	A	REPTDK01	A	A1	33	PDS000158107	SALM1.0 - 6771.1.1.30.1.21	SALM1.0 - 6771.1.1	aph(3'')-Ib,aph(6)-Id,tet(A)	aminoglycosides,tetracyclines	none			yes		yes	yes
PNUSAS143442	SRR11676551	SAMN14830226	CDC-PulseNet	2020	USA	GA	human clinical	backyard poultry contact	backyard poultry contact	southeast	4	A	REPTDK01	A	A1	33	PDS000158107	SALM1.0 - 6771.1.1.30.1.21	SALM1.0 - 6771.1.1	aph(3'')-Ib,aph(6)-Id,tet(A)	aminoglycosides,tetracyclines	ColE1		MOBP	yes		yes	yes
PNUSAS143456	SRR11676629	SAMN14831867	CDC-PulseNet	2020	USA	CA	human clinical	backyard poultry contact	backyard poultry contact	west	9	A	REPTDK01	C	C6	33	PDS000158107	SALM1.0 - 6771.1.1.30.1.21	SALM1.0 - 6771.1.1	aph(3'')-Ib,aph(6)-Id,tet(A)	aminoglycosides,tetracyclines	IncI1-I(gamma)	PTU-I1	MOBP	yes		yes	yes
PNUSAS143458	SRR11676634	SAMN14831863	CDC-NARMS	2020	USA	CA	human clinical	backyard poultry contact	backyard poultry contact	west	9	A	REPTDK01	A	A1	33	PDS000158107	SALM1.0 - 6771.1.1.30.1.21	SALM1.0 - 6771.1.1	aph(3'')-Ib,aph(6)-Id,tet(A)	aminoglycosides,tetracyclines	ColE1		MOBP	yes	yes	yes	yes
PNUSAS143459	SRR11676637	SAMN14831862	CDC-PulseNet	2020	USA	CA	human clinical	backyard poultry contact	backyard poultry contact	west	9	A	REPTDK01	A	A1	33	PDS000158107	SALM1.0 - 6771.1.1.30.1.16	SALM1.0 - 6771.1.1	aph(3'')-Ib,aph(6)-Id,tet(A)	aminoglycosides,tetracyclines	none			yes		yes	yes
PNUSAS143467	SRR11680804	SAMN14835619	CDC-NARMS	2020	USA	FL	human clinical	unknown exposure	unknown exposure	southeast	4	A	REPTDK01	A	A1	33	PDS000158107	SALM1.0 - 6771.1.1.30.1	SALM1.0 - 6771.1.1	aph(3'')-Ib,aph(6)-Id,tet(A)	aminoglycosides,tetracyclines	none			yes	yes	yes	yes
PNUSAS143517	SRR12781138	SAMN16380457	CDC-NARMS	2020	USA	SC	human clinical	backyard poultry contact	backyard poultry contact	southeast	4	A	REPTDK01	A	A1	33	PDS000158107	SALM1.0 - 6771.1.1.30.1	SALM1.0 - 6771.1.1	aph(3'')-Ib,aph(6)-Id,tet(A)	aminoglycosides,tetracyclines	none			yes	yes	yes	yes
PNUSAS143519	SRR12781141	SAMN16380442	CDC-PulseNet	2020	USA	SC	human clinical	backyard poultry contact	backyard poultry contact	southeast	4	A	REPTDK01	C	C5	33	PDS000158107	SALM1.0 - 6771.1.1.30.1.21	SALM1.0 - 6771.1.1	aph(3'')-Ib,aph(6)-Id,tet(A)	aminoglycosides,tetracyclines	IncI1-I(gamma)	PTU-I1	MOBP	yes		yes	yes
PNUSAS143524	SRR12003271	SAMN15222708	CDC-PulseNet	2020	USA	SC	human clinical	backyard poultry contact	backyard poultry contact	southeast	4	A	REPTDK01	C	C1	33	PDS000158107	SALM1.0 - 6771.1.1.30.1.21	SALM1.0 - 6771.1.1	aph(3'')-Ib,aph(6)-Id,tet(A)	aminoglycosides,tetracyclines	IncI1-I(gamma),ColpVC	PTU-I1	MOBP;MOBQ	yes		yes	yes
PNUSAS143550	SRR11692205	SAMN14838601	CDC-PulseNet	2020	USA	UT	human clinical	unknown exposure	unknown exposure	southwest	8	A	REPTDK01	A	A1	33	PDS000158107	SALM1.0 - 6771.1.1.30.1.16	SALM1.0 - 6771.1.1	aph(3'')-Ib,aph(6)-Id,tet(A)	aminoglycosides,tetracyclines	none			yes		yes	yes
PNUSAS143570	SRR11712045	SAMN14842814	CDC-PulseNet	2020	USA	IL	human clinical	backyard poultry contact	backyard poultry contact	central valley	5	A	REPTDK01	A	A1	33	PDS000158107	SALM1.0 - 6771.1.1.30.1	SALM1.0 - 6771.1.1	aph(3'')-Ib,aph(6)-Id,tet(A)	aminoglycosides,tetracyclines	none			yes		yes	yes
PNUSAS143574	SRR11712046	SAMN14842813	CDC-PulseNet	2020	USA	IL	human clinical	backyard poultry contact	backyard poultry contact	central valley	5	A	REPTDK01	A	A1	33	PDS000158107	SALM1.0 - 6771.1.1.30.1	SALM1.0 - 6771.1.1	aph(3'')-Ib,aph(6)-Id,tet(A)	aminoglycosides,tetracyclines	none			yes		yes	yes
PNUSAS143583	SRR11712028	SAMN14842836	CDC-PulseNet	2020	USA	IL	human clinical	backyard poultry contact	backyard poultry contact	central valley	5	A	REPTDK01	A	A1	33	PDS000158107	SALM1.0 - 6771.1.1.30.1.21	SALM1.0 - 6771.1.1	aph(3'')-Ib,aph(6)-Id,tet(A)	aminoglycosides,tetracyclines	Col156		MOBQ	yes		yes	yes
PNUSAS143584	SRR11712037	SAMN14842802	CDC-PulseNet	2020	USA	IL	human clinical	backyard poultry contact	backyard poultry contact	central valley	5	A	REPTDK01	A	A1	33	PDS000158107	SALM1.0 - 6771.1.1.30.1.21	SALM1.0 - 6771.1.1	aph(3'')-Ib,aph(6)-Id,tet(A)	aminoglycosides,tetracyclines	none			yes		yes	yes
PNUSAS143663	SRR11728690	SAMN14849978	CDC-PulseNet	2020	USA	TN	human clinical	backyard poultry contact	backyard poultry contact	central valley	4	A	REPTDK01	C	C5	33	PDS000158107	SALM1.0 - 6771.1.1.30.1.21	SALM1.0 - 6771.1.1	aph(3'')-Ib,aph(6)-Id,tet(A)	aminoglycosides,tetracyclines	IncI1-I(gamma)	PTU-I1	MOBP	yes		yes	yes
PNUSAS143669	SRR11728689	SAMN14849984	CDC-PulseNet	2020	USA	TN	human clinical	backyard poultry contact	backyard poultry contact	central valley	4	A	REPTDK01	A	A1	33	PDS000158107	SALM1.0 - 6771.1.1.30.1.16	SALM1.0 - 6771.1.1	aph(3'')-Ib,aph(6)-Id,tet(A)	aminoglycosides,tetracyclines	Col156		MOBQ	yes		yes	yes
PNUSAS143690	SRR11729894	SAMN14850546	CDC-PulseNet	2020	USA	NM	human clinical	backyard poultry contact	backyard poultry contact	southwest	6	A	REPTDK01	A	A1	33	PDS000158107	SALM1.0 - 6771.1.1.30.1.21	SALM1.0 - 6771.1.1	aph(3'')-Ib,aph(6)-Id,tet(A)	aminoglycosides,tetracyclines	none			yes		yes	yes
PNUSAS143692	SRR11729892	SAMN14850548	CDC-NARMS	2020	USA	NM	human clinical	unknown exposure	unknown exposure	southwest	6	A	REPTDK01	A	A1	33	PDS000158107	SALM1.0 - 6771.1.1.30.1.16	SALM1.0 - 6771.1.1	aph(3'')-Ib,aph(6)-Id,tet(A)	aminoglycosides,tetracyclines	none			yes	yes	yes	yes
PNUSAS143697	SRR11772171	SAMN14890926	CDC-PulseNet	2020	USA	VA	human clinical	unknown exposure	unknown exposure	southeast	3	A	REPTDK01	A	A1	33	PDS000158107	SALM1.0 - 6771.1.1.30.1.21	SALM1.0 - 6771.1.1	aph(3'')-Ib,aph(6)-Id,tet(A)	aminoglycosides,tetracyclines	none			yes		yes	yes
PNUSAS143704	SRR11734804	SAMN14856048	CDC-PulseNet	2020	USA	MS	human clinical	unknown exposure	unknown exposure	south	4	A	REPTDK01	A	A1	33	PDS000158107	SALM1.0 - 6771.1.1.30.1	SALM1.0 - 6771.1.1	aph(3'')-Ib,aph(6)-Id,tet(A)	aminoglycosides,tetracyclines	none			yes		yes	yes
PNUSAS143706	SRR11734805	SAMN14856046	CDC-PulseNet	2020	USA	MS	human clinical	backyard poultry contact	backyard poultry contact	south	4	A	REPTDK01	A	A1	33	PDS000158107	SALM1.0 - 6771.1.1.30.1.21	SALM1.0 - 6771.1.1	aph(3'')-Ib,aph(6)-Id,tet(A)	aminoglycosides,tetracyclines	none			yes		yes	yes
PNUSAS143707	SRR11734807	SAMN14856045	CDC-PulseNet	2020	USA	MS	human clinical	backyard poultry contact	backyard poultry contact	south	4	A	REPTDK01	A	A1	33	PDS000158107	SALM1.0 - 6771.1.1.30.1.21	SALM1.0 - 6771.1.1	aph(3'')-Ib,aph(6)-Id,tet(A)	aminoglycosides,tetracyclines	ColE1		MOBP	yes		yes	yes
PNUSAS143715	SRR11741239	SAMN14857932	CDC-PulseNet	2020	USA	MN	human clinical	unknown exposure	unknown exposure	upper midwest	5	A	REPTDK01	A	A1	33	PDS000158107	SALM1.0 - 6771.1.1.30.1	SALM1.0 - 6771.1.1	aph(3'')-Ib,aph(6)-Id,tet(A)	aminoglycosides,tetracyclines	none			yes		yes	yes
PNUSAS143731	SRR11735791	SAMN14857929	CDC-PulseNet	2020	USA	GA	human clinical	backyard poultry contact	backyard poultry contact	southeast	4	A	REPTDK01	A	A1	33	PDS000158107	SALM1.0 - 6771.1.1.30.1.21	SALM1.0 - 6771.1.1	aph(3'')-Ib,aph(6)-Id,tet(A)	aminoglycosides,tetracyclines	ColpVC			yes		yes	yes
PNUSAS143732	SRR11735792	SAMN14857928	CDC-PulseNet	2020	USA	GA	human clinical	backyard poultry contact	backyard poultry contact	southeast	4	A	REPTDK01	A		33	PDS000158107	SALM1.0 - 6771.1.1.30.1.21	SALM1.0 - 6771.1.1	aph(3'')-Ib,aph(6)-Id,tet(A)	aminoglycosides,tetracyclines	ColE1		MOBP	yes		yes	yes
PNUSAS143733	SRR11735790	SAMN14857927	CDC-PulseNet	2020	USA	GA	human clinical	unknown exposure	unknown exposure	southeast	4	A	REPTDK01	A	A1	33	PDS000158107	SALM1.0 - 6771.1.1.30.1.21	SALM1.0 - 6771.1.1	aph(3'')-Ib,aph(6)-Id,tet(A)	aminoglycosides,tetracyclines	none			yes		yes	yes
PNUSAS143745	SRR11744058	SAMN14860089	CDC-PulseNet	2020	USA	MO	human clinical	unknown exposure	unknown exposure	central valley	7	A	REPTDK01	A	A1	33	PDS000158107	SALM1.0 - 6771.1.1.30.1.21	SALM1.0 - 6771.1.1	aph(3'')-Ib,aph(6)-Id,tet(A)	aminoglycosides,tetracyclines	none			yes		yes	yes
PNUSAS143755	SRR11744074	SAMN14860107	CDC-PulseNet	2020	USA	MO	human clinical	unknown exposure	unknown exposure	central valley	7	A	REPTDK01	A	A1	33	PDS000158107	SALM1.0 - 6771.1.1.30.1.21	SALM1.0 - 6771.1.1	aph(3'')-Ib,aph(6)-Id,tet(A)	aminoglycosides,tetracyclines	ColE1			yes		yes	yes
PNUSAS143757	SRR11744073	SAMN14860109	CDC-NARMS	2020	USA	MO	human clinical	unknown exposure	unknown exposure	central valley	7	A	REPTDK01	A	A1	33	PDS000158107	SALM1.0 - 6771.1.1.30.1.21	SALM1.0 - 6771.1.1	aph(3'')-Ib,aph(6)-Id,tet(A)	aminoglycosides,tetracyclines	none			yes	yes	yes	yes
PNUSAS143763	SRR11744072	SAMN14860106	CDC-PulseNet	2020	USA	MO	human clinical	unknown exposure	unknown exposure	central valley	7	A	REPTDK01	A	A1	33	PDS000158107	SALM1.0 - 6771.1.1.30.1.16	SALM1.0 - 6771.1.1	aph(3'')-Ib,aph(6)-Id,tet(A)	aminoglycosides,tetracyclines	Col156		MOBQ	yes		yes	yes
PNUSAS143781	SRR11744105	SAMN14860142	CDC-PulseNet	2020	USA	AZ	human clinical	backyard poultry contact	backyard poultry contact	southwest	9	A	REPTDK01	A	A1	33	PDS000158107	SALM1.0 - 6771.1.1.30.1.16	SALM1.0 - 6771.1.1	aph(3'')-Ib,aph(6)-Id,tet(A)	aminoglycosides,tetracyclines	Col156		MOBQ	yes		yes	yes
PNUSAS143783	SRR11744098	SAMN14860139	CDC-PulseNet	2020	USA	AZ	human clinical	backyard poultry contact	backyard poultry contact	southwest	9	A	REPTDK01	C	C3	33	PDS000158107	SALM1.0 - 6771.1.1.30.1	SALM1.0 - 6771.1.1	aph(3'')-Ib,aph(6)-Id,tet(A)	aminoglycosides,tetracyclines	IncI1-I(gamma)	PTU-I1	MOBP;MOBQ	yes		yes	yes
PNUSAS143787	SRR11744096	SAMN14860138	CDC-PulseNet	2020	USA	AZ	human clinical	backyard poultry contact	backyard poultry contact	southwest	9	A	REPTDK01	A	A1	33	PDS000158107	SALM1.0 - 6771.1.1.30.1.16	SALM1.0 - 6771.1.1	aph(3'')-Ib,aph(6)-Id,tet(A)	aminoglycosides,tetracyclines	none			yes		yes	yes
PNUSAS143800	SRR11749478	SAMN14885046	CDC-PulseNet	2020	USA	PA	human clinical	backyard poultry contact	backyard poultry contact	northeast	3	A	REPTDK01	A	A1	33	PDS000158107	SALM1.0 - 6771.1.1.30.1.21	SALM1.0 - 6771.1.1	aph(3'')-Ib,aph(6)-Id,tet(A)	aminoglycosides,tetracyclines	Col8282		MOBQ	yes		yes	yes
PNUSAS143807	SRR11749484	SAMN14885026	CDC-PulseNet	2020	USA	PA	human clinical	unknown exposure	unknown exposure	northeast	3	A	REPTDK01	A	A1	33	PDS000158107	SALM1.0 - 6771.1.1.30.1.21	SALM1.0 - 6771.1.1	aph(3'')-Ib,aph(6)-Id,tet(A)	aminoglycosides,tetracyclines	none			yes		yes	yes
PNUSAS143808	SRR11749488	SAMN14885022	CDC-PulseNet	2020	USA	PA	human clinical	backyard poultry contact	backyard poultry contact	northeast	3	A	REPTDK01	A	A1	33	PDS000158107	SALM1.0 - 6771.1.1.30.1.21	SALM1.0 - 6771.1.1	aph(3'')-Ib,aph(6)-Id,tet(A)	aminoglycosides,tetracyclines	none			yes		yes	yes
PNUSAS143835	SRR11766929	SAMN14887013	CDC-PulseNet	2020	USA	NC	human clinical	backyard poultry contact	backyard poultry contact	southeast	4	A	REPTDK01	A	A1	33	PDS000158107	SALM1.0 - 6771.1.1.30.1.21	SALM1.0 - 6771.1.1	aph(3'')-Ib,aph(6)-Id,tet(A)	aminoglycosides,tetracyclines	none			yes		yes	yes
PNUSAS143850	SRR11763287	SAMN14886838	CDC-PulseNet	2020	USA	KY	human clinical	backyard poultry contact	backyard poultry contact	central valley	4	A	REPTDK01	C	C6	33	PDS000158107	SALM1.0 - 6771.1.1.30.1.21	SALM1.0 - 6771.1.1	aph(3'')-Ib,aph(6)-Id,tet(A)	aminoglycosides,tetracyclines	IncI1-I(gamma),Col8282	PTU-I1	MOBP;MOBQ;MOBQ	yes		yes	yes
PNUSAS143852	SRR11763428	SAMN14886836	CDC-PulseNet	2020	USA	KY	human clinical	backyard poultry contact	backyard poultry contact	central valley	4	A	REPTDK01	A	A1	33	PDS000158107	SALM1.0 - 6771.1.1.30.1.16	SALM1.0 - 6771.1.1	aph(3'')-Ib,aph(6)-Id,tet(A)	aminoglycosides,tetracyclines	none			yes		yes	yes
PNUSAS143880	SRR11768283	SAMN14887028	CDC-PulseNet	2020	USA	OH	human clinical	unknown exposure	unknown exposure	central valley	5	A	REPTDK01	A	A1	33	PDS000158107	SALM1.0 - 6771.1.1.30.1.21	SALM1.0 - 6771.1.1	aph(3'')-Ib,aph(6)-Id,tet(A)	aminoglycosides,tetracyclines	none			yes		yes	yes
PNUSAS143925	SRR11771968	SAMN14889823	CDC-PulseNet	2020	USA	NV	human clinical	unknown exposure	unknown exposure	west	9			A		33	PDS000028414	SALM1.0 - 6771.1.27.1.1	SALM1.0 - 6771.1.27	aph(6)-Id,gyrA(S83Y),qnrB19,tet(A)	aminoglycosides,tetracyclines,quinolones	Col(pHAD28)		MOBP	no		yes	yes
PNUSAS143960	SRR11772087	SAMN14890852	CDC-PulseNet	2020	USA	TX	human clinical	unknown exposure	unknown exposure	south	6	A	REPTDK01	A	A1	33	PDS000158107	SALM1.0 - 6771.1.1.30.1.16	SALM1.0 - 6771.1.1	aph(3'')-Ib,aph(6)-Id,tet(A)	aminoglycosides,tetracyclines	ColE1,Col8282,Col156		MOBP;MOBQ;MOBQ;MOBQ;MOBQ	yes		yes	yes
PNUSAS143982	SRR11772694	SAMN14891537	CDC-NARMS	2020	USA	WY	human clinical	backyard poultry contact	backyard poultry contact	northern rockies	8	A	REPTDK01	A	A1	33	PDS000158107	SALM1.0 - 6771.1.1.30.1.21	SALM1.0 - 6771.1.1	aph(3'')-Ib,aph(6)-Id,tet(A)	aminoglycosides,tetracyclines	none			yes	yes	yes	yes
PNUSAS143986	SRR11772690	SAMN14891533	CDC-PulseNet	2020	USA	WY	human clinical	backyard poultry contact	backyard poultry contact	northern rockies	8	A	REPTDK01	C	C4	33	PDS000158107	SALM1.0 - 6771.1.1.30.1.21	SALM1.0 - 6771.1.1	aph(3'')-Ib,aph(6)-Id,tet(A),tet(B)	aminoglycosides,tetracyclines	IncI1-I(gamma),Col156	PTU-I1	MOBP;MOBQ	yes		yes	yes
PNUSAS144040	SRR11777648	SAMN14898888	CDC-PulseNet	2020	USA	SD	human clinical	unknown exposure	unknown exposure	northern rockies	8	A	REPTDK01	A	A1	33	PDS000158107	SALM1.0 - 6771.1.1.30.1	SALM1.0 - 6771.1.1	aph(3'')-Ib,aph(6)-Id,tet(A)	aminoglycosides,tetracyclines	none			yes		yes	yes
PNUSAS144059	SRR11776609	SAMN14896416	CDC-PulseNet	2020	USA	VA	human clinical	backyard poultry contact	backyard poultry contact	southeast	3	A	REPTDK01	A	A1	33	PDS000158107	SALM1.0 - 6771.1.1.30.1.21	SALM1.0 - 6771.1.1	aph(3'')-Ib,aph(6)-Id,tet(A)	aminoglycosides,tetracyclines	ColpVC			yes		yes	yes
PNUSAS144061	SRR11776612	SAMN14896411	CDC-PulseNet	2020	USA	VA	human clinical	backyard poultry contact	backyard poultry contact	southeast	3	A	REPTDK01	A	A3	33	PDS000158107	SALM1.0 - 6771.1.1.30.1.21	SALM1.0 - 6771.1.1	aph(3'')-Ib,aph(6)-Id,tet(A)	aminoglycosides,tetracyclines	none		MOBP	yes		yes	yes
PNUSAS144063	SRR11776614	SAMN14896412	CDC-PulseNet	2020	USA	VA	human clinical	unknown exposure	unknown exposure	southeast	3	A	REPTDK01	C	C3	33	PDS000158107	SALM1.0 - 6771.1.1.30.1.21	SALM1.0 - 6771.1.1	aph(3'')-Ib,aph(6)-Id,tet(A)	aminoglycosides,tetracyclines	IncI1-I(gamma)	PTU-I1	MOBP	yes		yes	yes
PNUSAS144065	SRR11776610	SAMN14896419	CDC-PulseNet	2020	USA	VA	human clinical	unknown exposure	unknown exposure	southeast	3	A	REPTDK01	A	A1	33	PDS000158107	SALM1.0 - 6771.1.1.30.1.6	SALM1.0 - 6771.1.1	aph(3'')-Ib,aph(6)-Id,tet(A)	aminoglycosides,tetracyclines	none			yes		yes	yes
PNUSAS144081	SRR11772998	SAMN14891686	FDA-NARMS	2020	USA	CT	commercial poultry	turkey	turkey-food	northeast	1	A	REPTDK01	A	A1	33	PDS000158107	SALM1.0 - 6771.1.1.30.1	SALM1.0 - 6771.1.1	aph(3'')-Ib,aph(6)-Id,tet(A)	aminoglycosides,tetracyclines	none			yes	yes	yes	yes
PNUSAS144188	SRR12003650	SAMN15222850	CDC-PulseNet	2020	USA	SC	human clinical	unknown exposure	unknown exposure	southeast	4	A	REPTDK01	A	A1	33	PDS000158107	SALM1.0 - 6771.1.1.30.1.21	SALM1.0 - 6771.1.1	aph(3'')-Ib,aph(6)-Id,tet(A)	aminoglycosides,tetracyclines	none			yes		yes	yes
PNUSAS144189	SRR12003283	SAMN15222747	CDC-NARMS	2020	USA	SC	human clinical	unknown exposure	unknown exposure	southeast	4	A	REPTDK01	A	A1	33	PDS000158107	SALM1.0 - 6771.1.1.30.1.21	SALM1.0 - 6771.1.1	aph(3'')-Ib,aph(6)-Id,tet(A)	aminoglycosides,tetracyclines	none			yes	yes	yes	yes
PNUSAS144196	SRR12003613	SAMN15222847	CDC-PulseNet	2020	USA	SC	human clinical	backyard poultry contact	backyard poultry contact	southeast	4	A	REPTDK01	A	A1	33	PDS000158107	SALM1.0 - 6771.1.1.30.1.21	SALM1.0 - 6771.1.1	aph(3'')-Ib,aph(6)-Id,tet(A)	aminoglycosides,tetracyclines	none			yes		yes	yes
PNUSAS144200	SRR12003290	SAMN15222820	CDC-PulseNet	2020	USA	SC	human clinical	unknown exposure	unknown exposure	southeast	4	A	REPTDK01	A	A1	33	PDS000158107	SALM1.0 - 6771.1.1.30.1	SALM1.0 - 6771.1.1	aph(3'')-Ib,aph(6)-Id,tet(A)	aminoglycosides,tetracyclines	Col156,Col156		MOBQ;MOBQ	yes		yes	yes
PNUSAS144244	SRR11780774	SAMN14907112	CDC-PulseNet	2020	USA	UT	human clinical	backyard poultry contact	backyard poultry contact	southwest	8	A	REPTDK01	A	A1	33	PDS000158107	SALM1.0 - 6771.1.1.30.1	SALM1.0 - 6771.1.1	aph(3'')-Ib,aph(6)-Id,tet(A)	aminoglycosides,tetracyclines	none			yes		yes	yes
PNUSAS144248	SRR11780789	SAMN14907151	CDC-PulseNet	2020	USA	UT	human clinical	backyard poultry contact	backyard poultry contact	southwest	8	A	REPTDK01	A	A1	33	PDS000158107	SALM1.0 - 6771.1.1.30.1.21	SALM1.0 - 6771.1.1	aph(3'')-Ib,aph(6)-Id,tet(A)	aminoglycosides,tetracyclines	none			yes		yes	yes
PNUSAS144254	SRR11780788	SAMN14907155	CDC-PulseNet	2020	USA	UT	human clinical	backyard poultry contact	backyard poultry contact	southwest	8	A	REPTDK01	A	A1	33	PDS000158107	SALM1.0 - 6771.1.1.30.1	SALM1.0 - 6771.1.1	aph(3'')-Ib,aph(6)-Id,tet(A)	aminoglycosides,tetracyclines	Col156,Col(pHAD28)		MOBQ	yes		yes	yes
PNUSAS144256	SRR11780787	SAMN14907148	CDC-PulseNet	2020	USA	UT	human clinical	backyard poultry contact	backyard poultry contact	southwest	8	A	REPTDK01	C	C1	33	PDS000158107	SALM1.0 - 6771.1.1.30.1	SALM1.0 - 6771.1.1	aph(3'')-Ib,aph(6)-Id,tet(A)	aminoglycosides,tetracyclines	IncI1-I(gamma),ColE1,Col156	PTU-I1	MOBP;MOBP;MOBQ	yes		yes	yes
PNUSAS144257	SRR11780793	SAMN14907159	CDC-PulseNet	2020	USA	UT	human clinical	backyard poultry contact	backyard poultry contact	southwest	8	A	REPTDK01	A	A1	33	PDS000158107	SALM1.0 - 6771.1.1.30.1.21	SALM1.0 - 6771.1.1	aph(3'')-Ib,aph(6)-Id,tet(A)	aminoglycosides,tetracyclines	none			yes		yes	yes
[truncated: 1,948 more rows]
