# Supplementary material for: Pangenome dynamics and population structure of the zoonotic pathogen Salmonella enterica serotype Hadar
Source: Nat Commun. 2026 Jan 24;17:1270. doi: 10.1038/s41467-025-68026-3 (PMC12868874; doi:10.1038/s41467-025-68026-3)
Supplement: Supplementary file 5 — Supplementary Data 2 [file 41467_2025_68026_MOESM5_ESM.xlsx]

## Sheet: SuppData2-GlobalDataset
AssemblyBarcode	Data.Source.Accession.No..Sequencing.Platform.Sequencing.Library.Insert.Size.Experiment.Bases.Average.Length.Status.	Barcode	SourceNiche	SourceType	SourceDetails	CollectionYear	Continent	Country	Region	LabContact	BioProjectID	ProjectID	SampleID	SecondarySampleID	JIgroup	Prophage1
SAL_OA1703AA_AS	SRR5057152;ILLUMINA;Paired;500;SRX2377896;354083544;214;SRA,SRR5070576;ILLUMINA;Paired;500;SRX2390447;;;SRA,SRR5070603;ILLUMINA;Paired;500;SRX2390476;;;SRA,SRR5070532;ILLUMINA;Paired;500;SRX2390403;;;SRA,SRR5066069;ILLUMINA;Paired;500;SRX2386433;;;SRA	SAL_HA5378AA	Food	Bovine	beef food product:foodon_00001041; beef; beef	2008	South America	Argentina	Entre Rios Province	FDA Center for Food Safety and Applied Nutrition	PRJNA271293	SRP057694	SAMN03743902	SRS1820576	A
SAL_DB9798AA_AS	ERR3901981;ILLUMINA;Paired;;ERX3912034;;;Uploaded	SAL_SA5281AA	Wild Animal	Reptile	Snake	1996	Europe	Austria		M. Achtman	PRJEB20997	ERP023216	SAMEA6515588	ERS4280010	A
SAL_DB9811AA_AS	ERR3901948;ILLUMINA;Paired;;ERX3912001;;;Uploaded	SAL_SA5268AA	Wild Animal	Reptile		1994	Europe	Austria		M. Achtman	PRJEB20997	ERP023216	SAMEA6515556	ERS4279978	A
SAL_FA0493AA_AS	SRR1698193;ILLUMINA;Paired;500;SRX800887;569319426;221;NEW	SAL_CA9442AA	Wild Animal	Avian	quail:foodon_03411346; avian; quail	2003	North America	Canada		Food and Drug Administration - Center for Food Safety and Applied Nutrition (US)	PRJNA186035	SRP018785	SAMN02843923	SRS783178	A
SAL_FA0498AA_AS	SRR1698182;ILLUMINA;Paired;500;SRX800874;902061816;213;NEW	SAL_CA9450AA	Wild Animal	Avian	quail:foodon_03411346; avian; quail	2003	North America	Canada		Food and Drug Administration - Center for Food Safety and Applied Nutrition (US)	PRJNA186035	SRP018785	SAMN02843941	SRS783165	A
SAL_HC4320AA_AS	SRR10859109;ILLUMINA;Paired;;SRX7529164;;;SRA	SAL_DB0558AA	Food	Food	food	2013	North America	Canada		Canadian Food Inspection Agency	PRJNA417863	SRP171397	SAMN13334294	SRS5968475	A
SAL_HC4331AA_AS	SRR10859098;ILLUMINA;Paired;;SRX7529175;;;SRA	SAL_DB0547AA	Food	Food	food	2014	North America	Canada		Canadian Food Inspection Agency	PRJNA417863	SRP171397	SAMN13334466	SRS5968486	A
SAL_HC4332AA_AS	SRR10859097;ILLUMINA;Paired;;SRX7529176;;;SRA	SAL_DB0546AA	Food	Food	food	2013	North America	Canada		Canadian Food Inspection Agency	PRJNA417863	SRP171397	SAMN13334327	SRS5968487	A	Yes
SAL_HC4342AA_AS	SRR10859087;ILLUMINA;Paired;;SRX7529186;;;SRA	SAL_DB0536AA	Food	ND/Others	food	2014	North America	Canada		Canadian Food Inspection Agency	PRJNA417863	SRP171397	SAMN13687207	SRS5968497	A
SAL_HC4382AA_AS	SRR10859047;ILLUMINA;Paired;;SRX7529226;;;SRA	SAL_DB0496AA	Food	Food	food	2014	North America	Canada		Canadian Food Inspection Agency	PRJNA417863	SRP171397	SAMN13334475	SRS5968538	A
SAL_HC6831AA_AS	SRR11823196;ILLUMINA;Paired;;SRX8373829;;;SRA	SAL_DB2383AA	Poultry	Poultry	Chicken; rinse		North America	Canada	Ontario	Institut de Biologie Integrative et des Systemes	PRJNA634019	SRP262570	SAMN14979490	SRS6688993	A
SAL_MC2658AA_AS	SRR13234133;ILLUMINA;Paired;;SRX9666190;;;SRA	SAL_FB4074AA	Human	Human	Homo sapiens; stool	2017	North America	Canada		National Microbiology Laboratory	PRJNA543337	SRP199206	SAMN16929671	SRS7865161	A
SAL_MC7433AA_AS	SRR13430750;ILLUMINA;Paired;;SRX9846020;;;SRA	SAL_FB7442AA				2013	North America	Canada		National Microbiology Laboratory	PRJNA543337	SRP199206	SAMN17216852	SRS8027725	A	Yes
SAL_MC7434AA_AS	SRR13430749;ILLUMINA;Paired;;SRX9846021;;;SRA	SAL_FB7441AA				2010	North America	Canada		National Microbiology Laboratory	PRJNA543337	SRP199206	SAMN17216839	SRS8027726	A
SAL_MC7436AA_AS	SRR13430747;ILLUMINA;Paired;;SRX9846023;;;SRA	SAL_FB7439AA				2012	North America	Canada		National Microbiology Laboratory	PRJNA543337	SRP199206	SAMN17216847	SRS8027728	A
SAL_MC8316AA_AS	SRR13497662;ILLUMINA;Paired;;SRX9909579;;;SRA	SAL_FB8158AA	Human	Human	Homo sapiens	2012	North America	Canada		National Microbiology Laboratory	PRJNA543337	SRP199206	SAMN17257883	SRS8087806	A
SAL_NC2479AA_AS	SRR13644328;ILLUMINA;Paired;;SRX10041523;;;SRA	SAL_GB1814AA	Human	Human	Homo sapiens	2010	North America	Canada		National Microbiology Laboratory	PRJNA543337	SRP199206	SAMN17720523	SRS8206576	A	Yes
SAL_NC3326AA_AS	SRR13685679;ILLUMINA;Paired;;SRX10075017;;;SRA	SAL_GB2828AA	Human	Human	Homo sapiens; stool	2018	North America	Canada		National Microbiology Laboratory	PRJNA543337	SRP199206	SAMN17833155	SRS8234413	A	Yes
SAL_NC8205AA_AS	SRR13856898;ILLUMINA;Paired;;SRX10238072;;;SRA	SAL_GB5633AA	Human	Human	Homo sapiens; stool	2017	North America	Canada		National Microbiology Laboratory	PRJNA543337	SRP199206	SAMN18074235	SRS8379494	A
SAL_NC8240AA_AS	SRR13858296;ILLUMINA;Paired;;SRX10239320;;;SRA	SAL_GB5598AA	Human	Human	Homo sapiens; stool	2017	North America	Canada		National Microbiology Laboratory	PRJNA543337	SRP199206	SAMN18075657	SRS8380735	A
SAL_NC8266AA_AS	SRR13858270;ILLUMINA;Paired;;SRX10239346;;;SRA	SAL_GB5572AA	Human	Human	Homo sapiens; stool	2017	North America	Canada		National Microbiology Laboratory	PRJNA543337	SRP199206	SAMN18075656	SRS8380760	A
SAL_OA0911AA_AS	SRR5051070;ILLUMINA;Paired;;SRX2372505;606153000;300;SRA	SAL_HA4807AA	Human	Human	Homo sapiens		North America	Canada		Public Health Agency Of Canada	PRJNA353625	SRP093623	SAMN06029970	SRS1817218	A
SAL_OA0940AA_AS	SRR5051067;ILLUMINA;Paired;;SRX2372502;435864736;296;SRA	SAL_HA4810AA	Human	Human	Homo sapiens		North America	Canada		Public Health Agency Of Canada	PRJNA353625	SRP093623	SAMN06029968	SRS1817215	A
SAL_OA0958AA_AS	SRR5051071;ILLUMINA;Paired;;SRX2372506;657402330;299;SRA	SAL_HA4806AA	Human	Human	Homo sapiens		North America	Canada		Public Health Agency Of Canada	PRJNA353625	SRP093623	SAMN06029971	SRS1817219	A
SAL_OA0968AA_AS	SRR5052650;ILLUMINA;Paired;;SRX2373971;271832508;293;SRA	SAL_HA4760AA	Human	Human	Homo sapiens		North America	Canada		Public Health Agency Of Canada	PRJNA353625	SRP093623	SAMN06030011	SRS1817888	A	Yes
SAL_OA0977AA_AS	SRR5052651;ILLUMINA;Paired;;SRX2373972;434533064;293;SRA	SAL_HA4759AA	Human	Human	Homo sapiens		North America	Canada		Public Health Agency Of Canada	PRJNA353625	SRP093623	SAMN06030010	SRS1817889	A
SAL_OA1169AA_AS	SRR5053583;ILLUMINA;Paired;;SRX2374664;356102308;281;SRA	SAL_HA4906AA	Human	Human	Homo sapiens		North America	Canada		Public Health Agency Of Canada	PRJNA353625	SRP093623	SAMN06030071	SRS1818365	A
SAL_OA1199AA_AS	SRR5053037;ILLUMINA;Paired;;SRX2374139;362356442;287;SRA	SAL_HA4932AA	Human	Human	Homo sapiens		North America	Canada		Public Health Agency Of Canada	PRJNA353625	SRP093623	SAMN06030036	SRS1818024	A
SAL_OA1227AA_AS	SRR5055229;ILLUMINA;Paired;;SRX2376043;347167120;290;SRA	SAL_HA5207AA	Human	Human	Homo sapiens		North America	Canada		Public Health Agency Of Canada	PRJNA353625	SRP093623	SAMN06030118	SRS1819085	A
SAL_OA1443AA_AS	SRR5055562;ILLUMINA;Paired;;SRX2376357;380631228;298;SRA	SAL_HA5021AA	Human	Human	Homo sapiens		North America	Canada		Public Health Agency Of Canada	PRJNA353625	SRP093623	SAMN06030248	SRS1819395	A
SAL_OA1600AA_AS	SRR5055610;ILLUMINA;Paired;;SRX2376405;326060632;292;SRA,SRR5055575;ILLUMINA;Paired;;SRX2376370;310064320;293;SRA	SAL_HA4974AA	Human	Human	Homo sapiens		North America	Canada		Public Health Agency Of Canada	PRJNA353625	SRP093623	SAMN06030224	SRS1819408	A
SAL_OA1842AA_AS	SRR5055932;ILLUMINA;Paired;;SRX2376716;378818440;260;SRA	SAL_HA5464AA	Human	Human	Homo sapiens		North America	Canada		Public Health Agency Of Canada	PRJNA353625	SRP093623	SAMN06030320	SRS1819701	A	Yes
SAL_OA1870AA_AS	SRR5055593;ILLUMINA;Paired;;SRX2376388;323909384;284;SRA	SAL_HA4991AA	Human	Human	Homo sapiens		North America	Canada		Public Health Agency Of Canada	PRJNA353625	SRP093623	SAMN06030247	SRS1819426	A
SAL_OA1892AA_AS	SRR5055963;ILLUMINA;Paired;;SRX2376746;617581824;258;SRA	SAL_HA5434AA	Human	Human	Homo sapiens		North America	Canada		Public Health Agency Of Canada	PRJNA353625	SRP093623	SAMN06030322	SRS1819732	A
SAL_OC0133AA_AS	SRR13964529;ILLUMINA;Paired;;SRX10342512;;;SRA	SAL_GB7596AA	Human	Human	Homo sapiens; stool	2017	North America	Canada		National Microbiology Laboratory	PRJNA543337	SRP199206	SAMN18148656	SRS8461713	A
SAL_OC6914AA_AS	SRR14163437;ILLUMINA;Paired;;SRX10531834;;;SRA	SAL_HB3688AA	Human	Human	Homo sapiens; stool	2018	North America	Canada		National Microbiology Laboratory	PRJNA543337	SRP199206	SAMN18365468	SRS8655195	A
SAL_OC7166AA_AS	SRR14197245;ILLUMINA;Paired;;SRX10564055;;;SRA	SAL_HB3934AA	Human	Human	Homo sapiens; stool	2018	North America	Canada		National Microbiology Laboratory	PRJNA543337	SRP199206	SAMN18365541	SRS8670468	A
SAL_OC9004AA_AS	SRR14246959;ILLUMINA;Paired;;SRX10609393;;;SRA	SAL_HB4815AA	Human	Human	Homo sapiens; stool	2018	North America	Canada		National Microbiology Laboratory	PRJNA543337	SRP199206	SAMN18742844	SRS8710379	A
SAL_OC9243AA_AS	SRR14255484;ILLUMINA;Paired;;SRX10617923;;;SRA	SAL_HB4966AA	Human	Human	Homo sapiens; stool	2018	North America	Canada		National Microbiology Laboratory	PRJNA543337	SRP199206	SAMN18742950	SRS8715488	A
SAL_OC9722AA_AS	SRR14271576;ILLUMINA;Paired;;SRX10633217;;;SRA	SAL_HB5282AA	Human	Human	Homo sapiens; stool	2018	North America	Canada		National Microbiology Laboratory	PRJNA543337	SRP199206	SAMN18743029	SRS8729459	A
SAL_PC0022AA_AS	SRR14280576;ILLUMINA;Paired;;SRX10641602;;;SRA	SAL_HB5555AA	Human	Human	Homo sapiens; stool	2018	North America	Canada		National Microbiology Laboratory	PRJNA543337	SRP199206	SAMN18675529	SRS8737833	A
SAL_PC0398AA_AS	SRR13811294;ILLUMINA;Paired;;SRX10194157;;;SRA	SAL_GB6205AA	Human	Human	Homo sapiens; stool	2017	North America	Canada		National Microbiology Laboratory	PRJNA543337	SRP199206	SAMN18059740	SRS8340665	A
SAL_PC5518AA_AS	SRR14606193;ILLUMINA;Paired;;SRX10949351;;;SRA	SAL_HB9515AA	Human	Human	Homo sapiens; stool	2012	North America	Canada		National Microbiology Laboratory	PRJNA543337	SRP199206	SAMN18811288	SRS9028213	A
SAL_PC9491AA_AS	SRR14792709;ILLUMINA;Paired;;SRX11125897;;;SRA	SAL_IB2445AA	Human	Human	Homo sapiens	2009	North America	Canada		National Microbiology Laboratory	PRJNA543337	SRP199206	SAMN18906210	SRS9189425	A
SAL_PC9500AA_AS	SRR14792700;ILLUMINA;Paired;;SRX11125906;;;SRA	SAL_IB2436AA	Human	Human	Homo sapiens	2009	North America	Canada		National Microbiology Laboratory	PRJNA543337	SRP199206	SAMN18906209	SRS9189434	A
SAL_PC9507AA_AS	SRR14792693;ILLUMINA;Paired;;SRX11125913;;;SRA	SAL_IB2429AA	Human	Human	Homo sapiens	2009	North America	Canada		National Microbiology Laboratory	PRJNA543337	SRP199206	SAMN18906211	SRS9189441	A
SAL_QC0399AA_AS	SRR14861879;ILLUMINA;Paired;;SRX11179656;;;SRA	SAL_IB3144AA	Human	Human	Homo sapiens	2013	North America	Canada		National Microbiology Laboratory	PRJNA543337	SRP199206	SAMN18975899	SRS9237304	A
SAL_QC0439AA_AS	SRR14861973;ILLUMINA;Paired;;SRX11179728;;;SRA	SAL_IB3104AA	Human	Human	Homo sapiens	2010	North America	Canada		National Microbiology Laboratory	PRJNA543337	SRP199206	SAMN18906229	SRS9237369	A
SAL_QC0441AA_AS	SRR14861971;ILLUMINA;Paired;;SRX11179730;;;SRA	SAL_IB3102AA	Human	Human	Homo sapiens	2010	North America	Canada		National Microbiology Laboratory	PRJNA543337	SRP199206	SAMN18906247	SRS9237371	A
SAL_ZC4616AA_AS	SRR22974878;ILLUMINA;Paired;;SRX18931227;;;SRA	SAL_QB4671AA	Poultry	Poultry	Gallus gallus domesticus; Yolk Sac	2022	North America	Canada	Ontario	University of Guelph	PRJNA503850	SRP246143	SAMN32579310	SRS16356677	A
SAL_KA9471AA_AS	SRR3394955;ILLUMINA;Paired;300;SRX1709335;205965900;150;SRA	SAL_FA5341AA	Wild Animal	ND/Others	feces	2013	South America	Chile	O'Higgins Region	Food and Drug Administration - Center for Food Safety and Applied Nutrition (US)	PRJNA186035	SRP018785	SAMN03800257	SRS1399418	A
SAL_KA9472AA_AS	SRR3394956;ILLUMINA;Paired;300;SRX1709336;148783056;149;SRA	SAL_FA5340AA	Poultry	Avian	Gallus gallus domesticus; feces	2013	South America	Chile	O'Higgins Region	Food and Drug Administration - Center for Food Safety and Applied Nutrition (US)	PRJNA186035	SRP018785	SAMN03800258	SRS1399417	A
SAL_IC6064AA_AS	SRR12315380;ILLUMINA;Paired;;SRX8816740;;;SRA,SRR12357953;ILLUMINA;Paired;;SRX8857308;;;SRA,SRR12357416;ILLUMINA;Paired;;SRX8856773;;;SRA,SRR12349864;ILLUMINA;Paired;;SRX8849399;;;SRA,SRR12348751;ILLUMINA;Paired;;SRX8848286;;;SRA,SRR12342277;ILLUMINA;Paired;;SRX8841985;;;SRA,SRR12335437;ILLUMINA;Paired;;SRX8835392;;;SRA,SRR12335229;ILLUMINA;Paired;;SRX8835184;;;SRA,SRR12334253;ILLUMINA;Paired;;SR…	SAL_DB7868AA	Food	ND/Others	food	2019	Asia	China		National Institutes for food and drug Control (NIFDC)	PRJNA596298	SRP238123	SAMN15580061	SRS7079786	A
SAL_WB7495AA_AS	ERR4399907;ILLUMINA;Paired;;ERX4342218;;;Uploaded	SAL_BB6072AA				2000	Europe	Denmark		M. Achtman	PRJEB39546	ERP123079	SAMEA7113398	ERS4873946	A
SAL_KA1893AA_AS	SRR3066223;ILLUMINA;Paired;500;SRX1508291;187999224;228;SRA	SAL_EA8368AA	Livestock	Ovine/Goat (Caprinae)	ovine mutton	2005	Africa	Ethiopia	Addis Ababa	FDA Center for Food Safety and Applied Nutrition	PRJNA275961	SRP057873	SAMN03577260	SRS1228791	A
SAL_MA7741AA_AS	SRR4243087;ILLUMINA;Paired;300;SRX2164094;163204416;144;SRA	SAL_GA9172AA	Livestock	Swine	swine tongue	2005	Africa	Ethiopia	Addis Ababa	FDA Center for Food Safety and Applied Nutrition	PRJNA275961	SRP057873	SAMN03577074	SRS1692063	A
SAL_MA7744AA_AS	SRR4243090;ILLUMINA;Paired;300;SRX2164097;321426084;147;SRA	SAL_GA9169AA			chiken carcass	2005	Africa	Ethiopia	Addis Ababa	FDA Center for Food Safety and Applied Nutrition	PRJNA275961	SRP057873	SAMN03577077	SRS1692066	A
SAL_MA7745AA_AS	SRR4243091;ILLUMINA;Paired;300;SRX2164098;265553000;145;SRA	SAL_GA9168AA	Wild Animal	Camelid	camel muscle	2005	Africa	Ethiopia	Addis Ababa	FDA Center for Food Safety and Applied Nutrition	PRJNA275961	SRP057873	SAMN03577078	SRS1692067	A
SAL_MA7746AA_AS	SRR4243092;ILLUMINA;Paired;300;SRX2164099;297465072;146;SRA	SAL_GA9167AA	Wild Animal	Avian	camel:foodon_03412103, liver:uberon_0002107; animal, meat; camel liver	2005	Africa	Ethiopia	Addis Ababa	FDA Center for Food Safety and Applied Nutrition	PRJNA275961	SRP057873	SAMN03577079	SRS1692068	A
SAL_MA7747AA_AS	SRR4243093;ILLUMINA;Paired;300;SRX2164100;235761246;147;SRA	SAL_GA9166AA	Wild Animal	Ovine/Goat (Caprinae)	camel lymph node	2005	Africa	Ethiopia	Addis Ababa	FDA Center for Food Safety and Applied Nutrition	PRJNA275961	SRP057873	SAMN03577080	SRS1692069	A
SAL_MA7748AA_AS	SRR4243094;ILLUMINA;Paired;300;SRX2164101;254140068;147;SRA	SAL_GA9165AA			chiken carcass	2005	Africa	Ethiopia	Addis Ababa	FDA Center for Food Safety and Applied Nutrition	PRJNA275961	SRP057873	SAMN03577081	SRS1692070	A
SAL_MA7749AA_AS	SRR4243095;ILLUMINA;Paired;300;SRX2164102;190241504;146;SRA	SAL_GA9164AA			chiken carcass	2005	Africa	Ethiopia	Addis Ababa	FDA Center for Food Safety and Applied Nutrition	PRJNA275961	SRP057873	SAMN03577082	SRS1692071	A
SAL_MA7750AA_AS	SRR4243096;ILLUMINA;Paired;300;SRX2164103;271847584;148;SRA	SAL_GA9163AA	Food	Ovine/Goat (Caprinae)	ovine meat	2005	Africa	Ethiopia	Addis Ababa	FDA Center for Food Safety and Applied Nutrition	PRJNA275961	SRP057873	SAMN03577083	SRS1692072	A
SAL_JC2046AA_AS	traces-0VoqTqa;ILLUMINA;Paired;;NA;;;Uploaded	SAL_EB1029AA	Human	Human		2019	Europe	France		F.X.Weill, Institut Pasteur					A
SAL_JC2065AA_AS	traces-0xufIkD;ILLUMINA;Paired;;NA;;;Uploaded	SAL_EB1048AA	Human	Human		2019	Europe	France		F.X.Weill, Institut Pasteur					A
SAL_JC2162AA_AS	traces-0iFuPBz;ILLUMINA;Paired;;NA;;;Uploaded	SAL_EB1102AA	Human	Human		2019	Europe	France		F.X.Weill, Institut Pasteur					A
SAL_JC2215AA_AS	traces-0ulEkwT;ILLUMINA;Paired;;NA;;;Uploaded	SAL_EB1155AA	Human	Human		2019	Europe	France		F.X.Weill, Institut Pasteur					A
SAL_JC2222AA_AS	traces-0MPSGfN;ILLUMINA;Paired;;NA;;;Uploaded	SAL_EB1162AA	Human	Human		2019	Europe	France		F.X.Weill, Institut Pasteur					A
SAL_JC2227AA_AS	traces-0kIRDkX;ILLUMINA;Paired;;NA;;;Uploaded	SAL_EB1167AA	Human	Human		2020	Europe	France		F.X.Weill, Institut Pasteur					A
SAL_JC2230AA_AS	traces-0iVYZxX;ILLUMINA;Paired;;NA;;;Uploaded	SAL_EB1170AA	Human	Human		2020	Europe	France		F.X.Weill, Institut Pasteur					A
SAL_JC2362AA_AS	traces-0CkYwZn;ILLUMINA;Paired;;NA;;;Uploaded	SAL_EB1176AA	Human	Human		2020	Europe	France		F.X.Weill, Institut Pasteur					A
SAL_JC2364AA_AS	traces-0NTQhxC;ILLUMINA;Paired;;NA;;;Uploaded	SAL_EB1178AA	Human	Human		2020	Europe	France		F.X.Weill, Institut Pasteur					A
SAL_JC2365AA_AS	traces-0ROWpKd;ILLUMINA;Paired;;NA;;;Uploaded	SAL_EB1179AA	Human	Human		2020	Europe	France		F.X.Weill, Institut Pasteur					A
SAL_JC2369AA_AS	traces-0neErUB;ILLUMINA;Paired;;NA;;;Uploaded	SAL_EB1183AA	Human	Human		2020	Europe	France		F.X.Weill, Institut Pasteur					A
SAL_JC2371AA_AS	traces-0dyiWMn;ILLUMINA;Paired;;NA;;;Uploaded	SAL_EB1185AA	Human	Human		2020	Europe	France		F.X.Weill, Institut Pasteur					A
SAL_JC2373AA_AS	traces-0tEwbNy;ILLUMINA;Paired;;NA;;;Uploaded	SAL_EB1187AA	Human	Human		2020	Europe	France		F.X.Weill, Institut Pasteur					A
SAL_JC2374AA_AS	traces-0IwgeHr;ILLUMINA;Paired;;NA;;;Uploaded	SAL_EB1188AA	Human	Human		2020	Europe	France		F.X.Weill, Institut Pasteur					A
SAL_JC2375AA_AS	traces-0OjiAuJ;ILLUMINA;Paired;;NA;;;Uploaded	SAL_EB1189AA	Human	Human		2020	Europe	France		F.X.Weill, Institut Pasteur					A
SAL_JC2376AA_AS	traces-0omziLj;ILLUMINA;Paired;;NA;;;Uploaded	SAL_EB1190AA	Human	Human		2020	Europe	France		F.X.Weill, Institut Pasteur					A
SAL_JC2377AA_AS	traces-0aLBmfP;ILLUMINA;Paired;;NA;;;Uploaded	SAL_EB1191AA	Human	Human		2020	Europe	France		F.X.Weill, Institut Pasteur					A
SAL_JC2378AA_AS	traces-0vXWWCA;ILLUMINA;Paired;;NA;;;Uploaded	SAL_EB1192AA	Human	Human		2020	Europe	France		F.X.Weill, Institut Pasteur					A
SAL_JC3194AA_AS	traces-0SiXlat;ILLUMINA;Paired;;NA;;;Uploaded	SAL_EB1240AA	Human	Human		2020	Europe	France		F.X.Weill, Institut Pasteur					A
SAL_JC9512AA_AS	traces-0lPHhSm;ILLUMINA;Paired;;NA;;;Uploaded	SAL_EB2965AA	Human	Human		2020	Europe	France		F.X.Weill, Institut Pasteur					A
SAL_KC8215AA_AS	traces-0HwGtMs;ILLUMINA;Paired;;NA;;;Uploaded	SAL_EB7401AA	Human	Human		2020	Europe	France		F.X.Weill, Institut Pasteur					A
SAL_MC6038AA_AS	traces-0aPqgWR;ILLUMINA;Paired;;NA;;;Uploaded	SAL_FB6378AA	Human	Human		2020	Europe	France		F.X.Weill, Institut Pasteur					A
SAL_MC7022AA_AS	traces-0WQfmlx;ILLUMINA;Paired;;NA;;;Uploaded	SAL_FB7128AA	Human	Human		2016	Europe	France		F.X.Weill, Institut Pasteur					A
SAL_MC7024AA_AS	traces-0KUQGQe;ILLUMINA;Paired;;NA;;;Uploaded	SAL_FB7130AA	Human	Human		2016	Europe	France		F.X.Weill, Institut Pasteur					A
SAL_MC7028AA_AS	traces-0dpOgkJ;ILLUMINA;Paired;;NA;;;Uploaded	SAL_FB7134AA	Human	Human		2016	Europe	France		F.X.Weill, Institut Pasteur					A
SAL_MC7029AA_AS	traces-0UYFwOI;ILLUMINA;Paired;;NA;;;Uploaded	SAL_FB7135AA	Human	Human		2017	Europe	France		F.X.Weill, Institut Pasteur					A
SAL_MC7040AA_AS	traces-0KVqzrD;ILLUMINA;Paired;;NA;;;Uploaded	SAL_FB7146AA	Human	Human		2017	Europe	France		F.X.Weill, Institut Pasteur					A
SAL_MC7043AA_AS	traces-0mDeSZk;ILLUMINA;Paired;;NA;;;Uploaded	SAL_FB7149AA	Human	Human		2017	Europe	France		F.X.Weill, Institut Pasteur					A
SAL_MC7047AA_AS	traces-0cEYMSo;ILLUMINA;Paired;;NA;;;Uploaded	SAL_FB7153AA	Human	Human		2017	Europe	France		F.X.Weill, Institut Pasteur					A
SAL_MC7057AA_AS	traces-0QRJSIL;ILLUMINA;Paired;;NA;;;Uploaded	SAL_FB7163AA	Human	Human		2017	Europe	France		F.X.Weill, Institut Pasteur					A
SAL_MC7076AA_AS	traces-0xcGYrM;ILLUMINA;Paired;;NA;;;Uploaded	SAL_FB7182AA	Human	Human		2018	Europe	France		F.X.Weill, Institut Pasteur					A
SAL_MC7080AA_AS	traces-0SMuFkv;ILLUMINA;Paired;;NA;;;Uploaded	SAL_FB7186AA	Human	Human		2018	Europe	France		F.X.Weill, Institut Pasteur					A
SAL_MC7081AA_AS	traces-0YyIWRw;ILLUMINA;Paired;;NA;;;Uploaded	SAL_FB7187AA	Human	Human		2018	Europe	France		F.X.Weill, Institut Pasteur					A
SAL_MC7086AA_AS	traces-0ccsluT;ILLUMINA;Paired;;NA;;;Uploaded	SAL_FB7192AA	Human	Human		2018	Europe	France		F.X.Weill, Institut Pasteur					A
SAL_MC7099AA_AS	traces-0sZFYDN;ILLUMINA;Paired;;NA;;;Uploaded	SAL_FB7205AA	Human	Human		2018	Europe	France		F.X.Weill, Institut Pasteur					A
SAL_MC7101AA_AS	traces-0CuPzMg;ILLUMINA;Paired;;NA;;;Uploaded	SAL_FB7207AA	Human	Human		2018	Europe	France		F.X.Weill, Institut Pasteur					A
SAL_MC7115AA_AS	traces-0Oairjb;ILLUMINA;Paired;;NA;;;Uploaded	SAL_FB7221AA	Human	Human		2018	Europe	France		F.X.Weill, Institut Pasteur					A
SAL_NC8796AA_AS	traces-0OowxEp;ILLUMINA;Paired;;NA;;;Uploaded	SAL_GB6390AA	Poultry	Poultry	turkey	1978	Europe	France		F.X.Weill, Institut Pasteur					A
SAL_PC3390AA_AS	traces-0hJMLvc;ILLUMINA;Paired;;NA;;;Uploaded	SAL_HB8231AA	Human	Human		2021	Europe	France		F.X.Weill, Institut Pasteur					A
SAL_PC8978AA_AS	traces-0qgVhiS;ILLUMINA;Paired;;NA;;;Uploaded	SAL_IB2024AA	Human	Human		2021	Europe	France		F.X.Weill, Institut Pasteur					A
SAL_QC7179AA_AS	traces-0IGBqOz;ILLUMINA;Paired;;NA;;;Uploaded	SAL_IB7635AA	Human	Human		2021	Europe	France		F.X.Weill, Institut Pasteur					A	Yes
SAL_QC8121AA_AS	traces-0STPKbD;ILLUMINA;Paired;;NA;;;Uploaded	SAL_IB8240AA	Human	Human		2021	Europe	France		F.X.Weill, Institut Pasteur					A	Yes
SAL_SC0582AA_AS	traces-0iXJcqf;ILLUMINA;Paired;;NA;;;Uploaded	SAL_JB8605AA	Human	Human		2021	Europe	France		F.X.Weill, Institut Pasteur					A	Yes
SAL_SC0584AA_AS	traces-0kaBrnM;ILLUMINA;Paired;;NA;;;Uploaded	SAL_JB8607AA	Human	Human		2021	Europe	France		F.X.Weill, Institut Pasteur					A	Yes
SAL_SC0895AA_AS	traces-0oAPGAy;ILLUMINA;Paired;;NA;;;Uploaded	SAL_JB8820AA	Human	Human		2021	Europe	France		F.X.Weill, Institut Pasteur					A	Yes
SAL_TC8643AA_AS	traces-0whCoqt;ILLUMINA;Paired;;NA;;;Uploaded	SAL_LB5329AA	Human	Human		2022	Europe	France		F.X.Weill, Institut Pasteur					A	Yes
SAL_UC0922AA_AS	traces-0ARSYNQ;ILLUMINA;Paired;;NA;;;Uploaded	SAL_LB7529AA	Human	Human		2022	Europe	France		F.X.Weill, Institut Pasteur					A
SAL_VC4520AA_AS	ERR9714956;ILLUMINA;Paired;;ERX9264197;;;SRA	SAL_NB0654AA	Animal Feed	ND/Others	not provided; feed	2014	Europe	France		ANSES	PRJEB52344	ERP137049	SAMEA14093870	ERS11696982	A
SAL_VC4543AA_AS	ERR9714933;ILLUMINA;Paired;;ERX9264174;;;SRA	SAL_NB0677AA	Poultry	Poultry	Gallus gallus; chicken meat	2012	Europe	France		ANSES	PRJEB52344	ERP137049	SAMEA14093848	ERS11696960	A
SAL_VC8596AA_AS	traces-0JxZdOw;ILLUMINA;Paired;;NA;;;Uploaded	SAL_NB5308AA	Human	Human		2022	Europe	France		F.X.Weill, Institut Pasteur					A
SAL_VC8597AA_AS	traces-0qNEGYJ;ILLUMINA;Paired;;NA;;;Uploaded	SAL_NB5309AA	Human	Human		2022	Europe	France		F.X.Weill, Institut Pasteur					A
SAL_WC1512AA_AS	traces-0yFlgXB;ILLUMINA;Paired;;NA;;;Uploaded	SAL_NB7745AA	Human	Human		2022	Europe	France		F.X.Weill, Institut Pasteur					A
SAL_WC8267AA_AS	traces-0lHGUxH;ILLUMINA;Paired;;NA;;;Uploaded	SAL_OB3370AA	Human			2022	Europe	France		F.X.Weill, Institut Pasteur					A	Yes
SAL_WB8397AA_AS	ERR4401371;ILLUMINA;Paired;;ERX4343682;;;Uploaded	SAL_BB5181AA				2001	Europe	Germany		M. Achtman	PRJEB39546	ERP123079	SAMEA7114864	ERS4875410	A
SAL_WB8412AA_AS	ERR4401785;ILLUMINA;Paired;;ERX4344096;;;Uploaded	SAL_BB5166AA	Human	Human	Human, Human Carrier	1985	Europe	Germany		M. Achtman	PRJEB39546	ERP123079	SAMEA7115279	ERS4875824	A
SAL_WB8468AA_AS	ERR4399586;ILLUMINA;Paired;;ERX4341897;;;Uploaded	SAL_BB5110AA	Human	Human	Human, Human Carrier	1985	Europe	Germany		M. Achtman	PRJEB39546	ERP123079	SAMEA7113077	ERS4873625	A
SAL_WB8469AA_AS	ERR4400352;ILLUMINA;Paired;;ERX4342663;;;Uploaded	SAL_BB5109AA	Human	Human	Human, Human Carrier	1985	Europe	Germany		M. Achtman	PRJEB39546	ERP123079	SAMEA7113844	ERS4874391	A
SAL_XA1162AA_AS	traces-0TnWhxT;ILLUMINA;Paired;;NA;336308952;98;Uploaded	SAL_MA6762AA	Environment	Water/River	Sewage Sludge	2010	Europe	Greece	Central Macedonia	Public Health England (M. Chattaway)					A
SAL_DB3657AA_AS	ERR3900909;ILLUMINA;Paired;;ERX3910962;;;Uploaded	SAL_SA1422AA	Environment	Environment			Europe	Ireland		M. Achtman	PRJEB20997	ERP023216	SAMEA6514072	ERS4278496	A
SAL_KB8132AA_AS	ERR3843846;ILLUMINA;Paired;;ERX3856408;;;Uploaded	SAL_WA3136AA	Human	Human		2006	Europe	Ireland		M. Achtman	PRJEB20997	ERP023216	SAMEA5038955	ERS2850699	A
SAL_KB8163AA_AS	ERR3843939;ILLUMINA;Paired;;ERX3856501;;;Uploaded	SAL_WA3105AA	Human	Human		2005	Europe	Ireland		M. Achtman	PRJEB20997	ERP023216	SAMEA5038978	ERS2850722	A
SAL_KB8214AA_AS	ERR3844072;ILLUMINA;Paired;;ERX3856634;;;Uploaded	SAL_WA3052AA	Human	Human		2005	Europe	Ireland		M. Achtman	PRJEB20997	ERP023216	SAMEA5038914	ERS2850659	A
SAL_KB8369AA_AS	ERR3843975;ILLUMINA;Paired;;ERX3856537;;;Uploaded	SAL_WA2890AA	Human	Human		2006	Europe	Ireland		M. Achtman	PRJEB20997	ERP023216	SAMEA5038987	ERS2850731	A
SAL_KB8392AA_AS	ERR3844040;ILLUMINA;Paired;;ERX3856602;;;Uploaded	SAL_WA2865AA	Human	Human		2005	Europe	Ireland		M. Achtman	PRJEB20997	ERP023216	SAMEA5038906	ERS2850651	A
SAL_KB8938AA_AS	ERR3844105;ILLUMINA;Paired;;ERX3856667;;;Uploaded	SAL_WA2244AA	Human	Human		2005	Europe	Ireland		M. Achtman	PRJEB20997	ERP023216	SAMEA5038923	ERS2850667	A
SAL_KB8959AA_AS	ERR3843874;ILLUMINA;Paired;;ERX3856436;;;Uploaded	SAL_WA2219AA	Human	Human		2005	Europe	Ireland		M. Achtman	PRJEB20997	ERP023216	SAMEA5038962	ERS2850706	A
SAL_KB9245AA_AS	ERR3843828;ILLUMINA;Paired;;ERX3856390;;;Uploaded	SAL_WA2256AA	Human	Human		2006	Europe	Ireland		M. Achtman	PRJEB20997	ERP023216	SAMEA5038756	ERS2850501	A
SAL_QA4254AA_AS	ERR1815676;ILLUMINA;Paired;500;ERX1878254;315893788;98;SRA	SAL_IA4748AA	Human	Human	Homo sapiens; human	2016	Europe	Ireland		University Hospital Galway	PRJEB18998	ERP020979	SAMEA72582418	ERS1534891	A
SAL_QA4645AA_AS	ERR1817129;ILLUMINA;Paired;500;ERX1879708;406536144;98;SRA	SAL_IA5063AA	Human	Human	Homo sapiens; human	2016	Europe	Ireland		University Hospital Galway	PRJEB18998	ERP020979	SAMEA78804418	ERS1543187	A
SAL_QA4666AA_AS	ERR1817211;ILLUMINA;Paired;500;ERX1879790;824270832;99;SRA	SAL_IA5042AA	Human	Human	Homo sapiens; human	2016	Europe	Ireland		University Hospital Galway	PRJEB18998	ERP020979	SAMEA78902668	ERS1543318	A
SAL_WB7751AA_AS	ERR4400510;ILLUMINA;Paired;;ERX4342821;;;Uploaded	SAL_BB5816AA	Human	Human	Faeces	2005	Europe	Ireland		M. Achtman	PRJEB39546	ERP123079	SAMEA7114002	ERS4874549	A
SAL_IC9498AA_AS	SRR12439711;ILLUMINA;Paired;;SRX8934421;;;SRA	SAL_DB9780AA	Wild Animal	Avian	veterinary clinical/research| other animal; avian caeca		North America	Mexico		SENASICA	PRJNA480281	SRP153090	SAMN15803297	SRS7190724	A	Yes
SAL_JC0360AA_AS	SRR12478276;ILLUMINA;Paired;;SRX8972217;;;SRA	SAL_EB0393AA	Wild Animal	Avian	veterinary clinical/research| other animal; avian caeca		North America	Mexico		SENASICA	PRJNA480281	SRP153090	SAMN15858806	SRS7227807	A	Yes
SAL_LA9600AA_AS	SRR3057141;ILLUMINA;Paired;500;SRX1502976;365536946;191;SRA	SAL_FA9720AA	Environment	Plant	shelled pecan	2002	North America	Mexico		FDA/CFSAN	PRJNA186035	SRP018785	SAMN02845178	SRS1224026	A	Yes
SAL_LA9601AA_AS	SRR3057142;ILLUMINA;Paired;500;SRX1502977;329631000;190;SRA	SAL_FA9719AA	Environment	Plant	shelled pecan	2002	North America	Mexico		FDA/CFSAN	PRJNA186035	SRP018785	SAMN02845177	SRS1224025	A	Yes
SAL_UA1301AA_AS	ERR4401096;ILLUMINA;Paired;;ERX4343407;1366673216;151;Uploaded	SAL_KA4261AA	Human	Human		2008	Europe	Netherlands		M. Achtman	PRJEB39546	ERP123079	SAMEA7114589	ERS4875135	A
SAL_VB5867AA_AS	ERR4399314;ILLUMINA;Paired;;ERX4341625;;;Uploaded	SAL_BB1731AA				2009	Europe	Netherlands		M. Achtman	PRJEB39546	ERP123079	SAMEA7112805	ERS4873353	A
SAL_VB6132AA_AS	ERR4401225;ILLUMINA;Paired;;ERX4343536;;;Uploaded	SAL_BB1466AA	Human	Human		2005	Europe	Netherlands		M. Achtman	PRJEB39546	ERP123079	SAMEA7114718	ERS4875264	A
SAL_DB9677AA_AS	ERR3902670;ILLUMINA;Paired;;ERX3912723;;;Uploaded	SAL_SA5386AA	Human	Human		2002	Europe	Northern Ireland	Northern Ireland	M. Achtman	PRJEB20997	ERP023216	SAMEA6515521	ERS4279943	A
SAL_DB9687AA_AS	ERR3902661;ILLUMINA;Paired;;ERX3912714;;;Uploaded	SAL_SA5378AA	Human	Human		2003	Europe	Northern Ireland	Northern Ireland	M. Achtman	PRJEB20997	ERP023216	SAMEA6515509	ERS4279931	A
SAL_TC6214AA_AS	traces-0KENoaT;ILLUMINA;Paired;;NA;;;Uploaded	SAL_LB2758AA	Human	Human		2019	Europe	Poland		T.Wo�kowicz					A
SAL_TC6638AA_AS	traces-0TuwdVp;ILLUMINA;Paired;;NA;;;Uploaded	SAL_LB3153AA	Human	Human		2019	Europe	Poland		T.Wo�kowicz					A
SAL_TC6643AA_AS	traces-0qSwyfN;ILLUMINA;Paired;;NA;;;Uploaded	SAL_LB3158AA	Human	Human		2019	Europe	Poland		T.Wo�kowicz					A
SAL_MB8064AA_AS	SRR9280647;ILLUMINA;Paired;500;SRX6050373;;;SRA	SAL_XA4300AA	Environment	Plant	environmental; dropping	2013	Africa	Senegal		FDA Center for Food Safety and Applied Nutrition	PRJNA293224	SRP070120	SAMN12035828	SRS4952748	A
SAL_OB2442AA_AS	SRR9732322;ILLUMINA;Paired;500;SRX6489557;;;SRA	SAL_YA3984AA	Environment	Plant	environmental; dropping	2013	Africa	Senegal		FDA Center for Food Safety and Applied Nutrition	PRJNA293224	SRP070120	SAMN12339675	SRS5138355	A
SAL_WB4210AA_AS	SRR10665490;ILLUMINA;Paired;500;SRX7344427;;;SRA	SAL_BB4358AA	Environment	Animal-related	chicken; broiler chicken	2012	Africa	Senegal		FDA Center for Food Safety and Applied Nutrition	PRJNA293224	SRP070120	SAMN13540711	SRS5804165	A
SAL_RC8260AA_AS	SRR14434468;ILLUMINA;Paired;;SRX10785576;;;SRA	SAL_JB7721AA	Livestock	Bovine	Bovine (Fecal)	1990	Africa	South Africa		EMBL	PRJNA727588	SRP318615	SAMN19025288	SRS8872056	A
SAL_NB7599AA_AS	ERR4401042;ILLUMINA;Paired;;ERX4343353;;;Uploaded	SAL_XA9147AA	Human	Human		2008	Asia	Taiwan		M. Achtman	PRJEB39546	ERP123079	SAMEA7114535	ERS4875081	A	Yes
SAL_OB3675AA_AS	ERR4338550;ILLUMINA;Paired;;ERX4285062;;;Uploaded	SAL_YA5269AA	Human	Human		2008	Asia	Taiwan		M. Achtman	PRJEB20997	ERP023216	SAMEA5671061	ERS3475067	A	Yes
SAL_OB4091AA_AS	ERR4338660;ILLUMINA;Paired;;ERX4285172;;;Uploaded	SAL_YA5025AA	Human	Human		2008	Asia	Taiwan		M. Achtman	PRJEB20997	ERP023216	SAMEA5671086	ERS3475092	A	Yes
SAL_OB4098AA_AS	ERR4338586;ILLUMINA;Paired;;ERX4285098;;;Uploaded	SAL_YA5018AA	Human	Human		2007	Asia	Taiwan		M. Achtman	PRJEB20997	ERP023216	SAMEA5671070	ERS3475076	A	Yes
SAL_SB5363AA_AS	ERR4399486;ILLUMINA;Paired;;ERX4341797;;;Uploaded	SAL_ZA7397AA	Human	Human		2007	Asia	Taiwan		M. Achtman	PRJEB39546	ERP123079	SAMEA7112977	ERS4873525	A	Yes
SAL_FA4599AA_AS	SRR1272496;ILLUMINA;Paired;500;SRX534142;382867904;191;NEW	SAL_DA7410AA	Aquatic Animal	Fish	dried mud fish	2011	Asia	Thailand		FDA/CFSAN	PRJNA186035	SRP018785	SAMN02678921	SRS602868	A
SAL_AB9982AA_AS	SRR7204334;ILLUMINA;Paired;;SRX4113331;;;SRA	SAL_PA8750AA	Human	Human	Homo sapiens; human	2017	Europe	United Kingdom		Public Health England	PRJNA248792	SRP042645	SAMN09238821	SRS3328764	A
SAL_BA4597AA_AS	SRR1958257;ILLUMINA;Paired;;SRX983658;324079074;99;Assembled	SAL_CA6320AA	Human	Human	Homo sapiens; human	2014	Europe	United Kingdom	England	Gastrointestinal Bacteria Reference Unit, Public Health England	PRJNA248792	SRP042645	SAMN03466150	SRS898295	A
SAL_BB0212AA_AS	SRR7215995;ILLUMINA;Paired;;SRX4122918;;;SRA	SAL_PA8520AA	Human	Human	Homo sapiens; human	2016	Europe	United Kingdom		Public Health England	PRJNA248792	SRP042645	SAMN09257905	SRS3337544	A
SAL_BB3431AA_AS	SRR7284502;ILLUMINA;Paired;;SRX4188042;;;SRA	SAL_QA1731AA	Human	Human	Homo sapiens; human	2015	Europe	United Kingdom		Public Health England	PRJNA248792	SRP042645	SAMN09386535	SRS3399414	A
SAL_BB4331AA_AS	SRR7292683;ILLUMINA;Paired;;SRX4195345;;;SRA	SAL_QA2868AA	Human	Human	Homo sapiens; human	2015	Europe	United Kingdom		Public Health England	PRJNA248792	SRP042645	SAMN09396670	SRS3406148	A
SAL_BB5662AA_AS	SRR7343681;ILLUMINA;Paired;;SRX4217163;;;SRA	SAL_QA4138AA	Human	Human	Homo sapiens; human	2015	Europe	United Kingdom		Public Health England	PRJNA248792	SRP042645	SAMN09426436	SRS3418491	A
SAL_BB6396AA_AS	SRR7349127;ILLUMINA;Paired;;SRX4222498;;;SRA	SAL_QA4898AA	Human	Human	Homo sapiens; human	2017	Europe	United Kingdom		Public Health England	PRJNA248792	SRP042645	SAMN09431317	SRS3422960	A
SAL_BB6536AA_AS	SRR7349282;ILLUMINA;Paired;;SRX4222643;;;SRA	SAL_QA4762AA	Human	Human	Homo sapiens; human	2018	Europe	United Kingdom		Public Health England	PRJNA248792	SRP042645	SAMN09431499	SRS3423105	A
SAL_BB7302AA_AS	SRR7351562;ILLUMINA;Paired;;SRX4224785;;;SRA	SAL_QA5051AA	Human	Human	Homo sapiens; human	2016	Europe	United Kingdom		Public Health England	PRJNA248792	SRP042645	SAMN09435047	SRS3424862	A
SAL_BB9169AA_AS	SRR7415113;ILLUMINA;Paired;;SRX4286070;;;SRA	SAL_QA7255AA	Human	Human	Homo sapiens; human	2016	Europe	United Kingdom		Public Health England	PRJNA248792	SRP042645	SAMN09475158	SRS3450215	A
SAL_CB1993AA_AS	SRR7456729;ILLUMINA;Paired;;SRX4327225;;;SRA	SAL_RA0436AA	Human	Human	Homo sapiens; human	2018	Europe	United Kingdom		Public Health England	PRJNA248792	SRP042645	SAMN09519846	SRS3489358	A
SAL_CB5700AA_AS	SRR7495518;ILLUMINA;Paired;;SRX4364959;;;SRA	SAL_RA4103AA	Human	Human	Homo sapiens; human	2015	Europe	United Kingdom		Public Health England	PRJNA248792	SRP042645	SAMN09628601	SRS3524459	A
SAL_CB8958AA_AS	traces-0EeMtOe;ILLUMINA;Paired;;NA;;;Uploaded	SAL_RA6993AA				2018	Europe	United Kingdom	Scotland	D. Brown (Scotland)					A
SAL_CB9606AA_AS	SRR7527776;ILLUMINA;Paired;;SRX4396106;;;SRA	SAL_RA7886AA	Human	Human	Homo sapiens; human	2017	Europe	United Kingdom		Public Health England	PRJNA248792	SRP042645	SAMN09666438	SRS3551287	A
SAL_DB0677AA_AS	traces-0yCxykC;ILLUMINA;Paired;;NA;;;Uploaded	SAL_RA8636AA				2018	Europe	United Kingdom	Scotland	D. Brown (Scotland)					A
SAL_DB1229AA_AS	traces-0UBXtgG;ILLUMINA;Paired;;NA;;;Uploaded	SAL_RA9184AA				2018	Europe	United Kingdom	Scotland	D. Brown (Scotland)					A
SAL_EA6100AA_AS	SRR1970001;ILLUMINA;Paired;;SRX991820;331249920;96;NEW	SAL_BA8046AA	Human	Human	Homo sapiens; human	2014	Europe	United Kingdom	England	Public Health England - Gastrointestinal Bacteria Reference Unit	PRJNA248792	SRP042645	SAMN03480079	SRS906614	A
SAL_EA7683AA_AS	SRR1966626;ILLUMINA;Paired;;SRX988464;323557632;96;NEW	SAL_CA3344AA	Human	Human	Homo sapiens; human	2014	Europe	United Kingdom	England	Gastrointestinal Bacteria Reference Unit, Public Health England	PRJNA248792	SRP042645	SAMN03476705	SRS903222	A
SAL_EB0225AA_AS	SRR7828296;ILLUMINA;Paired;;SRX4679265;;;SRA	SAL_SA4868AA	Human	Human	Homo sapiens; human	2017	Europe	United Kingdom		Public Health England	PRJNA248792	SRP042645	SAMN10058596	SRS3773065	A
SAL_EB0360AA_AS	SRR7828495;ILLUMINA;Paired;;SRX4679464;;;SRA	SAL_SA4733AA	Human	Human	Homo sapiens; human	2018	Europe	United Kingdom		Public Health England	PRJNA248792	SRP042645	SAMN10058769	SRS3773253	A
SAL_EB0757AA_AS	SRR7842374;ILLUMINA;Paired;;SRX4693164;;;SRA	SAL_SA6507AA	Human	Human	Homo sapiens; human	2018	Europe	United Kingdom		Public Health England	PRJNA248792	SRP042645	SAMN10068788	SRS3786476	A
SAL_EB8025AA_AS	SRR7962262;ILLUMINA;Paired;;SRX4795919;;;SRA	SAL_TA0341AA	Human	Human	Homo sapiens; human	2018	Europe	United Kingdom		Public Health England	PRJNA248792	SRP042645	SAMN10174088	SRS3875071	A
SAL_FA3224AA_AS	ERR018008;ILLUMINA;Paired;200;ERX006713;152536500;50;NEW	SAL_DA4483AA		Human		1985	Europe	United Kingdom		The Wellcome Trust Sanger Institute	PRJEB2129	ERP000183	SAMEA963225	ERS004924	A
SAL_FA3225AA_AS	ERR018007;ILLUMINA;Paired;200;ERX006713;159443700;50;NEW	SAL_DA4482AA		Human		1985	Europe	United Kingdom		The Wellcome Trust Sanger Institute	PRJEB2129	ERP000183	SAMEA963221	ERS004920	A
SAL_HB8356AA_AS	SRR8382016;ILLUMINA;Paired;;SRX5191954;;;SRA	SAL_UA6452AA	Human	Human	Homo sapiens; human	2018	Europe	United Kingdom		Public Health England	PRJNA248792	SRP042645	SAMN10664444	SRS4198057	A
SAL_HB9584AA_AS	ERR4413479;ILLUMINA;Paired;;ERX4360627;;;Uploaded	SAL_UA6764AA	Wild Animal	Avian	DUCK	2006	Europe	United Kingdom	England	M. Achtman	PRJEB39546	ERP123079	SAMEA7129752	ERS4890252	A
SAL_IB3161AA_AS	SRR8466395;ILLUMINA;Paired;;SRX5272973;;;SRA	SAL_UA8694AA	Human	Human	Homo sapiens; human	2019	Europe	United Kingdom		Public Health England	PRJNA248792	SRP042645	SAMN10782345	SRS4273326	A
SAL_IB3167AA_AS	SRR8467766;ILLUMINA;Paired;;SRX5274172;;;SRA	SAL_UA8688AA	Human	Human	Homo sapiens; human	2018	Europe	United Kingdom		Public Health England	PRJNA248792	SRP042645	SAMN10785349	SRS4274403	A
SAL_IB5610AA_AS	SRR8490730;ILLUMINA;Paired;;SRX5295296;;;SRA	SAL_VA0105AA	Human	Human	Homo sapiens; human	2018	Europe	United Kingdom		Public Health England	PRJNA248792	SRP042645	SAMN10823817	SRS4294463	A
SAL_IB9993AA_AS	SRR8528788;ILLUMINA;Paired;;SRX5332158;;;SRA	SAL_VA2459AA	Human	Human	Homo sapiens; human	2017	Europe	United Kingdom		Public Health England	PRJNA248792	SRP042645	SAMN10872208	SRS4326500	A
SAL_JB0041AA_AS	SRR8529206;ILLUMINA;Paired;;SRX5332576;;;SRA	SAL_VA2411AA	Human	Human	Homo sapiens; human	2017	Europe	United Kingdom		Public Health England	PRJNA248792	SRP042645	SAMN10872279	SRS4326917	A
SAL_JB9471AA_AS	SRR8648147;ILLUMINA;Paired;;SRX5445928;;;SRA	SAL_VA8547AA	Human	Human	Homo sapiens; human	2017	Europe	United Kingdom		Public Health England	PRJNA248792	SRP042645	SAMN11038735	SRS4422978	A
SAL_JC7274AA_AS	SRR12598783;ILLUMINA;Paired;;SRX9082770;;;SRA	SAL_EB2476AA	Human	Human	Homo sapiens; human	2020	Europe	United Kingdom		Public Health England	PRJNA248792	SRP042645	SAMN16068322	SRS7329346	A
SAL_JC7810AA_AS	traces-0kLHxCH;ILLUMINA;Paired;;NA;;;Uploaded	SAL_EB2743AA					Europe	United Kingdom	Scotland	D. Brown (Scotland)					A
SAL_KA8167AA_AS	SRR3321996;ILLUMINA;Paired;;SRX1674521;373609712;98;SRA	SAL_FA4569AA	Human	Human	Homo sapiens; human	2015	Europe	United Kingdom		Public Health England	PRJNA248792	SRP042645	SAMN04600336	SRS1371357	A
SAL_KA8294AA_AS	SRR3322157;ILLUMINA;Paired;;SRX1674669;329237272;98;SRA	SAL_FA4442AA	Human	Human	Homo sapiens; human	2015	Europe	United Kingdom		Public Health England	PRJNA248792	SRP042645	SAMN04600555	SRS1371492	A
SAL_KB0711AA_AS	SRR8661102;ILLUMINA;Paired;;SRX5458239;;;SRA	SAL_VA8975AA	Human	Human	Homo sapiens; human	2016	Europe	United Kingdom		Public Health England	PRJNA248792	SRP042645	SAMN11046522	SRS4432305	A
SAL_KB1534AA_AS	SRR8674653;ILLUMINA;Paired;;SRX5470591;;;SRA	SAL_VA9492AA	Human	Human	Homo sapiens; human	2016	Europe	United Kingdom		Public Health England	PRJNA248792	SRP042645	SAMN11058921	SRS4443943	A
SAL_KB4097AA_AS	SRR8717182;ILLUMINA;Paired;;SRX5511074;;;SRA	SAL_WA0902AA	Human	Human	Homo sapiens; human	2019	Europe	United Kingdom		Public Health England	PRJNA248792	SRP042645	SAMN11109131	SRS4478959	A
SAL_KB6135AA_AS	SRR8738290;ILLUMINA;Paired;;SRX5531061;;;SRA	SAL_WA1735AA	Human	Human	Homo sapiens; human	2019	Europe	United Kingdom		Public Health England	PRJNA248792	SRP042645	SAMN11155100	SRS4497348	A
SAL_KB8514AA_AS	ERR3864760;ILLUMINA;Paired;;ERX3876813;;;Uploaded	SAL_WA2731AA	Poultry	Poultry	TURKEY	2006	Europe	United Kingdom	England	M. Achtman	PRJEB20997	ERP023216	SAMEA5038490	ERS2850235	A
SAL_OB1133AA_AS	traces-0cmkxQa;ILLUMINA;Paired;;NA;;;Uploaded	SAL_YA2797AA				2019	Europe	United Kingdom	Scotland	D. Brown (Scotland)					A
SAL_RC5821AA_AS	SRR15853842;ILLUMINA;Paired;;SRX12145066;;;SRA	SAL_JB3695AA	Wild Animal	ND/Others	animal	2021	Europe	United Kingdom		Public Health England	PRJNA248792	SRP042645	SAMN21396772	SRS10124391	A	Yes
SAL_TA1756AA_AS	SRR5632778;ILLUMINA;Paired;;SRX2872629;273945280;98;SRA	SAL_JA8099AA	Human	Human	Homo sapiens; human	2017	Europe	United Kingdom		Public Health England	PRJNA248792	SRP042645	SAMN07180459	SRS2242751	A
SAL_TA1886AA_AS	SRR5633029;ILLUMINA;Paired;;SRX2872880;362818944;94;SRA	SAL_JA7969AA	Human	Human	Homo sapiens; human	2017	Europe	United Kingdom		Public Health England	PRJNA248792	SRP042645	SAMN07180637	SRS2243002	A
SAL_TB4439AA_AS	traces-0ZzYMqn;ILLUMINA;Paired;;NA;;;Uploaded	SAL_AB1784AA					Europe	United Kingdom	Scotland	D. Brown (Scotland)					A
SAL_VB6146AA_AS	ERR4401220;ILLUMINA;Paired;;ERX4343531;;;Uploaded	SAL_BB1452AA	Environment	Plant	OTHER_VEG_MINERAL	2006	Europe	United Kingdom	England	M. Achtman	PRJEB39546	ERP123079	SAMEA7114713	ERS4875259	A
SAL_VC4794AA_AS	SRR20080399;ILLUMINA;Paired;;SRX16118174;;;SRA	SAL_NB0928AA	Human	Human	Homo sapiens; human	2022	Europe	United Kingdom		Public Health England	PRJNA248792	SRP042645	SAMN29634887	SRS13780763	A
SAL_VC6078AA_AS	SRR20231233;ILLUMINA;Paired;;SRX16265126;;;SRA	SAL_NB2013AA	Human	Human	Homo sapiens; human	2022	Europe	United Kingdom		Public Health England	PRJNA248792	SRP042645	SAMN29770146	SRS13904982	A
SAL_WB2725AA_AS	traces-0nveHoL;ILLUMINA;Paired;;NA;;;Uploaded	SAL_BB3590AA					Europe	United Kingdom	Scotland	D. Brown (Scotland)					A
SAL_WB9135AA_AS	traces-0mHuFcI;ILLUMINA;Paired;;NA;;;Uploaded	SAL_BB6275AA					Europe	United Kingdom	Scotland	D. Brown (Scotland)					A
SAL_YA4951AA_AS	traces-0DVnySs;ILLUMINA;Paired;;NA;458174844;291;Uploaded	SAL_NA6641AA					Europe	United Kingdom	Scotland	D. Brown (Scotland)					A
SAL_MB8772AA_AS	SRR9301043;ILLUMINA;Paired;500;SRX6069860;;;SRA	SAL_XA4831AA	Environment	Animal-related	chicken; broiler chicken	2012	Africa	Senegal		FDA Center for Food Safety and Applied Nutrition	PRJNA293224	SRP070120	SAMN12056331	SRS4972130	AA
SAL_MB8784AA_AS	SRR9301060;ILLUMINA;Paired;500;SRX6069877;;;SRA	SAL_XA4819AA	Environment	Animal-related	chicken; broiler chicken	2012	Africa	Senegal		FDA Center for Food Safety and Applied Nutrition	PRJNA293224	SRP070120	SAMN12056343	SRS4972148	AA
SAL_MB8786AA_AS	SRR9301062;ILLUMINA;Paired;500;SRX6069879;;;SRA	SAL_XA4817AA	Environment	Animal-related	chicken; broiler chicken	2012	Africa	Senegal		FDA Center for Food Safety and Applied Nutrition	PRJNA293224	SRP070120	SAMN12056361	SRS4972150	AA
SAL_MB8794AA_AS	SRR9301077;ILLUMINA;Paired;500;SRX6069894;;;SRA	SAL_XA4809AA	Environment	Animal-related	chicken; broiler chicken	2012	Africa	Senegal		FDA Center for Food Safety and Applied Nutrition	PRJNA293224	SRP070120	SAMN12056355	SRS4972164	AA
SAL_MB8796AA_AS	SRR9301081;ILLUMINA;Paired;500;SRX6069898;;;SRA	SAL_XA4807AA	Environment	Animal-related	chicken; broiler chicken	2012	Africa	Senegal		FDA Center for Food Safety and Applied Nutrition	PRJNA293224	SRP070120	SAMN12056356	SRS4972168	AA
SAL_PB8626AA_AS	SRR10665494;ILLUMINA;Paired;500;SRX7344431;;;SRA,SRR10018436;ILLUMINA;Paired;500;SRX6756151;;;SRA	SAL_YA9778AA	Environment	Animal-related	chicken; broiler chicken	2012	Africa	Senegal		FDA Center for Food Safety and Applied Nutrition	PRJNA293224	SRP070120	SAMN12637427	SRS5305135	AA
SAL_PB8628AA_AS	SRR10018441;ILLUMINA;Paired;500;SRX6756156;;;SRA	SAL_YA9776AA	Environment	Animal-related	chicken; broiler chicken	2012	Africa	Senegal		FDA Center for Food Safety and Applied Nutrition	PRJNA293224	SRP070120	SAMN12637422	SRS5305139	AA
SAL_WB4215AA_AS	SRR10665502;ILLUMINA;Paired;500;SRX7344439;;;SRA	SAL_BB4353AA	Environment	Animal-related	chicken; broiler chicken	2012	Africa	Senegal		FDA Center for Food Safety and Applied Nutrition	PRJNA293224	SRP070120	SAMN13540722	SRS5804174	AA
SAL_MC7039AA_AS	traces-0dchbeT;ILLUMINA;Paired;;NA;;;Uploaded	SAL_FB7145AA	Human	Human		2017	Europe	France		F.X.Weill, Institut Pasteur					AB
SAL_MC7092AA_AS	traces-0izSvOs;ILLUMINA;Paired;;NA;;;Uploaded	SAL_FB7198AA	Human	Human		2018	Europe	France		F.X.Weill, Institut Pasteur					AB
SAL_MC7096AA_AS	traces-0LmGWkb;ILLUMINA;Paired;;NA;;;Uploaded	SAL_FB7202AA	Human	Human		2018	Europe	France		F.X.Weill, Institut Pasteur					AB
SAL_BB6379AA_AS	SRR7349013;ILLUMINA;Paired;;SRX4222384;;;SRA	SAL_QA4915AA	Human	Human	Homo sapiens; human	2017	Europe	United Kingdom		Public Health England	PRJNA248792	SRP042645	SAMN09431299	SRS3422846	AB
SAL_EB0916AA_AS	SRR7842637;ILLUMINA;Paired;;SRX4693427;;;SRA	SAL_SA6348AA	Human	Human	Homo sapiens; human	2018	Europe	United Kingdom		Public Health England	PRJNA248792	SRP042645	SAMN10069063	SRS3786735	AB
SAL_JB1756AA_AS	SRR8551952;ILLUMINA;Paired;;SRX5353729;;;SRA	SAL_VA3436AA	Human	Human	Homo sapiens; human	2017	Europe	United Kingdom		Public Health England	PRJNA248792	SRP042645	SAMN10905394	SRS4344978	AB
SAL_JB8891AA_AS	SRR8638113;ILLUMINA;Paired;;SRX5436781;;;SRA	SAL_VA8192AA	Human	Human	Homo sapiens; human	2017	Europe	United Kingdom		Public Health England	PRJNA248792	SRP042645	SAMN11025578	SRS4414812	AB
SAL_WA8325AA_AS	traces-0OvIsHO;ILLUMINA;Paired;;NA;339155200;269;Uploaded	SAL_MA5234AA					Europe	United Kingdom	Scotland	D. Brown (Scotland)					AB
SAL_JC2224AA_AS	traces-0LasIyM;ILLUMINA;Paired;;NA;;;Uploaded	SAL_EB1164AA	Human	Human		2020	Europe	France		F.X.Weill, Institut Pasteur					AC
SAL_JC2228AA_AS	traces-0cALeWE;ILLUMINA;Paired;;NA;;;Uploaded	SAL_EB1168AA	Human	Human		2020	Europe	France		F.X.Weill, Institut Pasteur					AC
SAL_MC7036AA_AS	traces-0BKfidr;ILLUMINA;Paired;;NA;;;Uploaded	SAL_FB7142AA	Human	Human		2017	Europe	France		F.X.Weill, Institut Pasteur					AC
SAL_PC8100AA_AS	traces-0vhrjem;ILLUMINA;Paired;;NA;;;Uploaded	SAL_IB1624AA	Human	Human		2021	Europe	France		F.X.Weill, Institut Pasteur					AC
SAL_RC5467AA_AS	traces-0QujYaV;ILLUMINA;Paired;;NA;;;Uploaded	SAL_JB3637AA	Human	Human		2021	Europe	France		F.X.Weill, Institut Pasteur					AC
SAL_WC4916AA_AS	traces-0zHWHJe;ILLUMINA;Paired;;NA;;;Uploaded	SAL_OB0229AA	Human			2022	Europe	France		F.X.Weill, Institut Pasteur					AC
SAL_BC0068AA_AS	SRR11096891;ILLUMINA;Paired;;SRX7735657;;;SRA	SAL_CB2875AA	Human	Human	Homo sapiens; human	2020	Europe	United Kingdom		Public Health England	PRJNA248792	SRP042645	SAMN14121390	SRS6155784	AC
SAL_IB7057AA_AS	traces-0QawPBI;ILLUMINA;Paired;;NA;;;Uploaded	SAL_VA0640AA	Human	Human		2018	Europe	France		F.X.Weill, Institut Pasteur					AD
SAL_JC2196AA_AS	traces-0mWxeoB;ILLUMINA;Paired;;NA;;;Uploaded	SAL_EB1136AA	Human	Human		2019	Europe	France		F.X.Weill, Institut Pasteur					AD
SAL_MC7063AA_AS	traces-0iGhSOy;ILLUMINA;Paired;;NA;;;Uploaded	SAL_FB7169AA	Human	Human		2017	Europe	France		F.X.Weill, Institut Pasteur					AD
SAL_EB1134AA_AS	SRR7850634;ILLUMINA;Paired;;SRX4701393;;;SRA	SAL_SA6131AA	Human	Human	Homo sapiens; human	2018	Europe	United Kingdom		Public Health England	PRJNA248792	SRP042645	SAMN10076144	SRS3787725	AD
SAL_FB4068AA_AS	SRR8118191;ILLUMINA;Paired;;SRX4944488;;;SRA	SAL_TA5242AA	Human	Human	Homo sapiens; human	2018	Europe	United Kingdom		Public Health England	PRJNA248792	SRP042645	SAMN10336725	SRS3986874	AD
SAL_HB8268AA_AS	SRR8380692;ILLUMINA;Paired;;SRX5190666;;;SRA	SAL_UA6332AA	Human	Human	Homo sapiens; human	2018	Europe	United Kingdom		Public Health England	PRJNA248792	SRP042645	SAMN10662923	SRS4196847	AD
SAL_KA1439AA_AS	SRR3048834;ILLUMINA;Paired;;SRX1497785;464058540;99;SRA	SAL_EA7914AA	Human	Human	Homo sapiens; human		Europe	United Kingdom	England	Public Health England	PRJNA248792	SRP042645	SAMN04363084	SRS1219559	AD
SAL_LA1162AA_AS	traces-0wGOSIi;ILLUMINA;Paired;;NA;1091123000;250;Uploaded	SAL_FA6898AA	Human	Human		2014	Asia	Taiwan		Su, Lin-Hui					AE	Yes
SAL_NB6533AA_AS	ERR4289385;ILLUMINA;Paired;;ERX4241797;;;Uploaded	SAL_XA9355AA	Human	Human		2007	Asia	Taiwan		M. Achtman	PRJEB20997	ERP023216	SAMEA5556677	ERS3358716	AE	Yes
SAL_NB6534AA_AS	ERR4289481;ILLUMINA;Paired;;ERX4241893;;;Uploaded	SAL_XA9354AA	Human	Human		2007	Asia	Taiwan		M. Achtman	PRJEB20997	ERP023216	SAMEA5556701	ERS3358740	AE	Yes
SAL_NB6536AA_AS	ERR4289485;ILLUMINA;Paired;;ERX4241897;;;Uploaded	SAL_XA9352AA	Human	Human		2008	Asia	Taiwan		M. Achtman	PRJEB20997	ERP023216	SAMEA5556702	ERS3358741	AE	Yes
SAL_OB3676AA_AS	ERR4338754;ILLUMINA;Paired;;ERX4285266;;;Uploaded	SAL_YA5268AA	Human	Human		2008	Asia	Taiwan		M. Achtman	PRJEB20997	ERP023216	SAMEA5671499	ERS3475504	AE	Yes
SAL_SB5218AA_AS	ERR4400128;ILLUMINA;Paired;;ERX4342439;;;Uploaded	SAL_ZA7542AA	Human	Human		2008	Asia	Taiwan		M. Achtman	PRJEB39546	ERP123079	SAMEA7113620	ERS4874167	AE	Yes
SAL_SB5361AA_AS	ERR4400827;ILLUMINA;Paired;;ERX4343138;;;Uploaded	SAL_ZA7399AA	Human	Human		2008	Asia	Taiwan		M. Achtman	PRJEB39546	ERP123079	SAMEA7114320	ERS4874866	AE	Yes
SAL_AD3379AA_AS	ERR11201727;ILLUMINA;Paired;;ERX10631160;;;Uploaded	SAL_RB5482AA	Human	Human	Stool	2022	Africa	South Africa	Western Cape	Anthony Smith, NICD	PRJEB39546	ERP123079	SAMEA112879575	ERS14886163	AF
SAL_BD3115AA_AS	ERR11437907;ILLUMINA;Paired;;ERX10845215;;;Uploaded	SAL_SB2518AA	Human	Human	Stool	2023	Africa	South Africa	Western Cape	Anthony Smith, NICD	PRJEB39546	ERP123079	SAMEA113429153	ERS15424271	AF
SAL_OC7632AA_AS	ERR5751451;ILLUMINA;Paired;;ERX5462070;;;Uploaded,traces-0UTkFnn;ILLUMINA;Paired;;NA;;;Uploaded	SAL_HB0130AA	Human	Human	Human, Blood culture	2020	Africa	South Africa	Western Cape	Anthony Smith, NICD	PRJEB39546	ERP123079	SAMEA8598467	ERS6283097	AF
SAL_RC8265AA_AS	SRR14434463;ILLUMINA;Paired;;SRX10785581;;;SRA	SAL_JB7716AA	Wild Animal	ND/Others	Rhino	2000	Africa	South Africa		EMBL	PRJNA727588	SRP318615	SAMN19025293	SRS8872061	AF
SAL_SC7922AA_AS	ERR9079498;ILLUMINA;Paired;;ERX8622591;;;Uploaded	SAL_KB5816AA	Human	Human	Stool	2021	Africa	South Africa	Western Cape	Anthony Smith, NICD	PRJEB39546	ERP123079	SAMEA13259612	ERS10862589	AF
SAL_VB5717AA_AS	ERR4400985;ILLUMINA;Paired;;ERX4343296;;;Uploaded	SAL_BB1881AA				2001	Africa	South Africa		M. Achtman	PRJEB39546	ERP123079	SAMEA7114478	ERS4875024	AF
SAL_NB7600AA_AS	ERR4289513;ILLUMINA;Paired;;ERX4241925;;;Uploaded	SAL_XA9146AA	Human	Human		2007	Asia	Taiwan		M. Achtman	PRJEB20997	ERP023216	SAMEA5556729	ERS3358768	AG	Yes
SAL_OB3673AA_AS	ERR4338677;ILLUMINA;Paired;;ERX4285189;;;Uploaded	SAL_YA5271AA	Human	Human		2008	Asia	Taiwan		M. Achtman	PRJEB20997	ERP023216	SAMEA5671675	ERS3475680	AG	Yes
SAL_OB4097AA_AS	ERR4338399;ILLUMINA;Paired;;ERX4284911;;;Uploaded	SAL_YA5019AA	Human	Human		2007	Asia	Taiwan		M. Achtman	PRJEB20997	ERP023216	SAMEA5671115	ERS3475121	AG	Yes
SAL_SB5236AA_AS	ERR4401956;ILLUMINA;Paired;;ERX4344267;;;Uploaded	SAL_ZA7524AA	Human	Human		2008	Asia	Taiwan		M. Achtman	PRJEB39546	ERP123079	SAMEA7115450	ERS4875995	AG	Yes
SAL_SB5362AA_AS	ERR4400824;ILLUMINA;Paired;;ERX4343135;;;Uploaded	SAL_ZA7398AA	Human	Human		2007	Asia	Taiwan		M. Achtman	PRJEB39546	ERP123079	SAMEA7114317	ERS4874863	AG	Yes
SAL_MC2675AA_AS	SRR13234116;ILLUMINA;Paired;;SRX9666207;;;SRA	SAL_FB4057AA	Human	Human	Homo sapiens; stool	2017	North America	Canada		National Microbiology Laboratory	PRJNA543337	SRP199206	SAMN16929667	SRS7865178	AH
SAL_MA7739AA_AS	SRR4243085;ILLUMINA;Paired;300;SRX2164092;151792960;145;SRA	SAL_GA9174AA	Livestock	Swine	swine lymph node	2005	Africa	Ethiopia	Addis Ababa	FDA Center for Food Safety and Applied Nutrition	PRJNA275961	SRP057873	SAMN03577072	SRS1692061	AH
SAL_MA7740AA_AS	SRR4243086;ILLUMINA;Paired;300;SRX2164093;157168400;145;SRA	SAL_GA9173AA	Livestock	Swine	swine caecum	2005	Africa	Ethiopia	Addis Ababa	FDA Center for Food Safety and Applied Nutrition	PRJNA275961	SRP057873	SAMN03577073	SRS1692062	AH
SAL_JC2041AA_AS	traces-0LsQIMB;ILLUMINA;Paired;;NA;;;Uploaded	SAL_EB1024AA	Human	Human		2019	Europe	France		F.X.Weill, Institut Pasteur					AH
SAL_JC2047AA_AS	traces-0XLBghi;ILLUMINA;Paired;;NA;;;Uploaded	SAL_EB1030AA	Human	Human		2019	Europe	France		F.X.Weill, Institut Pasteur					AH
SAL_JC2063AA_AS	traces-0XaPpty;ILLUMINA;Paired;;NA;;;Uploaded	SAL_EB1046AA	Human	Human		2019	Europe	France		F.X.Weill, Institut Pasteur					AH
SAL_JC2064AA_AS	traces-0tOTCNS;ILLUMINA;Paired;;NA;;;Uploaded	SAL_EB1047AA	Human	Human		2019	Europe	France		F.X.Weill, Institut Pasteur					AH
SAL_JC2067AA_AS	traces-0pcDAiv;ILLUMINA;Paired;;NA;;;Uploaded,traces-0PZopBY;ILLUMINA;Paired;;NA;;;Uploaded	SAL_EB1015AA	Human	Human		2019	Europe	France		F.X.Weill, Institut Pasteur					AH
SAL_JC2148AA_AS	traces-0FswBEM;ILLUMINA;Paired;;NA;;;Uploaded	SAL_EB1088AA	Human	Human		2019	Europe	France		F.X.Weill, Institut Pasteur					AH
SAL_JC2173AA_AS	traces-0llFOYP;ILLUMINA;Paired;;NA;;;Uploaded	SAL_EB1113AA	Human	Human		2019	Europe	France		F.X.Weill, Institut Pasteur					AH
SAL_JC2182AA_AS	traces-0iWGBFt;ILLUMINA;Paired;;NA;;;Uploaded	SAL_EB1122AA	Human	Human		2019	Europe	France		F.X.Weill, Institut Pasteur					AH
SAL_MC7042AA_AS	traces-0cgsRRl;ILLUMINA;Paired;;NA;;;Uploaded	SAL_FB7148AA	Human	Human		2017	Europe	France		F.X.Weill, Institut Pasteur					AH
SAL_MC7045AA_AS	traces-0LRcAEQ;ILLUMINA;Paired;;NA;;;Uploaded	SAL_FB7151AA	Human	Human		2017	Europe	France		F.X.Weill, Institut Pasteur					AH
SAL_MC7050AA_AS	traces-0FvVDtJ;ILLUMINA;Paired;;NA;;;Uploaded	SAL_FB7156AA	Human	Human		2017	Europe	France		F.X.Weill, Institut Pasteur					AH
SAL_MC7051AA_AS	traces-0HRiEmR;ILLUMINA;Paired;;NA;;;Uploaded	SAL_FB7157AA	Human	Human		2017	Europe	France		F.X.Weill, Institut Pasteur					AH
SAL_MC7053AA_AS	traces-0CirkBQ;ILLUMINA;Paired;;NA;;;Uploaded	SAL_FB7159AA	Human	Human		2017	Europe	France		F.X.Weill, Institut Pasteur					AH
SAL_MC7055AA_AS	traces-0OlLRwi;ILLUMINA;Paired;;NA;;;Uploaded	SAL_FB7161AA	Human	Human		2017	Europe	France		F.X.Weill, Institut Pasteur					AH
SAL_MC7056AA_AS	traces-0aVKDvj;ILLUMINA;Paired;;NA;;;Uploaded	SAL_FB7162AA	Human	Human		2017	Europe	France		F.X.Weill, Institut Pasteur					AH
SAL_MC7065AA_AS	traces-0fMrKvw;ILLUMINA;Paired;;NA;;;Uploaded	SAL_FB7171AA	Human	Human		2017	Europe	France		F.X.Weill, Institut Pasteur					AH
SAL_MC7067AA_AS	traces-0OHgBas;ILLUMINA;Paired;;NA;;;Uploaded	SAL_FB7173AA	Human	Human		2017	Europe	France		F.X.Weill, Institut Pasteur					AH
SAL_MC7068AA_AS	traces-0oMYTLq;ILLUMINA;Paired;;NA;;;Uploaded	SAL_FB7174AA	Human	Human		2017	Europe	France		F.X.Weill, Institut Pasteur					AH
SAL_MC7069AA_AS	traces-0Jswrrz;ILLUMINA;Paired;;NA;;;Uploaded	SAL_FB7175AA	Human	Human		2018	Europe	France		F.X.Weill, Institut Pasteur					AH
SAL_MC7072AA_AS	traces-0gNeppb;ILLUMINA;Paired;;NA;;;Uploaded	SAL_FB7178AA	Human	Human		2017	Europe	France		F.X.Weill, Institut Pasteur					AH
SAL_MC7082AA_AS	traces-0fCwJRQ;ILLUMINA;Paired;;NA;;;Uploaded	SAL_FB7188AA	Human	Human		2018	Europe	France		F.X.Weill, Institut Pasteur					AH
SAL_MC7083AA_AS	traces-0gryYgk;ILLUMINA;Paired;;NA;;;Uploaded	SAL_FB7189AA	Human	Human		2018	Europe	France		F.X.Weill, Institut Pasteur					AH
SAL_MC7102AA_AS	traces-0mRmmrA;ILLUMINA;Paired;;NA;;;Uploaded	SAL_FB7208AA	Human	Human		2018	Europe	France		F.X.Weill, Institut Pasteur					AH
SAL_MC7104AA_AS	traces-0FvaKUl;ILLUMINA;Paired;;NA;;;Uploaded	SAL_FB7210AA	Human	Human		2018	Europe	France		F.X.Weill, Institut Pasteur					AH
SAL_MC7105AA_AS	traces-0LhnjtY;ILLUMINA;Paired;;NA;;;Uploaded	SAL_FB7211AA	Human	Human		2018	Europe	France		F.X.Weill, Institut Pasteur					AH
SAL_QC9457AA_AS	traces-0JqZaED;ILLUMINA;Paired;;NA;;;Uploaded	SAL_IB9272AA	Human	Human		2021	Europe	France		F.X.Weill, Institut Pasteur					AH
SAL_QC9817AA_AS	traces-0TqCLgH;ILLUMINA;Paired;;NA;;;Uploaded	SAL_IB9507AA	Human	Human		2021	Europe	France		F.X.Weill, Institut Pasteur					AH
SAL_RC0724AA_AS	traces-0XfYFxO;ILLUMINA;Paired;;NA;;;Uploaded	SAL_JB0214AA	Human	Human		2021	Europe	France		F.X.Weill, Institut Pasteur					AH
SAL_SC0422AA_AS	traces-0ZPhGop;ILLUMINA;Paired;;NA;;;Uploaded	SAL_JB8369AA	Human	Human		2021	Europe	France		F.X.Weill, Institut Pasteur					AH
SAL_TC2122AA_AS	traces-0tQIiym;ILLUMINA;Paired;;NA;;;Uploaded	SAL_KB8661AA	Human	Human		2021	Europe	France		F.X.Weill, Institut Pasteur					AH
SAL_VC3696AA_AS	traces-0JmbTId;ILLUMINA;Paired;;NA;;;Uploaded	SAL_MB9850AA	Human	Human		2022	Europe	France		F.X.Weill, Institut Pasteur					AH
SAL_VC6898AA_AS	traces-0yfUzMd;ILLUMINA;Paired;;NA;;;Uploaded	SAL_NB2893AA	Human	Human		2022	Europe	France		F.X.Weill, Institut Pasteur					AH
SAL_VC7862AA_AS	traces-0rtNqBw;ILLUMINA;Paired;;NA;;;Uploaded	SAL_NB3778AA	Human	Human		2022	Europe	France		F.X.Weill, Institut Pasteur					AH
SAL_WC3085AA_AS	traces-0iKeofI;ILLUMINA;Paired;;NA;;;Uploaded	SAL_NB9120AA	Human			2022	Europe	France		F.X.Weill, Institut Pasteur					AH
SAL_WC4014AA_AS	traces-0PfFQiz;ILLUMINA;Paired;;NA;;;Uploaded	SAL_NB9611AA	Human			2022	Europe	France		F.X.Weill, Institut Pasteur					AH
SAL_WC4848AA_AS	traces-0rDBGSc;ILLUMINA;Paired;;NA;;;Uploaded	SAL_OB0161AA	Human			2022	Europe	France		F.X.Weill, Institut Pasteur					AH
SAL_WC4917AA_AS	traces-0DkFCBj;ILLUMINA;Paired;;NA;;;Uploaded	SAL_OB0230AA	Human			2022	Europe	France		F.X.Weill, Institut Pasteur					AH
SAL_WC5128AA_AS	traces-0akaKCS;ILLUMINA;Paired;;NA;;;Uploaded	SAL_OB0431AA	Human			2022	Europe	France		F.X.Weill, Institut Pasteur					AH
SAL_XC5862AA_AS	traces-0fQdNNd;ILLUMINA;Paired;;NA;;;Uploaded	SAL_PB0045AA	Human			2022	Europe	France		F.X.Weill, Institut Pasteur					AH
SAL_YC6619AA_AS	traces-0nosDdq;ILLUMINA;Paired;;NA;;;Uploaded	SAL_PB9034AA	Human			2022	Europe	France		F.X.Weill, Institut Pasteur					AH
SAL_PA2757AA_AS	ERR1759112;ILLUMINA;Paired;247;ERX1825626;499075500;150;SRA	SAL_HA7276AA				2014	Europe	Hungary		Centre for Genomic Epidemiology, National Food Institute, Technical University of Denmark (DTU), Denmark	PRJEB18618	ERP020561	SAMEA26794168	ERS1473840	AH
SAL_DB9587AA_AS	ERR3902477;ILLUMINA;Paired;;ERX3912530;;;Uploaded	SAL_SA5465AA	Human	Human		2004	Europe	Ireland		M. Achtman	PRJEB20997	ERP023216	SAMEA6515036	ERS4279458	AH
SAL_AB4105AA_AS	traces-0ePaVBf;ILLUMINA;Paired;;NA;;;Uploaded	SAL_PA2858AA				2018	Europe	United Kingdom	Scotland	D. Brown (Scotland)					AH
SAL_AB7172AA_AS	traces-0AgpYxj;ILLUMINA;Paired;;NA;;;Uploaded	SAL_PA5819AA	Human	Human		2018	Europe	United Kingdom	Scotland	D. Brown (Scotland)					AH
SAL_BA3307AA_AS	SRR1958239;ILLUMINA;Paired;;SRX983640;352311568;98;Assembled	SAL_CA6338AA	Human	Human	Homo sapiens; human	2014	Europe	United Kingdom	England	Public Health England - Gastrointestinal Bacteria Reference Unit	PRJNA248792	SRP042645	SAMN03466132	SRS898285	AH
SAL_BB1479AA_AS	SRR7244415;ILLUMINA;Paired;;SRX4149295;;;SRA	SAL_PA9946AA	Human	Human	Homo sapiens; human	2016	Europe	United Kingdom		Public Health England	PRJNA248792	SRP042645	SAMN09290535	SRS3362881	AH
SAL_BB4067AA_AS	SRR7286941;ILLUMINA;Paired;;SRX4190481;;;SRA	SAL_QA2014AA	Human	Human	Homo sapiens; human	2017	Europe	United Kingdom		Public Health England	PRJNA248792	SRP042645	SAMN09388928	SRS3401707	AH
SAL_BB6364AA_AS	SRR7348936;ILLUMINA;Paired;;SRX4222307;;;SRA	SAL_QA4930AA	Human	Human	Homo sapiens; human	2017	Europe	United Kingdom		Public Health England	PRJNA248792	SRP042645	SAMN09431275	SRS3422769	AH
SAL_BB6514AA_AS	SRR7349260;ILLUMINA;Paired;;SRX4222621;;;SRA	SAL_QA4784AA	Human	Human	Homo sapiens; human	2016	Europe	United Kingdom		Public Health England	PRJNA248792	SRP042645	SAMN09431466	SRS3423083	AH
SAL_BB6845AA_AS	SRR7350758;ILLUMINA;Paired;;SRX4224077;;;SRA	SAL_QA5407AA	Human	Human	Homo sapiens; human	2016	Europe	United Kingdom		Public Health England	PRJNA248792	SRP042645	SAMN09433697	SRS3424210	AH
SAL_BB7033AA_AS	SRR7351366;ILLUMINA;Paired;;SRX4224589;;;SRA	SAL_QA5238AA	Human	Human	Homo sapiens; human	2017	Europe	United Kingdom		Public Health England	PRJNA248792	SRP042645	SAMN09434853	SRS3424666	AH
SAL_CA2612AA_AS	SRR1969142;ILLUMINA;Paired;;SRX990960;260336832;96;Assembled	SAL_BA9721AA	Human	Human	Homo sapiens; human	2014	Europe	United Kingdom	England	Gastrointestinal Bacteria Reference Unit, Public Health England	PRJNA248792	SRP042645	SAMN03479219	SRS905822	AH
SAL_CB1752AA_AS	SRR7451124;ILLUMINA;Paired;;SRX4321633;;;SRA	SAL_QA9857AA	Human	Human	Homo sapiens; human	2016	Europe	United Kingdom		Public Health England	PRJNA248792	SRP042645	SAMN09516300	SRS3484100	AH
SAL_CB4570AA_AS	SRR7471077;ILLUMINA;Paired;;SRX4340744;;;SRA	SAL_RA2894AA	Human	Human	Homo sapiens; human	2017	Europe	United Kingdom		Public Health England	PRJNA248792	SRP042645	SAMN09601684	SRS3501475	AH
SAL_CB4646AA_AS	SRR7471153;ILLUMINA;Paired;;SRX4340820;;;SRA	SAL_RA2818AA	Human	Human	Homo sapiens; human	2017	Europe	United Kingdom		Public Health England	PRJNA248792	SRP042645	SAMN09601752	SRS3501551	AH
SAL_CB6462AA_AS	SRR7456917;ILLUMINA;Paired;;SRX4327413;;;SRA	SAL_RA0302AA	Human	Human	Homo sapiens; human	2017	Europe	United Kingdom		Public Health England	PRJNA248792	SRP042645	SAMN09520807	SRS3489539	AH
SAL_CB9245AA_AS	SRR7523613;ILLUMINA;Paired;;SRX4392160;;;SRA	SAL_RA7259AA	Human	Human	Homo sapiens; human	2018	Europe	United Kingdom		Public Health England	PRJNA248792	SRP042645	SAMN09661700	SRS3547966	AH
SAL_CB9555AA_AS	SRR7523827;ILLUMINA;Paired;;SRX4392374;;;SRA	SAL_RA7046AA	Human	Human	Homo sapiens; human	2018	Europe	United Kingdom		Public Health England	PRJNA248792	SRP042645	SAMN09661907	SRS3548177	AH
SAL_DB0419AA_AS	traces-0rYFMeB;ILLUMINA;Paired;;NA;;;Uploaded	SAL_RA8443AA				2018	Europe	United Kingdom	Scotland	D. Brown (Scotland)					AH
SAL_EA1719AA_AS	SRR1646058;ILLUMINA;Paired;;SRX755478;290637468;99;NEW	SAL_DA0637AA	Human	Human	Homo sapiens; human	2012	Europe	United Kingdom	England	Public Health England - Gastrointestinal Bacteria Reference Unit	PRJNA248792	SRP042645	SAMN03169352	SRS740711	AH
SAL_EA6994AA_AS	SRR1968499;ILLUMINA;Paired;;SRX990336;333051444;99;NEW	SAL_CA1042AA	Human	Human	Homo sapiens; human	2015	Europe	United Kingdom	England	Public Health England - Gastrointestinal Bacteria Reference Unit	PRJNA248792	SRP042645	SAMN03478592	SRS905113	AH
SAL_EA7230AA_AS	SRR1967968;ILLUMINA;Paired;;SRX989805;463752828;99;NEW	SAL_CA1930AA	Human	Human	Homo sapiens; human	2015	Europe	United Kingdom	Wales	Gastrointestinal Bacteria Reference Unit, Public Health England	PRJNA248792	SRP042645	SAMN03478059	SRS904579	AH
SAL_EA7474AA_AS	SRR1967266;ILLUMINA;Paired;;SRX989103;372178088;92;NEW	SAL_CA2705AA	Human	Human	Homo sapiens; human	2014	Europe	United Kingdom	England	Gastrointestinal Bacteria Reference Unit, Public Health England	PRJNA248792	SRP042645	SAMN03477356	SRS903865	AH
SAL_EA8683AA_AS	SRR1958234;ILLUMINA;Paired;;SRX983635;237833070;95;NEW	SAL_CA6343AA	Human	Human	Homo sapiens; human	2014	Europe	United Kingdom	England	Gastrointestinal Bacteria Reference Unit, Public Health England	PRJNA248792	SRP042645	SAMN03466127	SRS898287	AH
SAL_EA8762AA_AS	SRR1957957;ILLUMINA;Paired;;SRX983359;269753280;96;NEW	SAL_CA6611AA	Human	Human	Homo sapiens; human	2014	Europe	United Kingdom	England	Gastrointestinal Bacteria Reference Unit, Public Health England	PRJNA248792	SRP042645	SAMN03465859	SRS897998	AH
SAL_EB1031AA_AS	SRR7850529;ILLUMINA;Paired;;SRX4701288;;;SRA	SAL_SA6234AA	Human	Human	Homo sapiens; human	2018	Europe	United Kingdom		Public Health England	PRJNA248792	SRP042645	SAMN10076038	SRS3787612	AH
SAL_EB1117AA_AS	SRR7850617;ILLUMINA;Paired;;SRX4701376;;;SRA	SAL_SA6148AA	Human	Human	Homo sapiens; human	2018	Europe	United Kingdom		Public Health England	PRJNA248792	SRP042645	SAMN10076127	SRS3787700	AH
SAL_EB1566AA_AS	SRR7867309;ILLUMINA;Paired;;SRX4706489;;;SRA	SAL_SA6551AA	Human	Human	Homo sapiens; human	2018	Europe	United Kingdom		Public Health England	PRJNA248792	SRP042645	SAMN10080377	SRS3792213	AH
SAL_EB2897AA_AS	SRR7884510;ILLUMINA;Paired;;SRX4722237;;;SRA	SAL_SA7813AA	Human	Human	Homo sapiens; human	2018	Europe	United Kingdom		Public Health England	PRJNA248792	SRP042645	SAMN10097488	SRS3807318	AH
SAL_EB3960AA_AS	SRR7884526;ILLUMINA;Paired;;SRX4722253;;;SRA	SAL_SA7797AA	Human	Human	Homo sapiens; human	2018	Europe	United Kingdom		Public Health England	PRJNA248792	SRP042645	SAMN10097541	SRS3807333	AH
SAL_EB8029AA_AS	SRR7962266;ILLUMINA;Paired;;SRX4795923;;;SRA	SAL_TA0337AA	Human	Human	Homo sapiens; human	2018	Europe	United Kingdom		Public Health England	PRJNA248792	SRP042645	SAMN10174093	SRS3875075	AH
SAL_EB8712AA_AS	SRR7996758;ILLUMINA;Paired;;SRX4827655;;;SRA	SAL_TA0934AA	Human	Human	Homo sapiens; human	2018	Europe	United Kingdom		Public Health England	PRJNA248792	SRP042645	SAMN10229048	SRS3899228	AH
SAL_FB1066AA_AS	SRR8098365;ILLUMINA;Paired;;SRX4925165;;;SRA	SAL_TA2719AA	Human	Human	Homo sapiens; human	2018	Europe	United Kingdom		Public Health England	PRJNA248792	SRP042645	SAMN10282786	SRS3970444	AH
SAL_FB5911AA_AS	SRR8149440;ILLUMINA;Paired;;SRX4970066;;;SRA	SAL_TA6485AA	Human	Human	Homo sapiens; human	2018	Europe	United Kingdom		Public Health England	PRJNA248792	SRP042645	SAMN10370136	SRS4008729	AH
SAL_HB1881AA_AS	SRR8292130;ILLUMINA;Paired;;SRX5106719;;;SRA	SAL_UA2879AA	Human	Human	Homo sapiens; human	2018	Europe	United Kingdom		Public Health England	PRJNA248792	SRP042645	SAMN10534526	SRS4116265	AH
SAL_HC9232AA_AS	SRR11927769;ILLUMINA;Paired;;SRX8473299;;;SRA	SAL_DB3772AA	Human	Human	Homo sapiens; human	2020	Europe	United Kingdom		Public Health England	PRJNA248792	SRP042645	SAMN15103618	SRS6773406	AH
SAL_IB6769AA_AS	SRR8499271;ILLUMINA;Paired;;SRX5303273;;;SRA	SAL_VA0329AA	Human	Human	Homo sapiens; human	2018	Europe	United Kingdom		Public Health England	PRJNA248792	SRP042645	SAMN10835959	SRS4301285	AH
SAL_IB9198AA_AS	SRR8524588;ILLUMINA;Paired;;SRX5327423;;;SRA	SAL_VA2183AA	Human	Human	Homo sapiens; human	2017	Europe	United Kingdom		Public Health England	PRJNA248792	SRP042645	SAMN10867286	SRS4322175	AH
SAL_IB9919AA_AS	SRR8528623;ILLUMINA;Paired;;SRX5331993;;;SRA	SAL_VA2533AA	Human	Human	Homo sapiens; human	2017	Europe	United Kingdom		Public Health England	PRJNA248792	SRP042645	SAMN10871232	SRS4326338	AH
SAL_IB9965AA_AS	SRR8528758;ILLUMINA;Paired;;SRX5332128;;;SRA	SAL_VA2487AA	Human	Human	Homo sapiens; human	2017	Europe	United Kingdom		Public Health England	PRJNA248792	SRP042645	SAMN10871859	SRS4326477	AH
SAL_IB9997AA_AS	SRR8528792;ILLUMINA;Paired;;SRX5332162;;;SRA	SAL_VA2455AA	Human	Human	Homo sapiens; human	2017	Europe	United Kingdom		Public Health England	PRJNA248792	SRP042645	SAMN10872215	SRS4326504	AH
SAL_JB1723AA_AS	SRR8551907;ILLUMINA;Paired;;SRX5353684;;;SRA	SAL_VA3469AA	Human	Human	Homo sapiens; human	2017	Europe	United Kingdom		Public Health England	PRJNA248792	SRP042645	SAMN10905094	SRS4344933	AH
SAL_JB1749AA_AS	SRR8551945;ILLUMINA;Paired;;SRX5353722;;;SRA	SAL_VA3443AA	Human	Human	Homo sapiens; human	2017	Europe	United Kingdom		Public Health England	PRJNA248792	SRP042645	SAMN10905309	SRS4344971	AH
SAL_JB8797AA_AS	SRR8636229;ILLUMINA;Paired;;SRX5434897;;;SRA	SAL_VA8286AA	Human	Human	Homo sapiens; human	2019	Europe	United Kingdom		Public Health England	PRJNA248792	SRP042645	SAMN11024502	SRS4413077	AH
SAL_KA8355AA_AS	SRR3322332;ILLUMINA;Paired;;SRX1674842;403110466;97;SRA	SAL_FA4381AA	Human	Human	Homo sapiens; human	2015	Europe	United Kingdom		Public Health England	PRJNA248792	SRP042645	SAMN04600633	SRS1371678	AH
SAL_KB2108AA_AS	SRR8698026;ILLUMINA;Paired;;SRX5493825;;;SRA	SAL_WA0013AA	Human	Human	Homo sapiens; human	2016	Europe	United Kingdom		Public Health England	PRJNA248792	SRP042645	SAMN11086258	SRS4463683	AH
SAL_KB2796AA_AS	SRR8703587;ILLUMINA;Paired;;SRX5499166;;;SRA	SAL_WA0167AA	Human	Human	Homo sapiens; human	2016	Europe	United Kingdom		Public Health England	PRJNA248792	SRP042645	SAMN11093561	SRS4468425	AH
SAL_MB2875AA_AS	SRR9122704;ILLUMINA;Paired;;SRX5896686;;;SRA	SAL_WA9831AA	Human	Human	Homo sapiens; human	2019	Europe	United Kingdom		Public Health England	PRJNA248792	SRP042645	SAMN11853935	SRS4818225	AH
SAL_MB7765AA_AS	SRR9273834;ILLUMINA;Paired;;SRX6043973;;;SRA	SAL_XA4181AA	Human	Human	Homo sapiens; human	2019	Europe	United Kingdom		Public Health England	PRJNA248792	SRP042645	SAMN12023540	SRS4947101	AH
SAL_OB2924AA_AS	SRR9719566;ILLUMINA;Paired;;SRX6477303;;;SRA	SAL_YA3489AA	Human	Human	Homo sapiens; human	2019	Europe	United Kingdom		Public Health England	PRJNA248792	SRP042645	SAMN12324895	SRS5127702	AH
SAL_RB9700AA_AS	SRR10222146;ILLUMINA;Paired;;SRX6941749;;;SRA	SAL_ZA5281AA	Human	Human	Homo sapiens; human	2019	Europe	United Kingdom		Public Health England	PRJNA248792	SRP042645	SAMN12900907	SRS5470034	AH
SAL_SB1835AA_AS	SRR10236709;ILLUMINA;Paired;;SRX6955948;;;SRA	SAL_ZA6336AA	Human	Human	Homo sapiens; human	2019	Europe	United Kingdom		Public Health England	PRJNA248792	SRP042645	SAMN12924269	SRS5483283	AH
SAL_SB7287AA_AS	SRR10254295;ILLUMINA;Paired;;SRX6972291;;;SRA	SAL_ZA9872AA	Human	Human	Homo sapiens; human	2019	Europe	United Kingdom		Public Health England	PRJNA248792	SRP042645	SAMN13002654	SRS5497837	AH
SAL_OA2062AA_AS	SRR5055953;ILLUMINA;Paired;;SRX2376736;686412678;259;SRA	SAL_HA5444AA	Human	Human	Homo sapiens		North America	Canada		Public Health Agency Of Canada	PRJNA353625	SRP093623	SAMN06030354	SRS1819723	AI
SAL_OC0541AA_AS	SRR13980375;ILLUMINA;Paired;;SRX10357937;;;SRA	SAL_GB7760AA	Human	Human	Homo sapiens; stool	2017	North America	Canada		National Microbiology Laboratory	PRJNA543337	SRP199206	SAMN18148778	SRS8475876	AI
SAL_OC9713AA_AS	SRR14271585;ILLUMINA;Paired;;SRX10633208;;;SRA	SAL_HB5291AA	Human	Human	Homo sapiens; stool	2018	North America	Canada		National Microbiology Laboratory	PRJNA543337	SRP199206	SAMN18743016	SRS8729450	AI
SAL_WB8399AA_AS	ERR4401369;ILLUMINA;Paired;;ERX4343680;;;Uploaded	SAL_BB5179AA				2001	North America	Canada		M. Achtman	PRJEB39546	ERP123079	SAMEA7114862	ERS4875408	AI
SAL_OA4849AA_AS	SRR4733861;ILLUMINA;Paired;500;SRX2311100;516217448;226;SRA	SAL_HA2675AA			chiken carcass	2005	Africa	Ethiopia		FDA Center for Food Safety and Applied Nutrition	PRJNA338674	SRP083283	SAMN05944946	SRS1769039	AI
SAL_OA4850AA_AS	SRR4733859;ILLUMINA;Paired;500;SRX2311099;547097586;203;SRA	SAL_HA2676AA			chiken carcass	2005	Africa	Ethiopia		FDA Center for Food Safety and Applied Nutrition	PRJNA338674	SRP083283	SAMN05944931	SRS1769040	AI
SAL_JC2040AA_AS	traces-0IaSaKf;ILLUMINA;Paired;;NA;;;Uploaded	SAL_EB1023AA	Human	Human		2019	Europe	France		F.X.Weill, Institut Pasteur					AI
SAL_KC9174AA_AS	traces-0VSxpSh;ILLUMINA;Paired;;NA;;;Uploaded	SAL_EB7843AA	Human	Human		2020	Europe	France		F.X.Weill, Institut Pasteur					AI
SAL_LC9466AA_AS	traces-0jdZVea;ILLUMINA;Paired;;NA;;;Uploaded	SAL_FB2451AA	Human	Human		2020	Europe	France		F.X.Weill, Institut Pasteur					AI
SAL_MC7025AA_AS	traces-0hPrGVP;ILLUMINA;Paired;;NA;;;Uploaded	SAL_FB7131AA	Human	Human		2016	Europe	France		F.X.Weill, Institut Pasteur					AI
SAL_MC7060AA_AS	traces-0MoOwjI;ILLUMINA;Paired;;NA;;;Uploaded	SAL_FB7166AA	Human	Human		2017	Europe	France		F.X.Weill, Institut Pasteur					AI
SAL_MC7074AA_AS	traces-0gLdEhA;ILLUMINA;Paired;;NA;;;Uploaded	SAL_FB7180AA	Human	Human		2018	Europe	France		F.X.Weill, Institut Pasteur					AI
SAL_MC7075AA_AS	traces-0dzfJTK;ILLUMINA;Paired;;NA;;;Uploaded	SAL_FB7181AA	Human	Human		2018	Europe	France		F.X.Weill, Institut Pasteur					AI
SAL_MC7079AA_AS	traces-0eYSSdT;ILLUMINA;Paired;;NA;;;Uploaded	SAL_FB7185AA	Human	Human		2018	Europe	France		F.X.Weill, Institut Pasteur					AI
SAL_MC7084AA_AS	traces-0NNXoVQ;ILLUMINA;Paired;;NA;;;Uploaded	SAL_FB7190AA	Human	Human		2018	Europe	France		F.X.Weill, Institut Pasteur					AI
SAL_MC7106AA_AS	traces-0AkxFRi;ILLUMINA;Paired;;NA;;;Uploaded	SAL_FB7212AA	Human	Human		2018	Europe	France		F.X.Weill, Institut Pasteur					AI
SAL_NC8799AA_AS	traces-0kaUbGS;ILLUMINA;Paired;;NA;;;Uploaded	SAL_GB6392AA	Human	Human		1990	Europe	France		F.X.Weill, Institut Pasteur					AI
SAL_QC4048AA_AS	traces-0QoeMXA;ILLUMINA;Paired;;NA;;;Uploaded	SAL_IB5760AA	Human	Human		2021	Europe	France		F.X.Weill, Institut Pasteur					AI
SAL_RC0725AA_AS	traces-0elooWs;ILLUMINA;Paired;;NA;;;Uploaded	SAL_JB0215AA	Human	Human		2021	Europe	France		F.X.Weill, Institut Pasteur					AI
SAL_UC0614AA_AS	traces-0OwZIRY;ILLUMINA;Paired;;NA;;;Uploaded	SAL_LB6758AA	Human	Human		2022	Europe	France		F.X.Weill, Institut Pasteur					AI
SAL_WC0751AA_AS	traces-0hKYskj;ILLUMINA;Paired;;NA;;;Uploaded	SAL_NB6651AA	Human	Human		2022	Europe	France		F.X.Weill, Institut Pasteur					AI
SAL_WC9662AA_AS	traces-0mLQubk;ILLUMINA;Paired;;NA;;;Uploaded	SAL_OB4710AA	Human			2022	Europe	France		F.X.Weill, Institut Pasteur					AI
SAL_XC3038AA_AS	traces-0gsOWjd;ILLUMINA;Paired;;NA;;;Uploaded	SAL_OB7314AA	Human			2022	Europe	France		F.X.Weill, Institut Pasteur					AI
SAL_XC8695AA_AS	traces-0TnBDhn;ILLUMINA;Paired;;NA;;;Uploaded	SAL_PB2272AA	Human			2022	Europe	France		F.X.Weill, Institut Pasteur					AI
SAL_KB8158AA_AS	ERR3844004;ILLUMINA;Paired;;ERX3856566;;;Uploaded	SAL_WA3110AA	Human	Human		2005	Europe	Ireland		M. Achtman	PRJEB20997	ERP023216	SAMEA5038994	ERS2850738	AI
SAL_KB8162AA_AS	ERR3843971;ILLUMINA;Paired;;ERX3856533;;;Uploaded	SAL_WA3106AA	Human	Human		2005	Europe	Ireland		M. Achtman	PRJEB20997	ERP023216	SAMEA5038986	ERS2850730	AI
SAL_KB8185AA_AS	ERR3844084;ILLUMINA;Paired;;ERX3856646;;;Uploaded	SAL_WA3082AA	Human	Human		2008	Europe	Ireland		M. Achtman	PRJEB20997	ERP023216	SAMEA5038917	ERS2850662	AI
SAL_KB8325AA_AS	ERR3843829;ILLUMINA;Paired;;ERX3856391;;;Uploaded	SAL_WA2938AA	Human	Human	Faeces	2008	Europe	Ireland		M. Achtman	PRJEB20997	ERP023216	SAMEA5038852	ERS2850597	AI
SAL_KB8336AA_AS	ERR3844125;ILLUMINA;Paired;;ERX3856687;;;Uploaded	SAL_WA2926AA	Human	Human		2006	Europe	Ireland		M. Achtman	PRJEB20997	ERP023216	SAMEA5038928	ERS2850672	AI
SAL_KB8371AA_AS	ERR3844009;ILLUMINA;Paired;;ERX3856571;;;Uploaded	SAL_WA2888AA	Human	Human		2006	Europe	Ireland		M. Achtman	PRJEB20997	ERP023216	SAMEA5038995	ERS2850739	AI
SAL_KB8786AA_AS	ERR3843997;ILLUMINA;Paired;;ERX3856559;;;Uploaded	SAL_WA2424AA	Human	Human		2008	Europe	Ireland		M. Achtman	PRJEB20997	ERP023216	SAMEA5039089	ERS2850833	AI
SAL_KB9297AA_AS	ERR3902718;ILLUMINA;Paired;;ERX3912771;;;Uploaded	SAL_WA2590AA	Human	Human		2006	Europe	Ireland		M. Achtman	PRJEB20997	ERP023216	SAMEA5038748	ERS2850493	AI
SAL_QA4252AA_AS	ERR1815674;ILLUMINA;Paired;500;ERX1878252;310591400;98;SRA	SAL_IA4750AA	Human	Human	Homo sapiens; human	2016	Europe	Ireland		University Hospital Galway	PRJEB18998	ERP020979	SAMEA72580918	ERS1534889	AI
SAL_QA4255AA_AS	ERR1815677;ILLUMINA;Paired;500;ERX1878255;179338236;98;SRA	SAL_IA4747AA	Human	Human	Homo sapiens; human	2016	Europe	Ireland		University Hospital Galway	PRJEB18998	ERP020979	SAMEA72583168	ERS1534892	AI
SAL_QA4256AA_AS	ERR1815678;ILLUMINA;Paired;500;ERX1878256;244026468;98;SRA	SAL_IA4746AA	Human	Human	Homo sapiens; human	2016	Europe	Ireland		University Hospital Galway	PRJEB18998	ERP020979	SAMEA72583918	ERS1534893	AI
SAL_KB8052AA_AS	ERR3864644;ILLUMINA;Paired;;ERX3876697;;;Uploaded	SAL_WA3216AA	Poultry	Poultry		2005	Europe	Netherlands		M. Achtman	PRJEB20997	ERP023216	SAMEA5038530	ERS2850275	AI
SAL_KB8687AA_AS	ERR3864674;ILLUMINA;Paired;;ERX3876727;;;Uploaded	SAL_WA2541AA	Poultry	Poultry		2005	Europe	Netherlands		M. Achtman	PRJEB20997	ERP023216	SAMEA5038546	ERS2850291	AI
SAL_DB9678AA_AS	ERR3902041;ILLUMINA;Paired;;ERX3912094;;;Uploaded	SAL_SA5385AA	Human	Human		2001	Europe	Northern Ireland	Northern Ireland	M. Achtman	PRJEB20997	ERP023216	SAMEA6514888	ERS4279311	AI
SAL_KB8807AA_AS	ERR3843947;ILLUMINA;Paired;;ERX3856509;;;Uploaded	SAL_WA2395AA	Human	Human		2007	Europe	Northern Ireland	Northern Ireland	M. Achtman	PRJEB20997	ERP023216	SAMEA5038980	ERS2850724	AI
SAL_OB4327AA_AS	ERR3474562;ILLUMINA;Paired;;ERX3496189;;;Uploaded	SAL_YA4880AA	Human	Human	Human, Faeces	2001	Europe	Northern Ireland	Northern Ireland	M. Achtman	PRJEB33949	ERP116785	SAMEA5858954	ERS3647470	AI
SAL_NA8658AA_AS	SRR5019788;ILLUMINA;Paired;500;SRX2347627;654142728;204;SRA,SRR5656416;ILLUMINA;Paired;500;SRX2892966;;;SRA,SRR5274827;ILLUMINA;Paired;500;SRX2578779;;;SRA	SAL_HA3935AA			multi-ingredient| dairy; sweet good without custard or cream filling	2004	Asia	Pakistan		FDA/CFSAN	PRJNA186035	SRP018785	SAMN02845588	SRS1797926	AI	Yes
SAL_VB5716AA_AS	ERR4400879;ILLUMINA;Paired;;ERX4343190;;;Uploaded	SAL_BB1882AA				2001	Europe	Spain		M. Achtman	PRJEB39546	ERP123079	SAMEA7114372	ERS4874918	AI
SAL_BB0887AA_AS	SRR7230680;ILLUMINA;Paired;;SRX4137089;;;SRA	SAL_PA9518AA	Human	Human	Homo sapiens; human	2017	Europe	United Kingdom		Public Health England	PRJNA248792	SRP042645	SAMN09276836	SRS3350981	AI
SAL_BB3794AA_AS	SRR7285927;ILLUMINA;Paired;;SRX4189467;;;SRA	SAL_QA2283AA	Human	Human	Homo sapiens; human	2017	Europe	United Kingdom		Public Health England	PRJNA248792	SRP042645	SAMN09388052	SRS3400708	AI
SAL_BB4001AA_AS	SRR7286842;ILLUMINA;Paired;;SRX4190382;;;SRA	SAL_QA2113AA	Human	Human	Homo sapiens; human	2017	Europe	United Kingdom		Public Health England	PRJNA248792	SRP042645	SAMN09388828	SRS3401608	AI
SAL_BB4258AA_AS	SRR7291960;ILLUMINA;Paired;;SRX4194987;;;SRA	SAL_QA2938AA	Human	Human	Homo sapiens; human	2017	Europe	United Kingdom		Public Health England	PRJNA248792	SRP042645	SAMN09396583	SRS3405791	AI
SAL_BB5035AA_AS	SRR7299088;ILLUMINA;Paired;;SRX4201522;;;SRA	SAL_QA3239AA	Human	Human	Homo sapiens; human	2017	Europe	United Kingdom		Public Health England	PRJNA248792	SRP042645	SAMN09404384	SRS3411756	AI
SAL_BB5791AA_AS	SRR7344638;ILLUMINA;Paired;;SRX4218063;;;SRA	SAL_QA4009AA	Human	Human	Homo sapiens; human	2016	Europe	United Kingdom		Public Health England	PRJNA248792	SRP042645	SAMN09427241	SRS3419349	AI
SAL_BB6557AA_AS	SRR7349303;ILLUMINA;Paired;;SRX4222664;;;SRA	SAL_QA4741AA	Human	Human	Homo sapiens; human	2017	Europe	United Kingdom		Public Health England	PRJNA248792	SRP042645	SAMN09431519	SRS3423126	AI
SAL_BB6642AA_AS	traces-0yEGlLI;ILLUMINA;Paired;;NA;;;Uploaded	SAL_QA4965AA				2017	Europe	United Kingdom	Scotland	D. Brown (Scotland)					AI
SAL_BB6645AA_AS	traces-0euZopq;ILLUMINA;Paired;;NA;;;Uploaded	SAL_QA4968AA				2017	Europe	United Kingdom	Scotland	D. Brown (Scotland)					AI
SAL_BB8218AA_AS	SRR7402076;ILLUMINA;Paired;;SRX4274222;;;SRA	SAL_QA6514AA	Human	Human	Homo sapiens; human	2017	Europe	United Kingdom		Public Health England	PRJNA248792	SRP042645	SAMN09463321	SRS3440472	AI
SAL_BB8313AA_AS	SRR7402417;ILLUMINA;Paired;;SRX4274563;;;SRA	SAL_QA6419AA	Human	Human	Homo sapiens; human	2017	Europe	United Kingdom		Public Health England	PRJNA248792	SRP042645	SAMN09463669	SRS3440809	AI
SAL_BB9866AA_AS	SRR7417373;ILLUMINA;Paired;;SRX4288330;;;SRA	SAL_QA7479AA	Human	Human	Homo sapiens; human	2017	Europe	United Kingdom		Public Health England	PRJNA248792	SRP042645	SAMN09476532	SRS3451923	AI
SAL_CB0616AA_AS	SRR7439573;ILLUMINA;Paired;;SRX4310301;;;SRA	SAL_QA8667AA	Human	Human	Homo sapiens; human	2017	Europe	United Kingdom		Public Health England	PRJNA248792	SRP042645	SAMN09494676	SRS3469583	AI
SAL_CB1063AA_AS	SRR7443877;ILLUMINA;Paired;;SRX4314416;;;SRA	SAL_QA9526AA	Human	Human	Homo sapiens; human	2017	Europe	United Kingdom		Public Health England	PRJNA248792	SRP042645	SAMN09503868	SRS3473587	AI
SAL_CB1285AA_AS	SRR7444179;ILLUMINA;Paired;;SRX4314718;;;SRA	SAL_QA9376AA	Human	Human	Homo sapiens; human	2017	Europe	United Kingdom		Public Health England	PRJNA248792	SRP042645	SAMN09504419	SRS3475045	AI
SAL_CB9366AA_AS	SRR7523641;ILLUMINA;Paired;;SRX4392188;;;SRA	SAL_RA7231AA	Human	Human	Homo sapiens; human	2017	Europe	United Kingdom		Public Health England	PRJNA248792	SRP042645	SAMN09661729	SRS3547996	AI
SAL_DD0546AA_AS	SRR25876820;ILLUMINA;Paired;;SRX21597460;;;SRA	SAL_TB7760AA	Human	Human	Homo sapiens; human	2022	Europe	United Kingdom		Public Health England	PRJNA248792	SRP042645	SAMN31118843	SRS18772147	AI
SAL_EA6198AA_AS	SRR1969787;ILLUMINA;Paired;;SRX991605;198231174;93;NEW	SAL_BA8477AA	Human	Human	Homo sapiens; human	2014	Europe	United Kingdom	England	Public Health England - Gastrointestinal Bacteria Reference Unit	PRJNA248792	SRP042645	SAMN03479863	SRS906368	AI
SAL_EA7670AA_AS	SRR1966655;ILLUMINA;Paired;;SRX988492;256143244;97;NEW	SAL_CA3316AA	Human	Human	Homo sapiens; human	2014	Europe	United Kingdom	England	Gastrointestinal Bacteria Reference Unit, Public Health England	PRJNA248792	SRP042645	SAMN03476733	SRS903235	AI
SAL_FB1441AA_AS	SRR8106762;ILLUMINA;Paired;;SRX4933373;;;SRA	SAL_TA2986AA	Human	Human	Homo sapiens; human	2018	Europe	United Kingdom		Public Health England	PRJNA248792	SRP042645	SAMN10289907	SRS3978010	AI
SAL_IB9192AA_AS	SRR8524581;ILLUMINA;Paired;;SRX5327416;;;SRA	SAL_VA2189AA	Human	Human	Homo sapiens; human	2017	Europe	United Kingdom		Public Health England	PRJNA248792	SRP042645	SAMN10867280	SRS4322169	AI
SAL_JB0545AA_AS	SRR8542061;ILLUMINA;Paired;;SRX5344194;;;SRA	SAL_VA2781AA	Human	Human	Homo sapiens; human	2018	Europe	United Kingdom		Public Health England	PRJNA248792	SRP042645	SAMN10882197	SRS4336818	AI
SAL_JB1070AA_AS	SRR8548691;ILLUMINA;Paired;;SRX5350693;;;SRA	SAL_VA3202AA	Human	Human	Homo sapiens; human	2017	Europe	United Kingdom		Public Health England	PRJNA248792	SRP042645	SAMN10887331	SRS4341947	AI
SAL_JB6363AA_AS	SRR8584997;ILLUMINA;Paired;;SRX5385544;;;SRA	SAL_VA7243AA	Human	Human	Homo sapiens; human	2017	Europe	United Kingdom		Public Health England	PRJNA248792	SRP042645	SAMN10959253	SRS4374069	AI
SAL_KA0807AA_AS	SRR3049496;ILLUMINA;Paired;;SRX1498453;273364210;95;SRA	SAL_EA7282AA	Human	Human	Homo sapiens; human		Europe	United Kingdom	England	Public Health England	PRJNA248792	SRP042645	SAMN04363791	SRS1220105	AI
SAL_KB1023AA_AS	SRR8666853;ILLUMINA;Paired;;SRX5463109;;;SRA	SAL_VA9448AA	Human	Human	Homo sapiens; human	2016	Europe	United Kingdom		Public Health England	PRJNA248792	SRP042645	SAMN11051439	SRS4436905	AI
SAL_KB7898AA_AS	SRR8661191;ILLUMINA;Paired;;SRX5458328;;;SRA	SAL_VA8889AA	Human	Human	Homo sapiens; human	2016	Europe	United Kingdom		Public Health England	PRJNA248792	SRP042645	SAMN11046613	SRS4432394	AI
SAL_KC8350AA_AS	SRR12806938;ILLUMINA;Paired;;SRX9275700;;;SRA	SAL_EB7498AA	Human	Human	Homo sapiens; human	2020	Europe	United Kingdom		Public Health England	PRJNA248792	SRP042645	SAMN16411110	SRS7504247	AI
SAL_LC6641AA_AS	traces-0QAxKFe;ILLUMINA;Paired;;NA;;;Uploaded	SAL_FB1508AA			EQA-PT2020	2020	Europe	United Kingdom	England	Public Health England					AI
SAL_MA3372AA_AS	SRR4011091;ILLUMINA;Paired;500;SRX2007355;480050280;180;SRA	SAL_GA7183AA	Food	Unspecified Meat	retail meat		Europe	United Kingdom		FDA Center for Food Safety and Applied Nutrition	PRJNA259925	SRP048657	SAMN03218276	SRS1606148	AI
SAL_RC0442AA_AS	SRR15334704;ILLUMINA;Paired;;SRX11638995;;;SRA	SAL_IB9987AA			other	2020	Europe	United Kingdom		Public Health England	PRJNA248792	SRP042645	SAMN20527442	SRS9672609	AI
SAL_RC1071AA_AS	SRR15362016;ILLUMINA;Paired;;SRX11664502;;;SRA	SAL_JB0583AA			other	2018	Europe	United Kingdom		Public Health England	PRJNA248792	SRP042645	SAMN20603433	SRS9697235	AI
SAL_RC1210AA_AS	SRR15366269;ILLUMINA;Paired;;SRX11668719;;;SRA	SAL_JB0448AA			other	2017	Europe	United Kingdom		Public Health England	PRJNA248792	SRP042645	SAMN20606839	SRS9701259	AI
SAL_RC1472AA_AS	SRR15362005;ILLUMINA;Paired;;SRX11664491;;;SRA	SAL_JB0594AA	Human	Human	Homo sapiens; human	2019	Europe	United Kingdom		Public Health England	PRJNA248792	SRP042645	SAMN20603551	SRS9697221	AI
SAL_RC8929AA_AS	SRR15371367;ILLUMINA;Paired;;SRX11673961;;;SRA	SAL_JB7163AA	Human	Human	Homo sapiens; human	2016	Europe	United Kingdom		Public Health England	PRJNA248792	SRP042645	SAMN20666084	SRS9706038	AI
SAL_SB1333AA_AS	traces-0fOWpqI;ILLUMINA;Paired;;NA;;;Uploaded	SAL_ZA6008AA					Europe	United Kingdom	Scotland	D. Brown (Scotland)					AI
SAL_WA5708AA_AS	traces-0dXmFgZ;ILLUMINA;Paired;;NA;147894304;248;Uploaded	SAL_MA3555AA					Europe	United Kingdom	Scotland	D. Brown (Scotland)					AI
SAL_WA5727AA_AS	traces-0dpkvPO;ILLUMINA;Paired;;NA;127071098;259;Uploaded	SAL_MA3574AA					Europe	United Kingdom	Scotland	D. Brown (Scotland)					AI
SAL_ZA2792AA_AS	traces-0cIaCXM;ILLUMINA;Paired;;NA;;;Uploaded	SAL_OA1737AA					Europe	United Kingdom	Scotland	D. Brown (Scotland)					AI
SAL_JC2044AA_AS	traces-0mvbKvO;ILLUMINA;Paired;;NA;;;Uploaded	SAL_EB1027AA	Human	Human		2019	Europe	France		F.X.Weill, Institut Pasteur					AJ
SAL_AB9360AA_AS	SRR7187266;ILLUMINA;Paired;;SRX4104026;;;SRA	SAL_PA7964AA	Human	Human	Homo sapiens; human	2017	Europe	United Kingdom		Public Health England	PRJNA248792	SRP042645	SAMN09228002	SRS3319961	AJ
SAL_BA3645AA_AS	SRR1967098;ILLUMINA;Paired;;SRX988935;279918332;97;Assembled	SAL_CA2873AA	Human	Human	Homo sapiens; human	2014	Europe	United Kingdom	England	Gastrointestinal Bacteria Reference Unit, Public Health England	PRJNA248792	SRP042645	SAMN03477176	SRS903736	AJ
SAL_BB3780AA_AS	SRR7285913;ILLUMINA;Paired;;SRX4189453;;;SRA	SAL_QA2297AA	Human	Human	Homo sapiens; human	2017	Europe	United Kingdom		Public Health England	PRJNA248792	SRP042645	SAMN09388038	SRS3400694	AJ
SAL_BB9917AA_AS	SRR7426499;ILLUMINA;Paired;;SRX4297321;;;SRA	SAL_QA8416AA	Human	Human	Homo sapiens; human	2018	Europe	United Kingdom		Public Health England	PRJNA248792	SRP042645	SAMN09484132	SRS3460329	AJ
SAL_BB9949AA_AS	SRR7426532;ILLUMINA;Paired;;SRX4297354;;;SRA	SAL_QA8384AA	Human	Human	Homo sapiens; human	2016	Europe	United Kingdom		Public Health England	PRJNA248792	SRP042645	SAMN09484394	SRS3460361	AJ
SAL_BC4606AA_AS	SRR11142761;ILLUMINA;Paired;;SRX7779174;;;SRA	SAL_CB3307AA	Human	Human	Homo sapiens; human	2019	Europe	United Kingdom		Public Health England	PRJNA248792	SRP042645	SAMN14161887	SRS6195682	AJ
SAL_CB0496AA_AS	SRR7439450;ILLUMINA;Paired;;SRX4310178;;;SRA	SAL_QA8784AA	Human	Human	Homo sapiens; human	2015	Europe	United Kingdom		Public Health England	PRJNA248792	SRP042645	SAMN09492727	SRS3467237	AJ
SAL_CB1066AA_AS	SRR7443880;ILLUMINA;Paired;;SRX4314419;;;SRA	SAL_QA9523AA	Human	Human	Homo sapiens; human	2017	Europe	United Kingdom		Public Health England	PRJNA248792	SRP042645	SAMN09503864	SRS3473590	AJ
SAL_CB2702AA_AS	SRR7458603;ILLUMINA;Paired;;SRX4329081;;;SRA	SAL_RA0728AA	Human	Human	Homo sapiens; human	2016	Europe	United Kingdom		Public Health England	PRJNA248792	SRP042645	SAMN09530973	SRS3491126	AJ
SAL_CB3055AA_AS	SRR7465115;ILLUMINA;Paired;;SRX4335023;;;SRA	SAL_RA1306AA	Human	Human	Homo sapiens; human	2016	Europe	United Kingdom		Public Health England	PRJNA248792	SRP042645	SAMN09534736	SRS3496481	AJ
SAL_EA6555AA_AS	SRR1969288;ILLUMINA;Paired;;SRX991106;201261504;96;NEW	SAL_BA9452AA	Human	Human	Homo sapiens; human	2014	Europe	United Kingdom	England	Public Health England - Gastrointestinal Bacteria Reference Unit	PRJNA248792	SRP042645	SAMN03479365	SRS905980	AJ
SAL_EA7986AA_AS	SRR1965665;ILLUMINA;Paired;;SRX987514;189171980;95;NEW	SAL_CA4272AA	Human	Human	Homo sapiens; human	2014	Europe	United Kingdom	England	Gastrointestinal Bacteria Reference Unit, Public Health England	PRJNA248792	SRP042645	SAMN03475776	SRS902319	AJ
SAL_EB5486AA_AS	SRR7892323;ILLUMINA;Paired;;SRX4729900;;;SRA	SAL_SA8576AA	Human	Human	Homo sapiens; human	2016	Europe	United Kingdom		Public Health England	PRJNA248792	SRP042645	SAMN10104947	SRS3812329	AJ
SAL_EB7902AA_AS	SRR7961998;ILLUMINA;Paired;;SRX4795655;;;SRA	SAL_TA0464AA	Human	Human	Homo sapiens; human	2015	Europe	United Kingdom		Public Health England	PRJNA248792	SRP042645	SAMN10173315	SRS3874826	AJ
SAL_EC2466AA_AS	SRR11410331;ILLUMINA;Paired;;SRX7989007;;;SRA	SAL_CB7147AA	Human	Human	Homo sapiens; human	2020	Europe	United Kingdom		Public Health England	PRJNA248792	SRP042645	SAMN14444077	SRS6372583	AJ
SAL_FB1000AA_AS	SRR8097921;ILLUMINA;Paired;;SRX4924721;;;SRA	SAL_TA2785AA	Human	Human	Homo sapiens; human	2018	Europe	United Kingdom		Public Health England	PRJNA248792	SRP042645	SAMN10282287	SRS3970001	AJ
SAL_FB2717AA_AS	SRR8114874;ILLUMINA;Paired;;SRX4941171;;;SRA	SAL_TA4180AA	Human	Human	Homo sapiens; human	2018	Europe	United Kingdom		Public Health England	PRJNA248792	SRP042645	SAMN10331200	SRS3985161	AJ
SAL_FB4788AA_AS	SRR8131561;ILLUMINA;Paired;;SRX4952681;;;SRA	SAL_TA5958AA	Human	Human	Homo sapiens; human	2018	Europe	United Kingdom		Public Health England	PRJNA248792	SRP042645	SAMN10343531	SRS3994245	AJ
SAL_FC5015AA_AS	SRR11483176;ILLUMINA;Paired;;SRX8059311;;;SRA	SAL_CB8925AA	Human	Human	Homo sapiens; human	2020	Europe	United Kingdom		Public Health England	PRJNA248792	SRP042645	SAMN14539417	SRS6428251	AJ
SAL_HC1369AA_AS	SRR11583934;ILLUMINA;Paired;;SRX8151561;;;SRA	SAL_DB0019AA	Human	Human	Homo sapiens; human	2020	Europe	United Kingdom		Public Health England	PRJNA248792	SRP042645	SAMN14655924	SRS6514180	AJ
SAL_JB0628AA_AS	SRR8543211;ILLUMINA;Paired;;SRX5345340;;;SRA	SAL_VA2698AA	Human	Human	Homo sapiens; human	2017	Europe	United Kingdom		Public Health England	PRJNA248792	SRP042645	SAMN10882270	SRS4337195	AJ
SAL_KA8592AA_AS	SRR3322957;ILLUMINA;Paired;;SRX1675168;235208232;98;SRA	SAL_FA4148AA	Human	Human	Homo sapiens; human	2015	Europe	United Kingdom		Public Health England	PRJNA248792	SRP042645	SAMN04601035	SRS1371944	AJ
SAL_KB0101AA_AS	SRR8655506;ILLUMINA;Paired;;SRX5453219;;;SRA	SAL_VA8634AA	Human	Human	Homo sapiens; human	2016	Europe	United Kingdom		Public Health England	PRJNA248792	SRP042645	SAMN11042251	SRS4429107	AJ
SAL_KB0522AA_AS	SRR8658061;ILLUMINA;Paired;;SRX5455773;;;SRA	SAL_VA9163AA	Human	Human	Homo sapiens; human	2016	Europe	United Kingdom		Public Health England	PRJNA248792	SRP042645	SAMN11043671	SRS4430627	AJ
SAL_KB3072AA_AS	SRR8704616;ILLUMINA;Paired;;SRX5500126;;;SRA	SAL_WA0604AA	Human	Human	Homo sapiens; human	2015	Europe	United Kingdom		Public Health England	PRJNA248792	SRP042645	SAMN11095675	SRS4469318	AJ
SAL_KB3117AA_AS	SRR8704714;ILLUMINA;Paired;;SRX5500224;;;SRA	SAL_WA0559AA	Human	Human	Homo sapiens; human	2015	Europe	United Kingdom		Public Health England	PRJNA248792	SRP042645	SAMN11095705	SRS4469413	AJ
SAL_MB7215AA_AS	SRR9261347;ILLUMINA;Paired;;SRX6031787;;;SRA	SAL_XA3312AA	Human	Human	Homo sapiens; human	2019	Europe	United Kingdom		Public Health England	PRJNA248792	SRP042645	SAMN12009386	SRS4935357	AJ
SAL_OB6780AA_AS	SRR9875378;ILLUMINA;Paired;;SRX6628092;;;SRA	SAL_YA6883AA	Human	Human	Homo sapiens; human	2019	Europe	United Kingdom		Public Health England	PRJNA248792	SRP042645	SAMN12415859	SRS5190747	AJ
SAL_QB2994AA_AS	SRR10056803;ILLUMINA;Paired;;SRX6790701;;;SRA	SAL_ZA1123AA	Human	Human	Homo sapiens; human	2019	Europe	United Kingdom		Public Health England	PRJNA248792	SRP042645	SAMN12673231	SRS5340937	AJ
SAL_QB3078AA_AS	SRR10063004;ILLUMINA;Paired;;SRX6796898;;;SRA	SAL_ZA1039AA	Human	Human	Homo sapiens; human	2019	Europe	United Kingdom		Public Health England	PRJNA248792	SRP042645	SAMN12686820	SRS5338787	AJ
SAL_SB7166AA_AS	SRR10253907;ILLUMINA;Paired;;SRX6971903;;;SRA	SAL_ZA9991AA	Human	Human	Homo sapiens; human	2019	Europe	United Kingdom		Public Health England	PRJNA248792	SRP042645	SAMN13002526	SRS5497449	AJ
SAL_SB9943AA_AS	SRR10313654;ILLUMINA;Paired;;SRX7024784;;;SRA	SAL_AB0606AA	Human	Human	Homo sapiens; human	2019	Europe	United Kingdom		Public Health England	PRJNA248792	SRP042645	SAMN13064197	SRS5545531	AJ
SAL_WC2787AA_AS	SRR21205242;ILLUMINA;Paired;;SRX17216028;;;SRA	SAL_NB8599AA	Human	Human	Homo sapiens; human	2022	Europe	United Kingdom		Public Health England	PRJNA248792	SRP042645	SAMN30500028	SRS14783186	AJ
SAL_XB6705AA_AS	SRR10843963;ILLUMINA;Paired;;SRX7514601;;;SRA	SAL_BB8503AA	Human	Human	Homo sapiens; human	2019	Europe	United Kingdom		Public Health England	PRJNA248792	SRP042645	SAMN13750006	SRS5954284	AJ
SAL_XC6314AA_AS	SRR21987172;ILLUMINA;Paired;;SRX17969780;;;SRA	SAL_PB0385AA	Human	Human	Homo sapiens; human	2022	Europe	United Kingdom		Gastrointestinal Bacteria Reference Unit, Public Health England	PRJNA248792	SRP042645	SAMN31391023	SRS15486052	AJ
SAL_KB8058AA_AS	ERR3844198;ILLUMINA;Paired;;ERX3856760;;;Uploaded	SAL_WA3210AA	Human	Human		2006	Europe	Ireland		M. Achtman	PRJEB20997	ERP023216	SAMEA5038947	ERS2850691	AK	Yes
SAL_KB8061AA_AS	ERR3844162;ILLUMINA;Paired;;ERX3856724;;;Uploaded	SAL_WA3207AA	Human	Human		2008	Europe	Ireland		M. Achtman	PRJEB20997	ERP023216	SAMEA5039034	ERS2850778	AK	Yes
SAL_KB8929AA_AS	ERR3843911;ILLUMINA;Paired;;ERX3856473;;;Uploaded	SAL_WA2253AA	Human	Human		2006	Europe	Ireland		M. Achtman	PRJEB20997	ERP023216	SAMEA5038971	ERS2850715	AK	Yes
SAL_VB6134AA_AS	ERR4399203;ILLUMINA;Paired;;ERX4341514;;;Uploaded	SAL_BB1464AA	Human	Human		2006	Europe	Netherlands		M. Achtman	PRJEB39546	ERP123079	SAMEA7112694	ERS4873242	AK	Yes
SAL_FA3942AA_AS	SRR1481938;ILLUMINA;Paired;500;SRX635112;647103976;236;NEW	SAL_DA6069AA	Environment	Plant	licorice root (mafco root)	2013	Asia	Pakistan		Food and Drug Administration - Center for Food Safety and Applied Nutrition (US)	PRJNA186035	SRP018785	SAMN02698298	SRS649173	AK	Yes
SAL_VC4561AA_AS	ERR9714915;ILLUMINA;Paired;;ERX9264156;;;SRA	SAL_NB0695AA	Aquatic Animal	Fish	not provided; fish	2003	Asia	Pakistan		ANSES	PRJEB52344	ERP137049	SAMEA14093831	ERS11696943	AK	Yes
SAL_AB9122AA_AS	SRR7184440;ILLUMINA;Paired;;SRX4101213;;;SRA	SAL_PA7798AA	Human	Human	Homo sapiens; human	2016	Europe	United Kingdom		Public Health England	PRJNA248792	SRP042645	SAMN09225649	SRS3317325	AK	Yes
SAL_BB0090AA_AS	SRR7204621;ILLUMINA;Paired;;SRX4113618;;;SRA	SAL_PA8642AA	Human	Human	Homo sapiens; human	2018	Europe	United Kingdom		Public Health England	PRJNA248792	SRP042645	SAMN09238935	SRS3329049	AK	Yes
SAL_BB6509AA_AS	SRR7349255;ILLUMINA;Paired;;SRX4222616;;;SRA	SAL_QA4789AA	Human	Human	Homo sapiens; human	2018	Europe	United Kingdom		Public Health England	PRJNA248792	SRP042645	SAMN09431462	SRS3423078	AK	Yes
SAL_BC4601AA_AS	SRR11142756;ILLUMINA;Paired;;SRX7779169;;;SRA	SAL_CB3312AA	Human	Human	Homo sapiens; human	2019	Europe	United Kingdom		Public Health England	PRJNA248792	SRP042645	SAMN14161886	SRS6195679	AK	Yes
SAL_IB9581AA_AS	SRR8526128;ILLUMINA;Paired;;SRX5328963;;;SRA	SAL_VA1847AA	Human	Human	Homo sapiens; human	2017	Europe	United Kingdom		Public Health England	PRJNA248792	SRP042645	SAMN10868099	SRS4323667	AK	Yes
SAL_KA0615AA_AS	SRR3049716;ILLUMINA;Paired;;SRX1498670;314698070;97;SRA	SAL_EA7090AA	Human	Human	Homo sapiens; human		Europe	United Kingdom	England	Public Health England	PRJNA248792	SRP042645	SAMN04363984	SRS1220323	AK	Yes
SAL_KA1432AA_AS	SRR3048841;ILLUMINA;Paired;;SRX1497792;211880592;97;SRA	SAL_EA7907AA	Human	Human	Homo sapiens; human		Europe	United Kingdom	England	Public Health England	PRJNA248792	SRP042645	SAMN04363092	SRS1219452	AK	Yes
SAL_RB9541AA_AS	SRR10222000;ILLUMINA;Paired;;SRX6941603;;;SRA	SAL_ZA5418AA	Human	Human	Homo sapiens; human	2019	Europe	United Kingdom		Public Health England	PRJNA248792	SRP042645	SAMN12900743	SRS5469888	AK	Yes
SAL_TA2703AA_AS	traces-0osNaiS;ILLUMINA;Paired;;NA;803935236;221;Uploaded,traces-0QmhJEi;ILLUMINA;Paired;;NA;803935236;221;Uploaded	SAL_JA0052AA					Europe	United Kingdom	Scotland	D. Brown (Scotland)					AK	Yes
SAL_WB9806AA_AS	SRR10749058;ILLUMINA;Paired;;SRX7423887;;;SRA	SAL_BB6438AA	Human	Human	Homo sapiens; human	2019	Europe	United Kingdom		Public Health England	PRJNA248792	SRP042645	SAMN13659136	SRS5869996	AK	Yes
SAL_BB0148AA_AS	SRR7209559;ILLUMINA;Paired;;SRX4118436;;;SRA	SAL_PA8584AA	Human	Human	Homo sapiens; human	2016	Europe	United Kingdom		Public Health England	PRJNA248792	SRP042645	SAMN09244429	SRS3333716	AL
SAL_BB9599AA_AS	SRR7417199;ILLUMINA;Paired;;SRX4288156;;;SRA	SAL_QA7652AA	Human	Human	Homo sapiens; human	2017	Europe	United Kingdom		Public Health England	PRJNA248792	SRP042645	SAMN09476370	SRS3451750	AL
SAL_EA7019AA_AS	SRR1968441;ILLUMINA;Paired;;SRX990278;217659270;97;NEW	SAL_CA1144AA	Human	Human	Homo sapiens; human	2014	Europe	United Kingdom	England	Public Health England - Gastrointestinal Bacteria Reference Unit	PRJNA248792	SRP042645	SAMN03478534	SRS905046	AL
SAL_JA4111AA_AS	SRR1958451;ILLUMINA;Paired;;SRX983852;419649936;97;Assembled	SAL_CA6126AA	Human	Human	Homo sapiens; human	2014	Europe	United Kingdom	England	Public Health England - Gastrointestinal Bacteria Reference Unit	PRJNA248792	SRP042645	SAMN03466344	SRS898509	AL
SAL_KA8119AA_AS	SRR3321857;ILLUMINA;Paired;;SRX1674441;251220688;97;SRA	SAL_FA4617AA	Human	Human	Homo sapiens; human	2015	Europe	United Kingdom		Public Health England	PRJNA248792	SRP042645	SAMN04600256	SRS1371282	AL
SAL_KB5636AA_AS	SRR8735164;ILLUMINA;Paired;;SRX5527945;;;SRA	SAL_WA1527AA	Food	ND/Others	food	2014	Europe	United Kingdom		Public Health England	PRJNA248792	SRP042645	SAMN11149666	SRS4494495	AL
SAL_MB7070AA_AS	SRR9261087;ILLUMINA;Paired;;SRX6031527;;;SRA	SAL_XA3423AA	Human	Human	Homo sapiens; human	2019	Europe	United Kingdom		Public Health England	PRJNA248792	SRP042645	SAMN12009569	SRS4935097	AL
SAL_OB5505AA_AS	SRR9849836;ILLUMINA;Paired;;SRX6604448;;;SRA	SAL_YA6122AA	Human	Human	Homo sapiens; human	2019	Europe	United Kingdom		Public Health England	PRJNA248792	SRP042645	SAMN12385960	SRS5169395	AL
SAL_OC1501AA_AS	SRR13997642;ILLUMINA;Paired;;SRX10375050;;;SRA	SAL_GB8443AA	Human	Human	Homo sapiens; stool	2017	North America	Canada		National Microbiology Laboratory	PRJNA543337	SRP199206	SAMN18289555	SRS8489668	AM
SAL_BB3859AA_AS	SRR7286708;ILLUMINA;Paired;;SRX4190248;;;SRA	SAL_QA2218AA	Human	Human	Homo sapiens; human	2016	Europe	United Kingdom		Public Health England	PRJNA248792	SRP042645	SAMN09388720	SRS3401473	AM
SAL_BB7667AA_AS	SRR7359616;ILLUMINA;Paired;;SRX4232688;;;SRA	SAL_QA5748AA	Human	Human	Homo sapiens; human	2016	Europe	United Kingdom		Public Health England	PRJNA248792	SRP042645	SAMN09445427	SRS3431327	AM
SAL_EA7167AA_AS	SRR1968118;ILLUMINA;Paired;;SRX989955;181136690;95;NEW	SAL_CA1658AA	Human	Human	Homo sapiens; human	2014	Europe	United Kingdom	England	Gastrointestinal Bacteria Reference Unit, Public Health England	PRJNA248792	SRP042645	SAMN03478209	SRS904806	AM
SAL_JA4036AA_AS	SRR1957722;ILLUMINA;Paired;;SRX983124;291081674;97;Assembled	SAL_CA6846AA	Human	Human	Homo sapiens; human	2014	Europe	United Kingdom	England	Public Health England - Gastrointestinal Bacteria Reference Unit	PRJNA248792	SRP042645	SAMN03465617	SRS897772	AM
SAL_KB1748AA_AS	SRR8691119;ILLUMINA;Paired;;SRX5486974;;;SRA	SAL_VA9801AA	Human	Human	Homo sapiens; human	2016	Europe	United Kingdom		Public Health England	PRJNA248792	SRP042645	SAMN11079463	SRS4459574	AM
SAL_KB1756AA_AS	SRR8691128;ILLUMINA;Paired;;SRX5486982;;;SRA	SAL_VA9793AA	Human	Human	Homo sapiens; human	2016	Europe	United Kingdom		Public Health England	PRJNA248792	SRP042645	SAMN11079468	SRS4459582	AM
SAL_RC8828AA_AS	SRR15369700;ILLUMINA;Paired;;SRX11672294;;;SRA	SAL_JB7264AA	Human	Human	Homo sapiens; human	2016	Europe	United Kingdom		Public Health England	PRJNA248792	SRP042645	SAMN20665967	SRS9704380	AM
SAL_ZA5111AA_AS	SRR6868295;ILLUMINA;Paired;;SRX3822770;;;SRA	SAL_OA5935AA	Human	Human	Homo sapiens; human	2015	Europe	United Kingdom		Public Health England	PRJNA248792	SRP042645	SAMN08741655	SRS3072399	AM
SAL_KA0229AA_AS	SRR3027568;ILLUMINA;Paired;500;SRX1488602;532840510;205;SRA	SAL_EA6711AA	Aquatic Animal	Fish	Tilapia	2015	Asia	Taiwan		CFSAN	PRJNA186035	SRP018785	SAMN04321440	SRS1210856	AN
SAL_BB6610AA_AS	SRR7349354;ILLUMINA;Paired;;SRX4222715;;;SRA	SAL_QA4691AA	Human	Human	Homo sapiens; human	2016	Europe	United Kingdom		Public Health England	PRJNA248792	SRP042645	SAMN09431720	SRS3423177	AN
SAL_CA2324AA_AS	SRR1966761;ILLUMINA;Paired;;SRX988598;396695604;94;Assembled	SAL_CA3210AA	Human	Human	Homo sapiens; human	2014	Europe	United Kingdom	England	Gastrointestinal Bacteria Reference Unit, Public Health England	PRJNA248792	SRP042645	SAMN03476839	SRS903362	AN
SAL_EA8828AA_AS	SRR1957720;ILLUMINA;Paired;;SRX983122;221443290;95;NEW	SAL_CA6848AA	Human	Human	Homo sapiens; human	2014	Europe	United Kingdom	England	Public Health England - Gastrointestinal Bacteria Reference Unit	PRJNA248792	SRP042645	SAMN03465615	SRS897774	AN
SAL_EB4955AA_AS	SRR7890326;ILLUMINA;Paired;;SRX4727903;;;SRA	SAL_SA7977AA	Human	Human	Homo sapiens; human	2018	Europe	United Kingdom		Public Health England	PRJNA248792	SRP042645	SAMN10103320	SRS3811389	AN
SAL_FA1102AA_AS	SRR1646247;ILLUMINA;Paired;;SRX755668;269041304;92;NEW	SAL_DA0476AA	Human	Human	Homo sapiens; human	2013	Europe	United Kingdom	England	Gastrointestinal Bacteria Reference Unit, Public Health England	PRJNA248792	SRP042645	SAMN03169587	SRS740898	AN
SAL_KA1165AA_AS	SRR3049129;ILLUMINA;Paired;;SRX1498084;353005212;98;SRA	SAL_EA7640AA	Human	Human	Homo sapiens; human		Europe	United Kingdom	England	Public Health England	PRJNA248792	SRP042645	SAMN04363366	SRS1219732	AN
SAL_QA7377AA_AS	traces-0PDsnFO;ILLUMINA;Paired;;NA;582958194;273;Uploaded	SAL_IA7271AA	Human	Human		2017	Europe	United Kingdom	Scotland	D. Brown (Scotland)					AN
SAL_MC6984AA_AS	SRR13404731;ILLUMINA;Paired;;SRX9823596;;;SRA	SAL_FB7086AA	Human	Human	Homo sapiens; stool	2018	North America	Canada		National Microbiology Laboratory	PRJNA543337	SRP199206	SAMN17086058	SRS8006099	B
SAL_MC7385AA_AS	SRR13426373;ILLUMINA;Paired;;SRX9841477;;;SRA,SRR13446993;ILLUMINA;Paired;;SRX9860215;;;SRA	SAL_FB7490AA	Human	Human	Homo sapiens; stool	2018	North America	Canada		National Microbiology Laboratory	PRJNA543337	SRP199206	SAMN17178371	SRS8023569	B
SAL_KC2452AA_AS	traces-0JVxwjG;ILLUMINA;Paired;;NA;;;Uploaded	SAL_EB4231AA	Human	Human		2020	Europe	France		F.X.Weill, Institut Pasteur					B
SAL_KC6850AA_AS	traces-0vKZqFg;ILLUMINA;Paired;;NA;;;Uploaded	SAL_EB6208AA	Human	Human		2020	Europe	France		F.X.Weill, Institut Pasteur					B
SAL_MC2549AA_AS	traces-0KPKofR;ILLUMINA;Paired;;NA;;;Uploaded	SAL_FB3998AA	Human	Human		2020	Europe	France		F.X.Weill, Institut Pasteur					B
SAL_NC2919AA_AS	traces-0AcckfY;ILLUMINA;Paired;;NA;;;Uploaded	SAL_GB2332AA	Human	Human		2021	Europe	France		F.X.Weill, Institut Pasteur					B
SAL_PC8588AA_AS	traces-0aYPNsi;ILLUMINA;Paired;;NA;;;Uploaded	SAL_IB1751AA	Human	Human		2021	Europe	France		F.X.Weill, Institut Pasteur					B
SAL_SB7749AA_AS	ERR3581167;ILLUMINA;Paired;500;ERX3578315;;;SRA	SAL_ZA9365AA	Wild Animal	ND/Others	animal	2018	Europe	Germany		FEDERAL INSTITUTE FOR RISK ASSESSMENT (BFR)	PRJEB31846	ERP114456	SAMEA6057832	ERS3858963	B
SAL_SB7779AA_AS	ERR3581189;ILLUMINA;Paired;500;ERX3578337;;;SRA	SAL_ZA9343AA	Wild Animal	ND/Others	animal	2018	Europe	Germany		FEDERAL INSTITUTE FOR RISK ASSESSMENT (BFR)	PRJEB31846	ERP114456	SAMEA6057854	ERS3858985	B
SAL_SB8137AA_AS	ERR3581546;ILLUMINA;Paired;500;ERX3578694;;;SRA	SAL_ZA8986AA	Food	ND/Others	food	2018	Europe	Germany		FEDERAL INSTITUTE FOR RISK ASSESSMENT (BFR)	PRJEB31846	ERP114456	SAMEA6058212	ERS3859342	B
SAL_SB8150AA_AS	ERR3581559;ILLUMINA;Paired;500;ERX3578707;;;SRA	SAL_ZA8973AA	Food	ND/Others	food	2018	Europe	Germany		FEDERAL INSTITUTE FOR RISK ASSESSMENT (BFR)	PRJEB31846	ERP114456	SAMEA6058225	ERS3859355	B
SAL_SB8383AA_AS	ERR3581792;ILLUMINA;Paired;500;ERX3578940;;;SRA	SAL_ZA8740AA	Wild Animal	ND/Others	animal	2018	Europe	Germany		FEDERAL INSTITUTE FOR RISK ASSESSMENT (BFR)	PRJEB31846	ERP114456	SAMEA6058458	ERS3859588	B
SAL_SB8445AA_AS	ERR3581853;ILLUMINA;Paired;500;ERX3579001;;;SRA	SAL_ZA8679AA	Wild Animal	ND/Others	animal	2019	Europe	Germany		FEDERAL INSTITUTE FOR RISK ASSESSMENT (BFR)	PRJEB31846	ERP114456	SAMEA6058519	ERS3859649	B
SAL_KB7965AA_AS	ERR3844157;ILLUMINA;Paired;;ERX3856719;;;Uploaded	SAL_WA3303AA	Human	Human		2006	Europe	Ireland		M. Achtman	PRJEB20997	ERP023216	SAMEA5038936	ERS2850680	B
SAL_KB8330AA_AS	ERR3843866;ILLUMINA;Paired;;ERX3856428;;;Uploaded	SAL_WA2933AA	Human	Human		2006	Europe	Ireland		M. Achtman	PRJEB20997	ERP023216	SAMEA5038960	ERS2850704	B
SAL_JC5217AA_AS	SRR12574600;ILLUMINA;Paired;;SRX9061614;;;SRA	SAL_EB1898AA	Wild Animal	Avian	veterinary clinical/research| other animal; avian caeca		North America	Mexico		SENASICA	PRJNA480281	SRP153090	SAMN15969198	SRS7310778	B
SAL_KB8695AA_AS	ERR3864692;ILLUMINA;Paired;;ERX3876745;;;Uploaded	SAL_WA2532AA	Poultry	Poultry		2006	Europe	Netherlands		M. Achtman	PRJEB20997	ERP023216	SAMEA5038555	ERS2850300	B
SAL_XA6429AA_AS	ERR2210582;ILLUMINA;Paired;300;ERX2264935;347337000;100;SRA	SAL_NA0071AA				2014	Europe	Poland		National Institute of Public Health - National Institute of Hygiene	PRJEB23743	ERP105515	SAMEA104413281	ERS2031223	B
SAL_XA6430AA_AS	ERR2210583;ILLUMINA;Paired;300;ERX2264936;372505518;99;SRA	SAL_NA0070AA				2014	Europe	Poland		National Institute of Public Health - National Institute of Hygiene	PRJEB23743	ERP105515	SAMEA104413282	ERS2031224	B
SAL_NC8084AA_AS	SRR13853509;ILLUMINA;Paired;;SRX10234907;;;SRA	SAL_GB5754AA	Human	Human	Homo sapiens; blood	2017	Asia	Taiwan		Centers for Disease Control, Taiwan	PRJNA478278	SRP151512	SAMN18133187	SRS8376668	B
SAL_BA5227AA_AS	SRR1958501;ILLUMINA;Paired;;SRX983902;360199818;99;Assembled	SAL_CA6076AA	Human	Human	Homo sapiens; human	2014	Europe	United Kingdom	England	Gastrointestinal Bacteria Reference Unit, Public Health England	PRJNA248792	SRP042645	SAMN03466394	SRS898540	B
SAL_IC0031AA_AS	SRR12046912;ILLUMINA;Paired;;SRX8575500;;;SRA	SAL_DB4214AA	Human	Human	Homo sapiens; human	2020	Europe	United Kingdom		Public Health England	PRJNA248792	SRP042645	SAMN15317463	SRS6867456	B
SAL_IC8532AA_AS	SRR12354799;ILLUMINA;Paired;;SRX8854161;;;SRA	SAL_DB8244AA	Human	Human	Homo sapiens; human	2020	Europe	United Kingdom		Public Health England	PRJNA248792	SRP042645	SAMN15680474	SRS7115835	B
SAL_KB2819AA_AS	SRR8703632;ILLUMINA;Paired;;SRX5499211;;;SRA	SAL_WA0144AA	Human	Human	Homo sapiens; human	2016	Europe	United Kingdom		Public Health England	PRJNA248792	SRP042645	SAMN11093486	SRS4468468	B
SAL_MC4939AA_AS	traces-0BNyapD;ILLUMINA;Paired;;NA;;;Uploaded	SAL_FB5403AA				2020	Europe	United Kingdom	Scotland	D. Brown (Scotland)					B
SAL_QC0305AA_AS	SRR14856478;ILLUMINA;Paired;;SRX11174605;;;SRA	SAL_IB2948AA	Human	Human	Homo sapiens; human	2021	Europe	United Kingdom		Public Health England	PRJNA248792	SRP042645	SAMN19764301	SRS9232865	B
SAL_QC4522AA_AS	SRR15054566;ILLUMINA;Paired;;SRX11364928;;;SRA	SAL_IB6162AA	Human	Human	Homo sapiens; human	2021	Europe	United Kingdom		Public Health England	PRJNA248792	SRP042645	SAMN20085611	SRS9411259	B
SAL_RC5568AA_AS	SRR15853424;ILLUMINA;Paired;;SRX12144648;;;SRA	SAL_JB3931AA	Wild Animal	ND/Others	animal	2021	Europe	United Kingdom		Public Health England	PRJNA248792	SRP042645	SAMN21396451	SRS10123973	B
SAL_RC5838AA_AS	SRR15859303;ILLUMINA;Paired;;SRX12150488;;;SRA	SAL_JB4017AA	Wild Animal	ND/Others	animal	2021	Europe	United Kingdom		Public Health England	PRJNA248792	SRP042645	SAMN21398387	SRS10129587	B
SAL_SC8273AA_AS	SRR16988590;ILLUMINA;Paired;;SRX13179136;;;SRA	SAL_KB5220AA	Wild Animal	ND/Others	animal	2021	Europe	United Kingdom		Public Health England	PRJNA248792	SRP042645	SAMN23310554	SRS11108773	B
SAL_TC3749AA_AS	SRR17848388;ILLUMINA;Paired;;SRX14009218;;;SRA	SAL_LB0041AA	Wild Animal	ND/Others	animal	2022	Europe	United Kingdom		Public Health England	PRJNA248792	SRP042645	SAMN25558399	SRS11847083	B
SAL_UC9248AA_AS	SRR17696473;ILLUMINA;Paired;;SRX13859649;;;SRA	SAL_MB4786AA	Wild Animal	ND/Others	animal	2022	Europe	United Kingdom		Public Health England	PRJNA248792	SRP042645	SAMN25161259	SRS11733886	B
SAL_VC0645AA_AS	SRR19552632;ILLUMINA;Paired;;SRX15604687;;;SRA	SAL_MB6301AA	Human	Human	Homo sapiens; human	2022	Europe	United Kingdom		Public Health England	PRJNA248792	SRP042645	SAMN28885002	SRS13305515	B
SAL_ZC2838AA_AS	SRR22853001;ILLUMINA;Paired;;SRX18811864;;;SRA	SAL_QB2368AA	Wild Animal	ND/Others	animal	2022	Europe	United Kingdom		Gastrointestinal Bacteria Reference Unit, Public Health England	PRJNA248792	SRP042645	SAMN32353394	SRS16245367	B
SAL_ZC2892AA_AS	SRR22852947;ILLUMINA;Paired;;SRX18811810;;;SRA	SAL_QB2422AA	Wild Animal	ND/Others	animal	2022	Europe	United Kingdom		Gastrointestinal Bacteria Reference Unit, Public Health England	PRJNA248792	SRP042645	SAMN32353337	SRS16245313	B
SAL_ZC3728AA_AS	SRR22909779;ILLUMINA;Paired;;SRX18867213;;;SRA	SAL_QB3808AA	Wild Animal	ND/Others	animal	2022	Europe	United Kingdom		Gastrointestinal Bacteria Reference Unit, Public Health England	PRJNA248792	SRP042645	SAMN32475222	SRS16297001	B
SAL_MA7742AA_AS	SRR4243088;ILLUMINA;Paired;300;SRX2164095;187997776;146;SRA	SAL_GA9171AA	Livestock	Swine	swine lymph node	2005	Africa	Ethiopia	Addis Ababa	FDA Center for Food Safety and Applied Nutrition	PRJNA275961	SRP057873	SAMN03577075	SRS1692064	C
SAL_MA7743AA_AS	SRR4243089;ILLUMINA;Paired;300;SRX2164096;325804920;147;SRA	SAL_GA9170AA	Livestock	Swine	swine caecum	2005	Africa	Ethiopia	Addis Ababa	FDA Center for Food Safety and Applied Nutrition	PRJNA275961	SRP057873	SAMN03577076	SRS1692065	C
SAL_NC7775AA_AS	SRR13826942;ILLUMINA;Paired;;SRX10206370;;;SRA	SAL_GB6059AA	Human	Human	Homo sapiens; stool	2017	North America	Canada		National Microbiology Laboratory	PRJNA543337	SRP199206	SAMN18072390	SRS8352288	D
SAL_RA9856AA_AS	ERR1865244;ILLUMINA;Paired;500;ERX1926008;509228676;99;SRA	SAL_IA7698AA	Human	Human	Homo sapiens; food	2016	Europe	Ireland		University Hospital Galway	PRJEB18998	ERP020979	SAMEA103523668	ERS1576146	E
SAL_OA1076AA_AS	SRR5053025;ILLUMINA;Paired;;SRX2374127;329181982;289;SRA	SAL_HA4944AA	Human	Human	Homo sapiens		North America	Canada		Public Health Agency Of Canada	PRJNA353625	SRP093623	SAMN06030042	SRS1818012	F
SAL_PC1534AA_AS	SRR14346623;ILLUMINA;Paired;;SRX10700467;;;SRA	SAL_HB6697AA	Human	Human	Homo sapiens; Ulcer	2018	North America	Canada		National Microbiology Laboratory	PRJNA543337	SRP199206	SAMN18820622	SRS8790394	F
SAL_QC0005AA_AS	SRR14828942;ILLUMINA;Paired;;SRX11158357;;;SRA	SAL_IB2826AA	Human	Human	Homo sapiens	2010	North America	Canada		National Microbiology Laboratory	PRJNA543337	SRP199206	SAMN18906253	SRS9219773	F
SAL_IB9262AA_AS	SRR8524646;ILLUMINA;Paired;;SRX5327481;;;SRA	SAL_VA2127AA	Human	Human	Homo sapiens; human	2017	Europe	United Kingdom		Public Health England	PRJNA248792	SRP042645	SAMN10867341	SRS4322232	F
SAL_ED0086AA_AS	SRR26388737;ILLUMINA;Paired;;SRX22094506;;;SRA	SAL_UB7179AA	Human	Human	Homo sapiens; FAECES	2019	Oceania	Australia	Victoria	Microbiological Diagnostic Unit Public Health Laboratory	PRJNA857539	SRP399759	SAMN37819728	SRS19160394	I
SAL_JC2217AA_AS	traces-0acQhBz;ILLUMINA;Paired;;NA;;;Uploaded	SAL_EB1157AA	Human	Human		2020	Europe	France		F.X.Weill, Institut Pasteur					I
SAL_JC2221AA_AS	traces-0yMiiVV;ILLUMINA;Paired;;NA;;;Uploaded	SAL_EB1161AA	Human	Human		2020	Europe	France		F.X.Weill, Institut Pasteur					I
SAL_MC6039AA_AS	traces-0JMFJDS;ILLUMINA;Paired;;NA;;;Uploaded	SAL_FB6379AA	Human	Human		2020	Europe	France		F.X.Weill, Institut Pasteur					I
SAL_MC7035AA_AS	traces-0TbiHXv;ILLUMINA;Paired;;NA;;;Uploaded	SAL_FB7141AA	Human	Human		2017	Europe	France		F.X.Weill, Institut Pasteur					I
SAL_MC7054AA_AS	traces-0FtJYOU;ILLUMINA;Paired;;NA;;;Uploaded	SAL_FB7160AA	Human	Human		2017	Europe	France		F.X.Weill, Institut Pasteur					I
SAL_MC7077AA_AS	traces-0XzwmWU;ILLUMINA;Paired;;NA;;;Uploaded	SAL_FB7183AA	Human	Human		2018	Europe	France		F.X.Weill, Institut Pasteur					I
SAL_NC2918AA_AS	traces-0uXIuoy;ILLUMINA;Paired;;NA;;;Uploaded	SAL_GB2331AA	Human	Human		2021	Europe	France		F.X.Weill, Institut Pasteur					I
SAL_QC7311AA_AS	traces-0yeetBe;ILLUMINA;Paired;;NA;;;Uploaded	SAL_IB7792AA	Human	Human		2021	Europe	France		F.X.Weill, Institut Pasteur					I
SAL_RC0723AA_AS	traces-0uGlRVn;ILLUMINA;Paired;;NA;;;Uploaded	SAL_JB0213AA	Human	Human		2021	Europe	France		F.X.Weill, Institut Pasteur					I
SAL_RC2874AA_AS	traces-0flrSyB;ILLUMINA;Paired;;NA;;;Uploaded	SAL_JB1314AA	Human	Human		2021	Europe	France		F.X.Weill, Institut Pasteur					I
SAL_RC5468AA_AS	traces-0pwVXff;ILLUMINA;Paired;;NA;;;Uploaded	SAL_JB3638AA	Human	Human		2021	Europe	France		F.X.Weill, Institut Pasteur					I
SAL_UC3368AA_AS	traces-0vBCRxL;ILLUMINA;Paired;;NA;;;Uploaded	SAL_LB9536AA	Human	Human		2022	Europe	France		F.X.Weill, Institut Pasteur					I
SAL_QA5258AA_AS	ERR1817330;ILLUMINA;Paired;500;ERX1879909;246659490;99;SRA	SAL_IA5939AA	Human	Human	Homo sapiens; human	2016	Europe	Ireland		University Hospital Galway	PRJEB18998	ERP020979	SAMEA79713418	ERS1544399	I
SAL_XC2992AA_AS	ERR10460778;ILLUMINA;Paired;;ERX9983030;;;Uploaded	SAL_OB7268AA	Human	Human	Stool	2022	Africa	South Africa	Western Cape	Anthony Smith, NICD	PRJEB39546	ERP123079	SAMEA111545980	ERS13656040	I
SAL_AB6509AA_AS	traces-0XUaJod;ILLUMINA;Paired;;NA;;;Uploaded	SAL_PA5167AA				2018	Europe	United Kingdom	Scotland	D. Brown (Scotland)					I
SAL_BA4238AA_AS	SRR1958273;ILLUMINA;Paired;;SRX983674;342941148;99;Assembled	SAL_CA6304AA	Human	Human	Homo sapiens; human	2014	Europe	United Kingdom	England	Gastrointestinal Bacteria Reference Unit, Public Health England	PRJNA248792	SRP042645	SAMN03466166	SRS898309	I
SAL_BB0325AA_AS	traces-0ysgpwV;ILLUMINA;Paired;;NA;;;Uploaded	SAL_PA8829AA					Europe	United Kingdom	Scotland	D. Brown (Scotland)					I
SAL_BB0783AA_AS	SRR7223172;ILLUMINA;Paired;;SRX4129705;;;SRA	SAL_PA8944AA	Human	Human	Homo sapiens; human	2016	Europe	United Kingdom		Public Health England	PRJNA248792	SRP042645	SAMN09268888	SRS3344068	I
SAL_BB0791AA_AS	SRR7223180;ILLUMINA;Paired;;SRX4129713;;;SRA	SAL_PA8936AA	Human	Human	Homo sapiens; human	2015	Europe	United Kingdom		Public Health England	PRJNA248792	SRP042645	SAMN09268902	SRS3344077	I
SAL_BB6839AA_AS	SRR7350752;ILLUMINA;Paired;;SRX4224071;;;SRA	SAL_QA5413AA	Human	Human	Homo sapiens; human	2017	Europe	United Kingdom		Public Health England	PRJNA248792	SRP042645	SAMN09433680	SRS3424204	I
SAL_BB7211AA_AS	SRR7351470;ILLUMINA;Paired;;SRX4224693;;;SRA	SAL_QA5141AA	Human	Human	Homo sapiens; human	2016	Europe	United Kingdom		Public Health England	PRJNA248792	SRP042645	SAMN09434961	SRS3424770	I	Yes
SAL_BB8118AA_AS	SRR7401743;ILLUMINA;Paired;;SRX4273890;;;SRA	SAL_QA6614AA	Human	Human	Homo sapiens; human	2016	Europe	United Kingdom		Public Health England	PRJNA248792	SRP042645	SAMN09463042	SRS3440213	I
SAL_BB9647AA_AS	SRR7417247;ILLUMINA;Paired;;SRX4288204;;;SRA	SAL_QA7604AA	Human	Human	Homo sapiens; human	2016	Europe	United Kingdom		Public Health England	PRJNA248792	SRP042645	SAMN09476409	SRS3451798	I
SAL_CB1739AA_AS	SRR7451069;ILLUMINA;Paired;;SRX4321578;;;SRA	SAL_QA9870AA	Human	Human	Homo sapiens; human	2017	Europe	United Kingdom		Public Health England	PRJNA248792	SRP042645	SAMN09516401	SRS3484045	I
SAL_CB2194AA_AS	SRR7456982;ILLUMINA;Paired;;SRX4327478;;;SRA	SAL_RA0238AA	Human	Human	Homo sapiens; human	2017	Europe	United Kingdom		Public Health England	PRJNA248792	SRP042645	SAMN09520910	SRS3489606	I
SAL_CB9031AA_AS	SRR7522925;ILLUMINA;Paired;;SRX4391472;;;SRA	SAL_RA7472AA	Human	Human	Homo sapiens; human	2017	Europe	United Kingdom		Public Health England	PRJNA248792	SRP042645	SAMN09658664	SRS3547294	I
SAL_CB9426AA_AS	SRR7523701;ILLUMINA;Paired;;SRX4392248;;;SRA	SAL_RA7171AA	Human	Human	Homo sapiens; human	2017	Europe	United Kingdom		Public Health England	PRJNA248792	SRP042645	SAMN09661784	SRS3548055	I
SAL_CB9561AA_AS	SRR7523833;ILLUMINA;Paired;;SRX4392380;;;SRA	SAL_RA7040AA	Human	Human	Homo sapiens; human	2015	Europe	United Kingdom		Public Health England	PRJNA248792	SRP042645	SAMN09661910	SRS3548185	I
SAL_CC3985AA_AS	SRR11231015;ILLUMINA;Paired;;SRX7842898;;;SRA	SAL_CB5295AA	Human	Human	Homo sapiens; human	2020	Europe	United Kingdom		Public Health England	PRJNA248792	SRP042645	SAMN14271102	SRS6248987	I
SAL_DD1190AA_AS	SRR25872411;ILLUMINA;Paired;;SRX21593055;;;SRA	SAL_TB8404AA	Human	Human	Homo sapiens; human	2022	Europe	United Kingdom		Public Health England	PRJNA248792	SRP042645	SAMN31077049	SRS18770567	I
SAL_EA7030AA_AS	SRR1968392;ILLUMINA;Paired;;SRX990229;271266732;99;NEW	SAL_CA1193AA	Human	Human	Homo sapiens; human	2014	Europe	United Kingdom	England	Public Health England - Gastrointestinal Bacteria Reference Unit	PRJNA248792	SRP042645	SAMN03478483	SRS905006	I
SAL_EA7302AA_AS	SRR1967751;ILLUMINA;Paired;;SRX989588;320138168;98;NEW	SAL_CA2220AA	Human	Human	Homo sapiens; human	2014	Europe	United Kingdom	England	Gastrointestinal Bacteria Reference Unit, Public Health England	PRJNA248792	SRP042645	SAMN03477841	SRS904368	I
SAL_EA7355AA_AS	SRR1967617;ILLUMINA;Paired;;SRX989454;208278812;98;NEW	SAL_CA2354AA	Human	Human	Homo sapiens; human	2015	Europe	United Kingdom	England	Gastrointestinal Bacteria Reference Unit, Public Health England	PRJNA248792	SRP042645	SAMN03477707	SRS904203	I
SAL_EA7415AA_AS	SRR1967451;ILLUMINA;Paired;;SRX989288;291405708;99;NEW	SAL_CA2520AA	Human	Human	Homo sapiens; human	2014	Europe	United Kingdom	England	Public Health England - Gastrointestinal Bacteria Reference Unit	PRJNA248792	SRP042645	SAMN03477541	SRS904067	I
SAL_EA7518AA_AS	SRR1967136;ILLUMINA;Paired;;SRX988973;285868044;99;NEW	SAL_CA2835AA	Human	Human	Homo sapiens; human	2014	Europe	United Kingdom	Wales	Gastrointestinal Bacteria Reference Unit, Public Health England	PRJNA248792	SRP042645	SAMN03477226	SRS903948	I
SAL_EA7975AA_AS	SRR1965686;ILLUMINA;Paired;;SRX987537;179763804;99;NEW	SAL_CA4252AA	Human	Human	Homo sapiens; human	2014	Europe	United Kingdom	Wales	Gastrointestinal Bacteria Reference Unit, Public Health England	PRJNA248792	SRP042645	SAMN03475796	SRS902328	I
SAL_EA8340AA_AS	SRR1960368;ILLUMINA;Paired;;SRX985495;278115750;99;NEW	SAL_CA5343AA	Human	Human	Homo sapiens; human	2014	Europe	United Kingdom	England	Gastrointestinal Bacteria Reference Unit, Public Health England	PRJNA248792	SRP042645	SAMN03469102	SRS900416	I
SAL_FA1121AA_AS	SRR1646117;ILLUMINA;Paired;;SRX755537;334191312;91;NEW	SAL_DA0579AA	Human	Human	Homo sapiens; human	2013	Europe	United Kingdom	England	Public Health England - Gastrointestinal Bacteria Reference Unit	PRJNA248792	SRP042645	SAMN03169481	SRS740767	I	Yes
SAL_FA1174AA_AS	SRR1645850;ILLUMINA;Paired;;SRX755271;285619152;92;NEW	SAL_DA0815AA	Wild Animal	ND/Others	animal	2013	Europe	United Kingdom	England	Gastrointestinal Bacteria Reference Unit, Public Health England	PRJNA248792	SRP042645	SAMN03169114	SRS740502	I	Yes
SAL_FA1187AA_AS	SRR1645808;ILLUMINA;Paired;;SRX755228;339633558;99;NEW	SAL_DA0857AA	Human	Human	Homo sapiens; human	2012	Europe	United Kingdom	England	Gastrointestinal Bacteria Reference Unit, Public Health England	PRJNA248792	SRP042645	SAMN03169072	SRS740459	I
SAL_FA1210AA_AS	SRR1645722;ILLUMINA;Paired;;SRX755141;335827772;98;NEW	SAL_DA0943AA	Human	Human	Homo sapiens; human	2012	Europe	United Kingdom	Wales	Gastrointestinal Bacteria Reference Unit, Public Health England	PRJNA248792	SRP042645	SAMN03168985	SRS740372	I	Yes
SAL_FA1256AA_AS	SRR1645282;ILLUMINA;Paired;;SRX754740;526926312;99;NEW	SAL_DA1169AA	Human	Human	Homo sapiens; human	2012	Europe	United Kingdom	England	Gastrointestinal Bacteria Reference Unit, Public Health England	PRJNA248792	SRP042645	SAMN03168704	SRS739972	I
SAL_HB1402AA_AS	SRR8283329;ILLUMINA;Paired;;SRX5098120;;;SRA	SAL_UA2633AA	Human	Human	Homo sapiens; human	2018	Europe	United Kingdom		Public Health England	PRJNA248792	SRP042645	SAMN10524587	SRS4108737	I
SAL_HC7106AA_AS	SRR11827233;ILLUMINA;Paired;;SRX8377770;;;SRA	SAL_DB2456AA	Human	Human	Homo sapiens; human	2020	Europe	United Kingdom		Public Health England	PRJNA248792	SRP042645	SAMN14994055	SRS6692286	I
SAL_IA7559AA_AS	SRR1970275;ILLUMINA;Paired;;SRX992091;325327266;99;Assembled	SAL_BA7505AA	Human	Human	Homo sapiens; human	2014	Europe	United Kingdom	England	Public Health England - Gastrointestinal Bacteria Reference Unit	PRJNA248792	SRP042645	SAMN03480351	SRS906855	I
SAL_JB0564AA_AS	SRR8543141;ILLUMINA;Paired;;SRX5345270;;;SRA	SAL_VA2762AA	Human	Human	Homo sapiens; human	2019	Europe	United Kingdom		Public Health England	PRJNA248792	SRP042645	SAMN10882222	SRS4336987	I
SAL_JB1045AA_AS	SRR8548651;ILLUMINA;Paired;;SRX5350653;;;SRA	SAL_VA3227AA	Human	Human	Homo sapiens; human	2019	Europe	United Kingdom		Public Health England	PRJNA248792	SRP042645	SAMN10887239	SRS4341922	I
SAL_JB6560AA_AS	SRR8585151;ILLUMINA;Paired;;SRX5385698;;;SRA	SAL_VA7111AA	Human	Human	Homo sapiens; human	2017	Europe	United Kingdom		Public Health England	PRJNA248792	SRP042645	SAMN10959382	SRS4374222	I
SAL_KA1001AA_AS	SRR3049295;ILLUMINA;Paired;;SRX1498252;362765620;98;SRA	SAL_EA7476AA	Human	Human	Homo sapiens; human		Europe	United Kingdom	England	Public Health England	PRJNA248792	SRP042645	SAMN04363589	SRS1219911	I
SAL_KA8150AA_AS	SRR3321889;ILLUMINA;Paired;;SRX1674481;221556832;98;SRA	SAL_FA4586AA	Human	Human	Homo sapiens; human	2015	Europe	United Kingdom		Public Health England	PRJNA248792	SRP042645	SAMN04600302	SRS1371324	I
SAL_KA8391AA_AS	SRR3322374;ILLUMINA;Paired;;SRX1674880;272710952;89;SRA	SAL_FA4345AA	Human	Human	Homo sapiens; human	2015	Europe	United Kingdom		Public Health England	PRJNA248792	SRP042645	SAMN04600669	SRS1371714	I
SAL_KB0707AA_AS	SRR8661098;ILLUMINA;Paired;;SRX5458235;;;SRA	SAL_VA8979AA	Human	Human	Homo sapiens; human	2016	Europe	United Kingdom		Public Health England	PRJNA248792	SRP042645	SAMN11046532	SRS4432301	I
SAL_KB1762AA_AS	SRR8691134;ILLUMINA;Paired;;SRX5486988;;;SRA	SAL_VA9787AA	Human	Human	Homo sapiens; human	2016	Europe	United Kingdom		Public Health England	PRJNA248792	SRP042645	SAMN11079474	SRS4459588	I
SAL_KB1798AA_AS	SRR8691531;ILLUMINA;Paired;;SRX5487385;;;SRA	SAL_VA9751AA	Human	Human	Homo sapiens; human	2016	Europe	United Kingdom		Public Health England	PRJNA248792	SRP042645	SAMN11079751	SRS4459983	I
SAL_KB4647AA_AS	SRR8724837;ILLUMINA;Paired;;SRX5518044;;;SRA	SAL_WA1253AA	Human	Human	Homo sapiens; human	2015	Europe	United Kingdom		Public Health England	PRJNA248792	SRP042645	SAMN11124168	SRS4485368	I
SAL_KB6207AA_AS	SRR8740774;ILLUMINA;Paired;;SRX5532909;;;SRA	SAL_WA1663AA	Human	Human	Homo sapiens; human	2015	Europe	United Kingdom		Public Health England	PRJNA248792	SRP042645	SAMN11157187	SRS4499120	I
SAL_KC7191AA_AS	SRR12770037;ILLUMINA;Paired;;SRX9240644;;;SRA	SAL_EB6600AA	Human	Human	Homo sapiens; human	2019	Europe	United Kingdom		Public Health England	PRJNA248792	SRP042645	SAMN16364190	SRS7473699	I
SAL_LB0435AA_AS	SRR8543316;ILLUMINA;Paired;;SRX5345445;;;SRA	SAL_VA2678AA	Human	Human	Homo sapiens; human	2017	Europe	United Kingdom		Public Health England	PRJNA248792	SRP042645	SAMN10882308	SRS4337399	I
SAL_LC3685AA_AS	SRR12956698;ILLUMINA;Paired;;SRX9409530;;;SRA	SAL_EB9807AA	Human	Human	Homo sapiens; human	2020	Europe	United Kingdom		Public Health England	PRJNA248792	SRP042645	SAMN16615583	SRS7626252	I
SAL_NB2710AA_AS	traces-0DWguJW;ILLUMINA;Paired;;NA;;;Uploaded	SAL_PA2132AA				2018	Europe	United Kingdom	Scotland	D. Brown (Scotland)					I
SAL_OB3804AA_AS	SRR9827147;ILLUMINA;Paired;;SRX6583770;;;SRA	SAL_YA5449AA	Human	Human	Homo sapiens; human	2019	Europe	United Kingdom		Public Health England	PRJNA248792	SRP042645	SAMN12356563	SRS5149340	I
SAL_RC8773AA_AS	SRR15369563;ILLUMINA;Paired;;SRX11672157;;;SRA	SAL_JB7319AA				2017	Europe	United Kingdom		Public Health England	PRJNA248792	SRP042645	SAMN20665993	SRS9704243	I
SAL_SC3971AA_AS	SRR16578731;ILLUMINA;Paired;;SRX12780197;;;SRA	SAL_KB1462AA	Human	Human	Homo sapiens; human	2021	Europe	United Kingdom		Public Health England	PRJNA248792	SRP042645	SAMN22575495	SRS10725330	I
SAL_TA1872AA_AS	SRR5633015;ILLUMINA;Paired;;SRX2872866;316101940;98;SRA	SAL_JA7983AA	Human	Human	Homo sapiens; human	2017	Europe	United Kingdom		Public Health England	PRJNA248792	SRP042645	SAMN07180617	SRS2242988	I
SAL_TA2014AA_AS	SRR5633240;ILLUMINA;Paired;;SRX2873091;312635850;97;SRA	SAL_JA7841AA	Human	Human	Homo sapiens; human	2017	Europe	United Kingdom		Public Health England	PRJNA248792	SRP042645	SAMN07180785	SRS2243213	I
SAL_TC2942AA_AS	SRR17622588;ILLUMINA;Paired;;SRX13791010;;;SRA	SAL_KB9087AA	Human	Human	Homo sapiens; human	2022	Europe	United Kingdom		Public Health England	PRJNA248792	SRP042645	SAMN25003593	SRS11673552	I
SAL_TC6041AA_AS	SRR18115287;ILLUMINA;Paired;;SRX14265814;;;SRA	SAL_LB2077AA	Human	Human	Homo sapiens; human	2022	Europe	United Kingdom		Public Health England	PRJNA248792	SRP042645	SAMN26199770	SRS12084891	I
SAL_WC5445AA_AS	SRR21469021;ILLUMINA;Paired;;SRX17472879;;;SRA	SAL_OB0738AA	Human	Human	Homo sapiens; human	2022	Europe	United Kingdom		Public Health England	PRJNA248792	SRP042645	SAMN30718104	SRS15026187	I
SAL_YC2637AA_AS	SRR22264037;ILLUMINA;Paired;;SRX18240344;;;SRA	SAL_PB5995AA	Human	Human	Homo sapiens; human	2022	Europe	United Kingdom		Gastrointestinal Bacteria Reference Unit, Public Health England	PRJNA248792	SRP042645	SAMN31697355	SRS15736205	I
SAL_TC8664AA_AS	traces-0oJtKHi;ILLUMINA;Paired;;NA;;;Uploaded	SAL_LB5350AA	Human	Human		2022	Europe	France		F.X.Weill, Institut Pasteur					L
SAL_DB0169AA_AS	SRR7538449;ILLUMINA;Paired;;SRX4405980;;;SRA	SAL_RA8334AA	Human	Human	Homo sapiens; human	2015	Europe	United Kingdom		Public Health England	PRJNA248792	SRP042645	SAMN09690763	SRS3560244	L
SAL_KB2215AA_AS	SRR8698199;ILLUMINA;Paired;;SRX5493966;;;SRA	SAL_VA9921AA	Human	Human	Homo sapiens; human	2016	Europe	United Kingdom		Public Health England	PRJNA248792	SRP042645	SAMN11086693	SRS4463819	L
SAL_JC2038AA_AS	traces-0CklmIC;ILLUMINA;Paired;;NA;;;Uploaded	SAL_EB1021AA	Human	Human		2019	Europe	France		F.X.Weill, Institut Pasteur					P
SAL_MC7111AA_AS	traces-0EzbHpS;ILLUMINA;Paired;;NA;;;Uploaded	SAL_FB7217AA	Human	Human		2018	Europe	France		F.X.Weill, Institut Pasteur					P
SAL_RC7936AA_AS	traces-0KQLnEz;ILLUMINA;Paired;;NA;;;Uploaded	SAL_JB5853AA	Human	Human		2021	Europe	France		F.X.Weill, Institut Pasteur					P
SAL_VB6126AA_AS	ERR4399204;ILLUMINA;Paired;;ERX4341515;;;Uploaded	SAL_BB1472AA	Human	Human		2005	Europe	Netherlands		M. Achtman	PRJEB39546	ERP123079	SAMEA7112695	ERS4873243	P
SAL_AB7478AA_AS	SRR7157763;ILLUMINA;Paired;;SRX4076979;;;SRA	SAL_PA6249AA	Human	Human	Homo sapiens; human	2015	Europe	United Kingdom		Public Health England	PRJNA248792	SRP042645	SAMN09203667	SRS3294557	P
SAL_AB9299AA_AS	SRR7187192;ILLUMINA;Paired;;SRX4103952;;;SRA	SAL_PA8025AA	Human	Human	Homo sapiens; human	2015	Europe	United Kingdom		Public Health England	PRJNA248792	SRP042645	SAMN09227929	SRS3319887	P
SAL_AC6669AA_AS	SRR10981285;ILLUMINA;Paired;;SRX7643962;;;SRA	SAL_CB1400AA	Human	Human	Homo sapiens; human	2020	Europe	United Kingdom		Public Health England	PRJNA248792	SRP042645	SAMN13937762	SRS6073952	P
SAL_BB0693AA_AS	SRR7221382;ILLUMINA;Paired;;SRX4127915;;;SRA	SAL_PA9033AA	Human	Human	Homo sapiens; human	2015	Europe	United Kingdom		Public Health England	PRJNA248792	SRP042645	SAMN09267047	SRS3342370	P
SAL_BB3660AA_AS	SRR7285794;ILLUMINA;Paired;;SRX4189334;;;SRA	SAL_QA2416AA	Human	Human	Homo sapiens; human	2015	Europe	United Kingdom		Public Health England	PRJNA248792	SRP042645	SAMN09387921	SRS3400575	P
SAL_BB4085AA_AS	SRR7286959;ILLUMINA;Paired;;SRX4190499;;;SRA	SAL_QA1996AA	Human	Human	Homo sapiens; human	2015	Europe	United Kingdom		Public Health England	PRJNA248792	SRP042645	SAMN09388942	SRS3401725	P
SAL_BB7662AA_AS	SRR7359611;ILLUMINA;Paired;;SRX4232683;;;SRA	SAL_QA5753AA	Human	Human	Homo sapiens; human	2015	Europe	United Kingdom		Public Health England	PRJNA248792	SRP042645	SAMN09445482	SRS3431325	P
SAL_CB3019AA_AS	SRR7465076;ILLUMINA;Paired;;SRX4334984;;;SRA	SAL_RA1342AA	Human	Human	Homo sapiens; human	2015	Europe	United Kingdom		Public Health England	PRJNA248792	SRP042645	SAMN09534660	SRS3496446	P
SAL_CB5473AA_AS	SRR7480453;ILLUMINA;Paired;;SRX4349894;;;SRA	SAL_RA3598AA	Human	Human	Homo sapiens; human	2015	Europe	United Kingdom		Public Health England	PRJNA248792	SRP042645	SAMN09624484	SRS3509505	P
SAL_EA8554AA_AS	SRR1958680;ILLUMINA;Paired;;SRX984081;180002058;93;NEW	SAL_CA5897AA	Human	Human	Homo sapiens; human	2014	Europe	United Kingdom	England	Public Health England - Gastrointestinal Bacteria Reference Unit	PRJNA248792	SRP042645	SAMN03466573	SRS898722	P
SAL_FB4019AA_AS	SRR8117035;ILLUMINA;Paired;;SRX4943332;;;SRA	SAL_TA5291AA	Human	Human	Homo sapiens; human	2018	Europe	United Kingdom		Public Health England	PRJNA248792	SRP042645	SAMN10335076	SRS3986059	P
SAL_IB8069AA_AS	SRR8515759;ILLUMINA;Paired;;SRX5319591;;;SRA	SAL_VA1266AA	Human	Human	Homo sapiens; human	2018	Europe	United Kingdom		Public Health England	PRJNA248792	SRP042645	SAMN10855917	SRS4315405	P
SAL_KA8676AA_AS	SRR3323058;ILLUMINA;Paired;;SRX1675269;346705742;97;SRA	SAL_FA4065AA	Human	Human	Homo sapiens; human	2015	Europe	United Kingdom		Public Health England	PRJNA248792	SRP042645	SAMN04601147	SRS1372047	P
SAL_KB3169AA_AS	SRR8704767;ILLUMINA;Paired;;SRX5500277;;;SRA	SAL_WA0507AA	Human	Human	Homo sapiens; human	2015	Europe	United Kingdom		Public Health England	PRJNA248792	SRP042645	SAMN11095854	SRS4469465	P
SAL_OB6768AA_AS	SRR9875362;ILLUMINA;Paired;;SRX6628076;;;SRA	SAL_YA6895AA	Human	Human	Homo sapiens; human	2019	Europe	United Kingdom		Public Health England	PRJNA248792	SRP042645	SAMN12415836	SRS5190730	P
SAL_RC1067AA_AS	SRR15362012;ILLUMINA;Paired;;SRX11664498;;;SRA	SAL_JB0587AA	Human	Human	Homo sapiens; human	2019	Europe	United Kingdom		Public Health England	PRJNA248792	SRP042645	SAMN20603537	SRS9697229	P
SAL_RC1137AA_AS	SRR15366132;ILLUMINA;Paired;;SRX11668582;;;SRA	SAL_JB0521AA	Human	Human	Homo sapiens; human	2020	Europe	United Kingdom		Public Health England	PRJNA248792	SRP042645	SAMN20606855	SRS9701122	P
SAL_TB8162AA_AS	SRR10393118;ILLUMINA;Paired;;SRX7093494;;;SRA	SAL_AB8365AA	Human	Human	Homo sapiens; human	2019	Europe	United Kingdom		Public Health England	PRJNA248792	SRP042645	SAMN13192338	SRS5606209	P
SAL_TC0826AA_AS	SRR17431358;ILLUMINA;Paired;;SRX13602635;;;SRA	SAL_KB7723AA	Human	Human	Homo sapiens; human	2021	Europe	United Kingdom		Public Health England	PRJNA248792	SRP042645	SAMN24614249	SRS11492013	P
SAL_VC6320AA_AS	SRR20290369;ILLUMINA;Paired;;SRX16323907;;;SRA	SAL_NB2249AA	Human	Human	Homo sapiens; human	2022	Europe	United Kingdom		Public Health England	PRJNA248792	SRP042645	SAMN29804033	SRS13962392	P
SAL_WC0830AA_AS	SRR21066578;ILLUMINA;Paired;;SRX17081710;;;SRA	SAL_NB6724AA	Human	Human	Homo sapiens; human	2022	Europe	United Kingdom		Public Health England	PRJNA248792	SRP042645	SAMN30323742	SRS14662883	P
SAL_WC2750AA_AS	SRR21205335;ILLUMINA;Paired;;SRX17216121;;;SRA	SAL_NB8562AA	Human	Human	Homo sapiens; human	2022	Europe	United Kingdom		Public Health England	PRJNA248792	SRP042645	SAMN30444813	SRS14783267	P
SAL_ZC3927AA_AS	SRR22929273;ILLUMINA;Paired;;SRX18886621;;;SRA	SAL_QB4044AA	Human	Human	Homo sapiens; human	2022	Europe	United Kingdom		Gastrointestinal Bacteria Reference Unit, Public Health England	PRJNA248792	SRP042645	SAMN32494280	SRS16315838	P
SAL_ZC4754AA_AS	SRR22990961;ILLUMINA;Paired;;SRX18947062;;;SRA	SAL_QB4848AA	Human	Human	Homo sapiens; human	2022	Europe	United Kingdom		Gastrointestinal Bacteria Reference Unit, Public Health England	PRJNA248792	SRP042645	SAMN32604055	SRS16371051	P
SAL_NA6985AA_AS	traces-0egPAkW;ILLUMINA;Paired;;NA;168650482;143;Uploaded	SAL_HA3434AA					Africa	Malawi		Jay Hinton					Q
SAL_NA6993AA_AS	traces-0wBHHJm;ILLUMINA;Paired;;NA;705942952;143;Uploaded	SAL_HA3442AA					Africa	Malawi		Jay Hinton					Q
SAL_NA8609AA_AS	traces-0guWBSa;ILLUMINA;Paired;;NA;1080402960;140;Uploaded	SAL_HA3444AA					Africa	Malawi		Jay Hinton					Q
SAL_UC7496AA_AS	SRR18392431;ILLUMINA;Paired;;SRX14526401;;;SRA	SAL_MB3261AA	Environment	Soil/Dust	Boot sock cooking area		Africa	Malawi	Blantyre	Malawi Liverpool Wellcome Clinical Research Program	PRJNA818086	SRP364965	SAMN26815990	SRS12324186	Q
SAL_UC7498AA_AS	SRR18392433;ILLUMINA;Paired;;SRX14526399;;;SRA	SAL_MB3263AA	Environment	ND/Others	Boot sock bedroom		Africa	Malawi	Blantyre	Malawi Liverpool Wellcome Clinical Research Program	PRJNA818086	SRP364965	SAMN26815988	SRS12324184	Q
SAL_UC7499AA_AS	SRR18392434;ILLUMINA;Paired;;SRX14526398;;;SRA	SAL_MB3264AA	Environment	Animal-related	Boot sock latrine		Africa	Malawi	Blantyre	Malawi Liverpool Wellcome Clinical Research Program	PRJNA818086	SRP364965	SAMN26815987	SRS12324182	Q
SAL_BB3854AA_AS	SRR7286703;ILLUMINA;Paired;;SRX4190243;;;SRA	SAL_QA2223AA	Human	Human	Homo sapiens; human	2015	Europe	United Kingdom		Public Health England	PRJNA248792	SRP042645	SAMN09388712	SRS3401469	Q
SAL_BB7432AA_AS	SRR7358339;ILLUMINA;Paired;;SRX4231411;;;SRA	SAL_QA5981AA	Human	Human	Homo sapiens; human	2015	Europe	United Kingdom		Public Health England	PRJNA248792	SRP042645	SAMN09444284	SRS3430092	Q
SAL_CB2629AA_AS	SRR7458529;ILLUMINA;Paired;;SRX4329007;;;SRA	SAL_RA0801AA	Human	Human	Homo sapiens; human	2016	Europe	United Kingdom		Public Health England	PRJNA248792	SRP042645	SAMN09530906	SRS3491053	Q
SAL_DD0492AA_AS	SRR25878947;ILLUMINA;Paired;;SRX21599467;;;SRA	SAL_TB7706AA	Human	Human	Homo sapiens; human	2022	Europe	United Kingdom		Public Health England	PRJNA248792	SRP042645	SAMN31259989	SRS18773157	Q
SAL_EA6445AA_AS	SRR1969496;ILLUMINA;Paired;;SRX991314;331974144;96;NEW	SAL_BA9177AA	Human	Human	Homo sapiens; human	2014	Europe	United Kingdom	England	Public Health England - Gastrointestinal Bacteria Reference Unit	PRJNA248792	SRP042645	SAMN03479573	SRS906125	Q
SAL_EA7984AA_AS	SRR1965666;ILLUMINA;Paired;;SRX987515;174586420;97;NEW	SAL_CA4271AA	Human	Human	Homo sapiens; human	2014	Europe	United Kingdom	England	Gastrointestinal Bacteria Reference Unit, Public Health England	PRJNA248792	SRP042645	SAMN03475777	SRS902318	Q
SAL_HB5266AA_AS	SRR8325592;ILLUMINA;Paired;;SRX5137409;;;SRA	SAL_UA5308AA	Human	Human	Homo sapiens; human	2018	Europe	United Kingdom		Public Health England	PRJNA248792	SRP042645	SAMN10599974	SRS4149704	Q
SAL_IB1793AA_AS	SRR8441109;ILLUMINA;Paired;;SRX5248444;;;SRA	SAL_UA7408AA	Human	Human	Homo sapiens; human	2018	Europe	United Kingdom		Public Health England	PRJNA248792	SRP042645	SAMN10741934	SRS4250623	Q
SAL_IB7967AA_AS	SRR8514645;ILLUMINA;Paired;;SRX5318261;;;SRA	SAL_VA1368AA	Human	Human	Homo sapiens; human	2019	Europe	United Kingdom		Public Health England	PRJNA248792	SRP042645	SAMN10855037	SRS4314109	Q
SAL_KA1352AA_AS	SRR3048930;ILLUMINA;Paired;;SRX1497880;282194340;97;SRA	SAL_EA7827AA	Human	Human	Homo sapiens; human		Europe	United Kingdom	England	Public Health England	PRJNA248792	SRP042645	SAMN04363175	SRS1219542	Q
SAL_KA2285AA_AS	traces-0POhlfa;ILLUMINA;Paired;;NA;127716240;138;Uploaded	SAL_EA8897AA	Wild Animal	Reptile	Bitis arietans faeces; Puff adder	2015	Europe	United Kingdom		Jay Hinton					Q
SAL_KA2288AA_AS	traces-0clCnYY;ILLUMINA;Paired;;NA;115674736;152;Uploaded	SAL_EA8900AA	Wild Animal	Reptile	Bitis arietans faeces; Puff adder	2015	Europe	United Kingdom		Jay Hinton					Q
SAL_KA2290AA_AS	traces-0GmjuYX;ILLUMINA;Paired;;NA;112240092;138;Uploaded	SAL_EA8902AA	Wild Animal	Reptile	Bitis arietans faeces; Puff adder	2015	Europe	United Kingdom		Jay Hinton					Q
SAL_KB0580AA_AS	SRR8658218;ILLUMINA;Paired;;SRX5455928;;;SRA	SAL_VA9105AA	Human	Human	Homo sapiens; human	2016	Europe	United Kingdom		Public Health England	PRJNA248792	SRP042645	SAMN11043721	SRS4430781	Q
SAL_MB7966AA_AS	SRR9274358;ILLUMINA;Paired;;SRX6044489;;;SRA	SAL_XA4007AA	Human	Human	Homo sapiens; human	2019	Europe	United Kingdom		Public Health England	PRJNA248792	SRP042645	SAMN12023955	SRS4947613	Q
SAL_PB9107AA_AS	SRR10019150;ILLUMINA;Paired;;SRX6756673;;;SRA	SAL_ZA0004AA	Human	Human	Homo sapiens; human	2019	Europe	United Kingdom		Public Health England	PRJNA248792	SRP042645	SAMN12631210	SRS5305623	Q
SAL_VB0258AA_AS	SRR10424309;ILLUMINA;Paired;;SRX7120398;;;SRA	SAL_AB8849AA	Human	Human	Homo sapiens; human	2019	Europe	United Kingdom		Public Health England	PRJNA248792	SRP042645	SAMN13253908	SRS5630429	Q
SAL_VB0520AA_AS	SRR10431703;ILLUMINA;Paired;;SRX7127748;;;SRA	SAL_AB9090AA	Human	Human	Homo sapiens; human	2019	Europe	United Kingdom		Public Health England	PRJNA248792	SRP042645	SAMN13265761	SRS5637159	Q
SAL_XC5435AA_AS	SRR21935006;ILLUMINA;Paired;;SRX17918896;;;SRA	SAL_OB9599AA	Human	Human	Homo sapiens; human	2022	Europe	United Kingdom		Gastrointestinal Bacteria Reference Unit, Public Health England	PRJNA248792	SRP042645	SAMN31320058	SRS15434546	Q
SAL_YC4957AA_AS	SRR22360906;ILLUMINA;Paired;;SRX18331852;;;SRA	SAL_PB7720AA	Human	Human	Homo sapiens; human	2022	Europe	United Kingdom		Gastrointestinal Bacteria Reference Unit, Public Health England	PRJNA248792	SRP042645	SAMN31819585	SRS15820917	Q
SAL_NC9813AA_AS	SRR13953186;ILLUMINA;Paired;;SRX10331938;;;SRA	SAL_GB6929AA	Human	Human	Homo sapiens; stool	2017	North America	Canada		National Microbiology Laboratory	PRJNA543337	SRP199206	SAMN18148528	SRS8451655	R
SAL_OC0129AA_AS	SRR13964533;ILLUMINA;Paired;;SRX10342508;;;SRA	SAL_GB7600AA	Human	Human	Homo sapiens; stool	2017	North America	Canada		National Microbiology Laboratory	PRJNA543337	SRP199206	SAMN18148586	SRS8461709	R
SAL_OC9242AA_AS	SRR14255485;ILLUMINA;Paired;;SRX10617922;;;SRA	SAL_HB4967AA	Human	Human	Homo sapiens; stool	2018	North America	Canada		National Microbiology Laboratory	PRJNA543337	SRP199206	SAMN18742951	SRS8715487	R
SAL_PC1343AA_AS	SRR14338723;ILLUMINA;Paired;;SRX10692653;;;SRA	SAL_HB6413AA	Human	Human	Homo sapiens; stool	2018	North America	Canada		National Microbiology Laboratory	PRJNA543337	SRP199206	SAMN18743332	SRS8784709	R
SAL_DB9676AA_AS	ERR3902671;ILLUMINA;Paired;;ERX3912724;;;Uploaded	SAL_SA5387AA	Human	Human		2002	Europe	Northern Ireland	Northern Ireland	M. Achtman	PRJEB20997	ERP023216	SAMEA6515518	ERS4279940	R
SAL_JC2068AA_AS	traces-0EOHfJv;ILLUMINA;Paired;;NA;;;Uploaded	SAL_EB1050AA	Human	Human		2019	Europe	France		F.X.Weill, Institut Pasteur					S
SAL_JC2070AA_AS	traces-0QoWYNB;ILLUMINA;Paired;;NA;;;Uploaded	SAL_EB1052AA	Human	Human		2019	Europe	France		F.X.Weill, Institut Pasteur					S
SAL_JC2072AA_AS	traces-0SOdGQx;ILLUMINA;Paired;;NA;;;Uploaded	SAL_EB1054AA	Human	Human		2019	Europe	France		F.X.Weill, Institut Pasteur					S
SAL_JC2181AA_AS	traces-0ugMsYw;ILLUMINA;Paired;;NA;;;Uploaded	SAL_EB1121AA	Human	Human		2019	Europe	France		F.X.Weill, Institut Pasteur					S
SAL_JC2213AA_AS	traces-0LavJdF;ILLUMINA;Paired;;NA;;;Uploaded	SAL_EB1153AA	Human	Human		2019	Europe	France		F.X.Weill, Institut Pasteur					S
SAL_JC2226AA_AS	traces-0SuEUYm;ILLUMINA;Paired;;NA;;;Uploaded	SAL_EB1166AA	Human	Human		2020	Europe	France		F.X.Weill, Institut Pasteur					S
SAL_JC2231AA_AS	traces-0yjHABE;ILLUMINA;Paired;;NA;;;Uploaded	SAL_EB1171AA	Human	Human		2020	Europe	France		F.X.Weill, Institut Pasteur					S
SAL_JC2361AA_AS	traces-0GxoVHd;ILLUMINA;Paired;;NA;;;Uploaded	SAL_EB1175AA	Human	Human		2020	Europe	France		F.X.Weill, Institut Pasteur					S
SAL_JC2363AA_AS	traces-0bcUmPx;ILLUMINA;Paired;;NA;;;Uploaded	SAL_EB1177AA	Human	Human		2020	Europe	France		F.X.Weill, Institut Pasteur					S
SAL_JC2367AA_AS	traces-0VfUpYh;ILLUMINA;Paired;;NA;;;Uploaded	SAL_EB1181AA	Human	Human		2020	Europe	France		F.X.Weill, Institut Pasteur					S
SAL_JC2368AA_AS	traces-0oLtVWY;ILLUMINA;Paired;;NA;;;Uploaded	SAL_EB1182AA	Human	Human		2020	Europe	France		F.X.Weill, Institut Pasteur					S
SAL_NC1895AA_AS	traces-0MLoetQ;ILLUMINA;Paired;;NA;;;Uploaded	SAL_GB1466AA	Human	Human		2021	Europe	France		F.X.Weill, Institut Pasteur					S
SAL_NC2168AA_AS	traces-0oeRlmH;ILLUMINA;Paired;;NA;;;Uploaded	SAL_GB1629AA	Human	Human		2021	Europe	France		F.X.Weill, Institut Pasteur					S
SAL_NC6012AA_AS	traces-0ySHrFV;ILLUMINA;Paired;;NA;;;Uploaded	SAL_GB3948AA	Human	Human		2021	Europe	France		F.X.Weill, Institut Pasteur					S
SAL_NC7457AA_AS	traces-0yhrUEn;ILLUMINA;Paired;;NA;;;Uploaded	SAL_GB5118AA	Human	Human		2021	Europe	France		F.X.Weill, Institut Pasteur					S
SAL_NC7458AA_AS	traces-0UFRivd;ILLUMINA;Paired;;NA;;;Uploaded	SAL_GB5119AA	Human	Human		2021	Europe	France		F.X.Weill, Institut Pasteur					S
SAL_PC4764AA_AS	traces-0igkSoP;ILLUMINA;Paired;;NA;;;Uploaded	SAL_HB8882AA	Human	Human		2021	Europe	France		F.X.Weill, Institut Pasteur					S
SAL_RC7156AA_AS	traces-0WTkRCr;ILLUMINA;Paired;;NA;;;Uploaded	SAL_JB5114AA	Human	Human		2021	Europe	France		F.X.Weill, Institut Pasteur					S
SAL_RC7157AA_AS	traces-0sLjBQR;ILLUMINA;Paired;;NA;;;Uploaded	SAL_JB5115AA	Human	Human		2021	Europe	France		F.X.Weill, Institut Pasteur					S
SAL_VC4058AA_AS	traces-0qVLDxH;ILLUMINA;Paired;;NA;;;Uploaded	SAL_NB0192AA	Human	Human		2022	Europe	France		F.X.Weill, Institut Pasteur					S	Yes
SAL_VC6899AA_AS	traces-0TjChdm;ILLUMINA;Paired;;NA;;;Uploaded	SAL_NB2894AA	Human	Human		2022	Europe	France		F.X.Weill, Institut Pasteur					S	Yes
SAL_VC6900AA_AS	traces-0aOGJHM;ILLUMINA;Paired;;NA;;;Uploaded	SAL_NB2895AA	Human	Human		2022	Europe	France		F.X.Weill, Institut Pasteur					S	Yes
SAL_VC7823AA_AS	traces-0yrrWiB;ILLUMINA;Paired;;NA;;;Uploaded	SAL_NB3742AA	Human	Human		2022	Europe	France		F.X.Weill, Institut Pasteur					S	Yes
SAL_VC7863AA_AS	traces-0lhmnjc;ILLUMINA;Paired;;NA;;;Uploaded	SAL_NB3779AA	Human	Human		2022	Europe	France		F.X.Weill, Institut Pasteur					S	Yes
SAL_VC7980AA_AS	traces-0wFYHJM;ILLUMINA;Paired;;NA;;;Uploaded	SAL_NB3896AA	Human	Human		2022	Europe	France		F.X.Weill, Institut Pasteur					S	Yes
SAL_VC7981AA_AS	traces-0GqxsnG;ILLUMINA;Paired;;NA;;;Uploaded	SAL_NB3897AA	Human	Human		2022	Europe	France		F.X.Weill, Institut Pasteur					S	Yes
SAL_VC7982AA_AS	traces-0uVOslk;ILLUMINA;Paired;;NA;;;Uploaded	SAL_NB3898AA	Human	Human		2022	Europe	France		F.X.Weill, Institut Pasteur					S	Yes
SAL_VC8093AA_AS	traces-0NGFwaO;ILLUMINA;Paired;;NA;;;Uploaded	SAL_NB4008AA	Human	Human		2022	Europe	France		F.X.Weill, Institut Pasteur					S	Yes
SAL_VC8094AA_AS	traces-0BzuhRk;ILLUMINA;Paired;;NA;;;Uploaded	SAL_NB4009AA	Human	Human		2022	Europe	France		F.X.Weill, Institut Pasteur					S	Yes
SAL_VC8095AA_AS	traces-0iuusPV;ILLUMINA;Paired;;NA;;;Uploaded	SAL_NB4010AA	Human	Human		2022	Europe	France		F.X.Weill, Institut Pasteur					S	Yes
SAL_VC8096AA_AS	traces-0PrNsyn;ILLUMINA;Paired;;NA;;;Uploaded	SAL_NB4011AA	Human	Human		2022	Europe	France		F.X.Weill, Institut Pasteur					S	Yes
SAL_VC8228AA_AS	traces-0BJqRgy;ILLUMINA;Paired;;NA;;;Uploaded	SAL_NB4137AA	Human	Human		2022	Europe	France		F.X.Weill, Institut Pasteur					S	Yes
SAL_VC8280AA_AS	traces-0CihoPq;ILLUMINA;Paired;;NA;;;Uploaded	SAL_NB4189AA	Human	Human		2022	Europe	France		F.X.Weill, Institut Pasteur					S	Yes
SAL_VC8594AA_AS	traces-0fgldgs;ILLUMINA;Paired;;NA;;;Uploaded	SAL_NB5306AA	Human	Human		2022	Europe	France		F.X.Weill, Institut Pasteur					S	Yes
SAL_VC8595AA_AS	traces-0MaMwBe;ILLUMINA;Paired;;NA;;;Uploaded	SAL_NB5307AA	Human	Human		2022	Europe	France		F.X.Weill, Institut Pasteur					S	Yes
SAL_WC0293AA_AS	traces-0GzuXYD;ILLUMINA;Paired;;NA;;;Uploaded	SAL_NB6206AA	Human	Human		2022	Europe	France		F.X.Weill, Institut Pasteur					S	Yes
SAL_WC0651AA_AS	traces-0TVHHzD;ILLUMINA;Paired;;NA;;;Uploaded	SAL_NB6562AA	Human	Human		2022	Europe	France		F.X.Weill, Institut Pasteur					S	Yes
SAL_WC0750AA_AS	traces-0jYRbyS;ILLUMINA;Paired;;NA;;;Uploaded	SAL_NB6650AA	Human	Human		2022	Europe	France		F.X.Weill, Institut Pasteur					S	Yes
SAL_WC1160AA_AS	traces-0cijcSJ;ILLUMINA;Paired;;NA;;;Uploaded	SAL_NB7054AA	Human	Human		2022	Europe	France		F.X.Weill, Institut Pasteur					S	Yes
SAL_WC1513AA_AS	traces-0MkNGGN;ILLUMINA;Paired;;NA;;;Uploaded	SAL_NB7746AA	Human	Human		2022	Europe	France		F.X.Weill, Institut Pasteur					S	Yes
SAL_WC1629AA_AS	traces-0vWhpRb;ILLUMINA;Paired;;NA;;;Uploaded	SAL_NB8035AA	Human	Human		2022	Europe	France		F.X.Weill, Institut Pasteur					S	Yes
SAL_WC3465AA_AS	traces-0FwGriQ;ILLUMINA;Paired;;NA;;;Uploaded	SAL_NB9270AA	Human			2022	Europe	France		F.X.Weill, Institut Pasteur					S	Yes
SAL_WC4013AA_AS	traces-0uudvCu;ILLUMINA;Paired;;NA;;;Uploaded	SAL_NB9610AA	Human			2022	Europe	France		F.X.Weill, Institut Pasteur					S	Yes
SAL_WC4557AA_AS	traces-0XTtoJi;ILLUMINA;Paired;;NA;;;Uploaded	SAL_NB9892AA	Human			2022	Europe	France		F.X.Weill, Institut Pasteur					S	Yes
SAL_WC5125AA_AS	traces-0GOpnDG;ILLUMINA;Paired;;NA;;;Uploaded	SAL_OB0428AA	Human			2022	Europe	France		F.X.Weill, Institut Pasteur					S	Yes
SAL_WC5126AA_AS	traces-0QGvKyo;ILLUMINA;Paired;;NA;;;Uploaded	SAL_OB0429AA	Human			2022	Europe	France		F.X.Weill, Institut Pasteur					S	Yes
SAL_WC5127AA_AS	traces-0feBXOJ;ILLUMINA;Paired;;NA;;;Uploaded	SAL_OB0430AA	Human			2022	Europe	France		F.X.Weill, Institut Pasteur					S	Yes
SAL_WC6564AA_AS	traces-0ZynHQy;ILLUMINA;Paired;;NA;;;Uploaded	SAL_OB1867AA	Human			2022	Europe	France		F.X.Weill, Institut Pasteur					S	Yes
SAL_WC8266AA_AS	traces-0etDuvu;ILLUMINA;Paired;;NA;;;Uploaded	SAL_OB3369AA	Human			2022	Europe	France		F.X.Weill, Institut Pasteur					S	Yes
SAL_WC8290AA_AS	traces-0IFzqae;ILLUMINA;Paired;;NA;;;Uploaded	SAL_OB3393AA	Human			2022	Europe	France		F.X.Weill, Institut Pasteur					S	Yes
SAL_WC9326AA_AS	traces-0HHFmgU;ILLUMINA;Paired;;NA;;;Uploaded	SAL_OB4405AA	Human			2022	Europe	France		F.X.Weill, Institut Pasteur					S	Yes
SAL_WC9629AA_AS	traces-0NRqgzn;ILLUMINA;Paired;;NA;;;Uploaded	SAL_OB4677AA	Human			2022	Europe	France		F.X.Weill, Institut Pasteur					S	Yes
SAL_XC2108AA_AS	traces-0jHqSng;ILLUMINA;Paired;;NA;;;Uploaded	SAL_OB6970AA	Human			2022	Europe	France		F.X.Weill, Institut Pasteur					S	Yes
SAL_XC2109AA_AS	traces-0dTvOwx;ILLUMINA;Paired;;NA;;;Uploaded	SAL_OB6971AA	Human			2022	Europe	France		F.X.Weill, Institut Pasteur					S	Yes
SAL_XC3306AA_AS	traces-0lDmYFu;ILLUMINA;Paired;;NA;;;Uploaded	SAL_OB8167AA	Human			2022	Europe	France		F.X.Weill, Institut Pasteur					S	Yes
SAL_XC5103AA_AS	traces-0dPgcAz;ILLUMINA;Paired;;NA;;;Uploaded	SAL_OB9267AA	Human			2022	Europe	France		F.X.Weill, Institut Pasteur					S	Yes
SAL_XC8519AA_AS	traces-0OTtyYZ;ILLUMINA;Paired;;NA;;;Uploaded	SAL_PB2088AA	Human			2022	Europe	France		F.X.Weill, Institut Pasteur					S	Yes
SAL_XC8681AA_AS	traces-0ObFssw;ILLUMINA;Paired;;NA;;;Uploaded	SAL_PB2258AA	Human			2022	Europe	France		F.X.Weill, Institut Pasteur					S	Yes
SAL_YC1213AA_AS	traces-0mviEAk;ILLUMINA;Paired;;NA;;;Uploaded	SAL_PB4811AA	Human			2022	Europe	France		F.X.Weill, Institut Pasteur					S	Yes
SAL_YC1282AA_AS	traces-0RJOCFp;ILLUMINA;Paired;;NA;;;Uploaded	SAL_PB4880AA	Human			2022	Europe	France		F.X.Weill, Institut Pasteur					S	Yes
SAL_YC4642AA_AS	traces-0owEmtE;ILLUMINA;Paired;;NA;;;Uploaded	SAL_PB7413AA	Human			2022	Europe	France		F.X.Weill, Institut Pasteur					S	Yes
SAL_PC8270AA_AS	ERR4832928;ILLUMINA;Paired;219;ERX4702888;;;SRA	SAL_IB1458AA	Human	Human	Homo sapiens; bile	2019	Europe	Germany		ROBERT KOCH INSTITUTE	PRJEB41165	ERP124901	SAMEA7540939	ERS5297392	S
SAL_DB9575AA_AS	ERR3902111;ILLUMINA;Paired;;ERX3912164;;;Uploaded	SAL_SA5477AA	Human	Human		2004	Europe	Ireland		M. Achtman	PRJEB20997	ERP023216	SAMEA6515055	ERS4279477	S
SAL_RA0540AA_AS	ERR1890406;ILLUMINA;Paired;500;ERX1950904;299598544;98;SRA	SAL_IA9642AA	Human	Human	Homo sapiens; human	2017	Europe	Ireland		University Hospital Galway	PRJEB18998	ERP020979	SAMEA103924598	ERS1613766	S
SAL_TA0640AA_AS	ERR1988390;ILLUMINA;Paired;500;ERX2048655;444423140;98;SRA	SAL_JA6707AA	Human	Human	Homo sapiens; human	2017	Europe	Ireland		University Hospital Galway	PRJEB18998	ERP020979	SAMEA104084179	ERS1748072	S
SAL_TA0643AA_AS	ERR1988393;ILLUMINA;Paired;500;ERX2048658;351514548;99;SRA	SAL_JA6704AA	Human	Human	Homo sapiens; human	2017	Europe	Ireland		University Hospital Galway	PRJEB18998	ERP020979	SAMEA104084182	ERS1748075	S
SAL_TC5902AA_AS	traces-0DrIsov;ILLUMINA;Paired;;NA;;;Uploaded	SAL_LB2534AA	Human	Human		2018	Europe	Poland		T.Wo�kowicz					S
SAL_TC5903AA_AS	traces-0UBwroX;ILLUMINA;Paired;;NA;;;Uploaded	SAL_LB2535AA	Human	Human		2018	Europe	Poland		T.Wo�kowicz					S
SAL_TC5914AA_AS	traces-0MdRIqX;ILLUMINA;Paired;;NA;;;Uploaded	SAL_LB2546AA	Human	Human		2018	Europe	Poland		T.Wo�kowicz					S
SAL_TC6209AA_AS	traces-0QdPPho;ILLUMINA;Paired;;NA;;;Uploaded	SAL_LB2753AA	Human	Human		2019	Europe	Poland		T.Wo�kowicz					S
SAL_TC6229AA_AS	traces-0KZkxtV;ILLUMINA;Paired;;NA;;;Uploaded	SAL_LB2773AA	Human	Human		2019	Europe	Poland		T.Wo�kowicz					S
SAL_TC6238AA_AS	traces-0AEKDQz;ILLUMINA;Paired;;NA;;;Uploaded	SAL_LB2782AA	Human	Human		2019	Europe	Poland		T.Wo�kowicz					S
SAL_TC6241AA_AS	traces-0QqjvFZ;ILLUMINA;Paired;;NA;;;Uploaded	SAL_LB2785AA	Human	Human		2019	Europe	Poland		T.Wo�kowicz					S
SAL_TC6635AA_AS	traces-0XwtHmr;ILLUMINA;Paired;;NA;;;Uploaded	SAL_LB3150AA	Human	Human		2019	Europe	Poland		T.Wo�kowicz					S
SAL_BB0726AA_AS	SRR7221415;ILLUMINA;Paired;;SRX4127948;;;SRA	SAL_PA9001AA	Human	Human	Homo sapiens; human	2016	Europe	United Kingdom		Public Health England	PRJNA248792	SRP042645	SAMN09267104	SRS3342402	S
SAL_BB3994AA_AS	SRR7286870;ILLUMINA;Paired;;SRX4190410;;;SRA	SAL_QA2085AA	Human	Human	Homo sapiens; human	2018	Europe	United Kingdom		Public Health England	PRJNA248792	SRP042645	SAMN09388852	SRS3401635	S
SAL_BB7314AA_AS	SRR7351574;ILLUMINA;Paired;;SRX4224797;;;SRA	SAL_QA5039AA	Human	Human	Homo sapiens; human	2018	Europe	United Kingdom		Public Health England	PRJNA248792	SRP042645	SAMN09435073	SRS3424874	S
SAL_CB1607AA_AS	SRR7450762;ILLUMINA;Paired;;SRX4321271;;;SRA	SAL_RA0001AA	Human	Human	Homo sapiens; human	2017	Europe	United Kingdom		Public Health England	PRJNA248792	SRP042645	SAMN09515957	SRS3483740	S
SAL_EB3939AA_AS	SRR7879491;ILLUMINA;Paired;;SRX4718134;;;SRA	SAL_SA7502AA	Human	Human	Homo sapiens; human	2018	Europe	United Kingdom		Public Health England	PRJNA248792	SRP042645	SAMN10094051	SRS3803656	S
SAL_EB4016AA_AS	SRR7884691;ILLUMINA;Paired;;SRX4722418;;;SRA	SAL_SA7754AA	Human	Human	Homo sapiens; human	2018	Europe	United Kingdom		Public Health England	PRJNA248792	SRP042645	SAMN10097585	SRS3807475	S
SAL_IB7997AA_AS	SRR8514762;ILLUMINA;Paired;;SRX5318353;;;SRA	SAL_VA1338AA	Human	Human	Homo sapiens; human	2018	Europe	United Kingdom		Public Health England	PRJNA248792	SRP042645	SAMN10855060	SRS4314200	S
SAL_KA8054AA_AS	SRR3321712;ILLUMINA;Paired;;SRX1674356;422823000;97;SRA	SAL_FA4682AA	Human	Human	Homo sapiens; human	2015	Europe	United Kingdom		Public Health England	PRJNA248792	SRP042645	SAMN04600166	SRS1371187	S
SAL_KC0926AA_AS	SRR12655764;ILLUMINA;Paired;;SRX9136950;;;SRA	SAL_EB3624AA	Human	Human	Homo sapiens; human	2020	Europe	United Kingdom		Public Health England	PRJNA248792	SRP042645	SAMN16186542	SRS7378875	S
SAL_KC7264AA_AS	SRR12770129;ILLUMINA;Paired;;SRX9240736;;;SRA	SAL_EB6527AA	Human	Human	Homo sapiens; human	2019	Europe	United Kingdom		Public Health England	PRJNA248792	SRP042645	SAMN16364266	SRS7473791	S
SAL_QA2787AA_AS	SRR5216281;ILLUMINA;Paired;;SRX2526492;402480708;98;SRA	SAL_IA3021AA	Human	Human	Homo sapiens; human	2016	Europe	United Kingdom		Public Health England	PRJNA248792	SRP042645	SAMN06278682	SRS1947356	S
SAL_RC4970AA_AS	SRR15843265;ILLUMINA;Paired;;SRX12134617;;;SRA	SAL_JB3433AA	Human	Human	Homo sapiens; human	2021	Europe	United Kingdom		Public Health England	PRJNA248792	SRP042645	SAMN21387137	SRS10114352	S
SAL_RC5006AA_AS	SRR15843307;ILLUMINA;Paired;;SRX12134659;;;SRA	SAL_JB3397AA	Human	Human	Homo sapiens; human	2021	Europe	United Kingdom		Public Health England	PRJNA248792	SRP042645	SAMN21387181	SRS10114393	S
SAL_VC5917AA_AS	SRR19901559;ILLUMINA;Paired;;SRX15944406;;;SRA	SAL_NB1852AA	Human	Human	Homo sapiens; human	2022	Europe	United Kingdom		Public Health England	PRJNA248792	SRP042645	SAMN29421287	SRS13631383	S
SAL_XA7296AA_AS	traces-0MPpCZQ;ILLUMINA;Paired;;NA;204571360;280;Uploaded	SAL_NA0768AA					Europe	United Kingdom	Scotland	D. Brown (Scotland)					S
SAL_ZC7193AA_AS	SRR23130359;ILLUMINA;Paired;;SRX19081251;;;SRA	SAL_QB7153AA	Human	Human	Homo sapiens; human	2023	Europe	United Kingdom		Gastrointestinal Bacteria Reference Unit, Public Health England	PRJNA248792	SRP042645	SAMN32801469	SRS16496194	S
SAL_DD9914AA_AS	SRR26388565;ILLUMINA;Paired;;SRX22094678;;;SRA	SAL_UB7007AA	Human	Human	Homo sapiens; FAECES	2020	Oceania	Australia	Victoria	Microbiological Diagnostic Unit Public Health Laboratory	PRJNA857539	SRP399759	SAMN37819768	SRS19160566	singleton
SAL_DB9709AA_AS	ERR3901952;ILLUMINA;Paired;;ERX3912005;;;Uploaded	SAL_SA5356AA	Wild Animal	Reptile	Snake	2001	Europe	Austria		M. Achtman	PRJEB20997	ERP023216	SAMEA6515560	ERS4279982	singleton	Yes
SAL_NC8803AA_AS	traces-0PBxiKH;ILLUMINA;Paired;;NA;;;Uploaded	SAL_GB6396AA	Human	Human		1966	Africa	Cameroon		F.X.Weill, Institut Pasteur					singleton
SAL_EA5834AA_AS	SRR1976186;ILLUMINA;Paired;;SRX994768;261422376;237;NEW,SRR1976185;LS454;Single;;SRX994703;;;NEW	SAL_BA7389AA	Livestock	Swine	Sus scrofa; cecal content	2002	North America	Canada	Ontario	Laboratory for Foodborne Zoonoses	PRJNA177214	SRP057148	SAMN03470768	SRS909191	singleton	Yes
SAL_HC5143AA_AS	GCF_004768645;Complete Genome;;;;;;Complete Genome,SRR8848722;OXFORD_NANOPORE;Single;;SRX5636407;;;SRA,SRR8848723;OXFORD_NANOPORE;Single;;SRX5636411;;;SRA,SRR5055233;ILLUMINA;Paired;;SRX2376047;283054736;296;SRA	SAL_HA5203AA	Human	Human	Homo sapiens		North America	Canada		Public Health Agency Of Canada	PRJNA353625	SRP093623	SAMN06030204	SRS1819089	singleton
SAL_MC8317AA_AS	SRR13497661;ILLUMINA;Paired;;SRX9909580;;;SRA	SAL_FB8157AA	Human	Human	Homo sapiens	2012	North America	Canada		National Microbiology Laboratory	PRJNA543337	SRP199206	SAMN17257886	SRS8087807	singleton
SAL_MC8322AA_AS	SRR13497656;ILLUMINA;Paired;;SRX9909585;;;SRA	SAL_FB8152AA	Human	Human	Homo sapiens	2012	North America	Canada		National Microbiology Laboratory	PRJNA543337	SRP199206	SAMN17257887	SRS8087812	singleton
SAL_MC8328AA_AS	SRR13497649;ILLUMINA;Paired;;SRX9909592;;;SRA	SAL_FB8146AA	Human	Human	Homo sapiens	2012	North America	Canada		National Microbiology Laboratory	PRJNA543337	SRP199206	SAMN17257878	SRS8087819	singleton
SAL_OA1544AA_AS	SRR5055549;ILLUMINA;Paired;;SRX2376344;258657824;296;SRA	SAL_HA5034AA	Human	Human	Homo sapiens		North America	Canada		Public Health Agency Of Canada	PRJNA353625	SRP093623	SAMN06030266	SRS1819382	singleton
SAL_OA1555AA_AS	SRR5055564;ILLUMINA;Paired;;SRX2376359;474873176;292;SRA	SAL_HA5019AA	Human	Human	Homo sapiens		North America	Canada		Public Health Agency Of Canada	PRJNA353625	SRP093623	SAMN06030240	SRS1819396	singleton
SAL_OA5296AA_AS	SRR5055567;ILLUMINA;Paired;;SRX2376362;436126400;296;SRA	SAL_HA5016AA	Human	Human	Homo sapiens		North America	Canada		Public Health Agency Of Canada	PRJNA353625	SRP093623	SAMN06030263	SRS1819400	singleton
SAL_OC7706AA_AS	SRR14216043;ILLUMINA;Paired;;SRX10582501;;;SRA	SAL_HB4323AA	Human	Human	Homo sapiens; stool	2018	North America	Canada		National Microbiology Laboratory	PRJNA543337	SRP199206	SAMN18673267	SRS8686639	singleton
SAL_QC0283AA_AS	SRR14852589;ILLUMINA;Paired;;SRX11171154;;;SRA	SAL_IB2970AA	Human	Human	Homo sapiens	2012	North America	Canada		National Microbiology Laboratory	PRJNA543337	SRP199206	SAMN18975869	SRS9229482	singleton
SAL_WB8398AA_AS	ERR4401370;ILLUMINA;Paired;;ERX4343681;;;Uploaded	SAL_BB5180AA				2001	North America	Canada		M. Achtman	PRJEB39546	ERP123079	SAMEA7114863	ERS4875409	singleton	Yes
SAL_NC8797AA_AS	traces-0rHTDVk;ILLUMINA;Paired;;NA;;;Uploaded	SAL_GB6389AA	Human	Human		1974	Africa	Chad		F.X.Weill, Institut Pasteur					singleton
SAL_NC8798AA_AS	traces-0JrrYpG;ILLUMINA;Paired;;NA;;;Uploaded	SAL_GB6391AA	Wild Animal	Reptile	lizard	1965	Africa	Chad		F.X.Weill, Institut Pasteur					singleton
SAL_NC8802AA_AS	traces-0KiAmxg;ILLUMINA;Paired;;NA;;;Uploaded	SAL_GB6395AA	Wild Animal	Reptile	varan	1966	Africa	Chad		F.X.Weill, Institut Pasteur					singleton
SAL_EA2973AA_AS	SRR2173965;ILLUMINA;Paired;500;SRX1158406;508730950;175;NEW,SRR4429018;ILLUMINA;Paired;500;SRX2250511;;;SRA	SAL_BA0960AA	Aquatic Animal	Shellfish	frozen headless shell on shrimp	2003	Asia	China		FDA/CFSAN	PRJNA186035	SRP018785	SAMN02843800	SRS1039455	singleton
SAL_FA6027AA_AS	SRR1055753;ILLUMINA;Paired;500;SRX396617;471681888;226;NEW	SAL_EA0395AA	Aquatic Animal	Fish	frozen gutted and scaled tilapia	2010	Asia	China		Food and Drug Administration - Center for Food Safety and Applied Nutrition (US)	PRJNA186035	SRP018785	SAMN02344811	SRS517603	singleton
SAL_IC0000AA_AS	SRR12011324;ILLUMINA;Paired;;SRX8544064;;;SRA	SAL_DB4245AA	Food	ND/Others	food	2009	Asia	China		University of New South Wales	PRJNA639393	SRP267264	SAMN15234812	SRS6838751	singleton
SAL_IC0716AA_AS	traces-0YwFUkI;ILLUMINA;Paired;;NA;;;Uploaded	SAL_DB4937AA	Poultry	Poultry	Chicken	2010	Asia	China	Sichuan	wencheng Zhang					singleton	Yes
SAL_IC0723AA_AS	traces-0ToHfpE;ILLUMINA;Paired;;NA;;;Uploaded	SAL_DB4944AA	Poultry	Poultry	Chicken	2010	Asia	China	Sichuan	wencheng Zhang					singleton	Yes
SAL_IC3553AA_AS	traces-0HIeJus;ILLUMINA;Paired;;NA;;;Uploaded	SAL_DB6441AA	Poultry	Poultry	Chicken	2010	Asia	China	Fujian	wencheng Zhang					singleton	Yes
SAL_IC3769AA_AS	traces-0ISiSOW;ILLUMINA;Paired;;NA;;;Uploaded	SAL_DB6611AA	Food	Food	Infant Nutrition Rice Formula	2008	Asia	China	Henan	wencheng Zhang					singleton
SAL_WB9557AA_AS	ERR3604625;ILLUMINA;Paired;150;ERX3600150;;;SRA	SAL_BB6686AA	Poultry	Poultry	chicken; chicken	2018	Asia	China		YANGZHOU UNIVERSITY	PRJEB34962	ERP117949	SAMEA6100938	ERS3901623	singleton
SAL_SC7288AA_AS	traces-0GyTqId;ILLUMINA;Paired;;NA;;;Uploaded	SAL_KB4313AA	Poultry	Environment	Boot swab (Gallus gallus domesticus)	2018	South America	Ecuador	Pichincha	UNIETAR					singleton
SAL_JC2037AA_AS	traces-0ZhAhoU;ILLUMINA;Paired;;NA;;;Uploaded,traces-0bBNaGm;ILLUMINA;Paired;;NA;;;Uploaded	SAL_EB1014AA	Human	Human		2019	Europe	France		F.X.Weill, Institut Pasteur					singleton
SAL_JC2039AA_AS	traces-0bPRiWD;ILLUMINA;Paired;;NA;;;Uploaded	SAL_EB1022AA	Human	Human		2019	Europe	France		F.X.Weill, Institut Pasteur					singleton
SAL_JC2045AA_AS	traces-0uqKywc;ILLUMINA;Paired;;NA;;;Uploaded	SAL_EB1028AA	Human	Human		2019	Europe	France		F.X.Weill, Institut Pasteur					singleton
SAL_JC2052AA_AS	traces-0QODizf;ILLUMINA;Paired;;NA;;;Uploaded	SAL_EB1035AA	Human	Human		2019	Europe	France		F.X.Weill, Institut Pasteur					singleton
SAL_JC2055AA_AS	traces-0jbWDrV;ILLUMINA;Paired;;NA;;;Uploaded	SAL_EB1038AA	Human	Human		2019	Europe	France		F.X.Weill, Institut Pasteur					singleton
SAL_JC2056AA_AS	traces-0hUsYDr;ILLUMINA;Paired;;NA;;;Uploaded	SAL_EB1039AA	Human	Human		2019	Europe	France		F.X.Weill, Institut Pasteur					singleton
SAL_JC2057AA_AS	traces-0BFiBxV;ILLUMINA;Paired;;NA;;;Uploaded	SAL_EB1040AA	Human	Human		2019	Europe	France		F.X.Weill, Institut Pasteur					singleton
SAL_JC2069AA_AS	traces-0zKTFZn;ILLUMINA;Paired;;NA;;;Uploaded	SAL_EB1051AA	Human	Human		2019	Europe	France		F.X.Weill, Institut Pasteur					singleton
SAL_JC2071AA_AS	traces-0lDWDXa;ILLUMINA;Paired;;NA;;;Uploaded	SAL_EB1053AA	Human	Human		2019	Europe	France		F.X.Weill, Institut Pasteur					singleton
SAL_JC2132AA_AS	traces-0QNLVRC;ILLUMINA;Paired;;NA;;;Uploaded	SAL_EB1072AA	Human	Human		2019	Europe	France		F.X.Weill, Institut Pasteur					singleton
SAL_JC2146AA_AS	traces-0wFeplZ;ILLUMINA;Paired;;NA;;;Uploaded	SAL_EB1086AA	Human	Human		2019	Europe	France		F.X.Weill, Institut Pasteur					singleton
SAL_JC2179AA_AS	traces-0iIGguI;ILLUMINA;Paired;;NA;;;Uploaded	SAL_EB1119AA	Human	Human		2019	Europe	France		F.X.Weill, Institut Pasteur					singleton
SAL_JC2197AA_AS	traces-0alDBGm;ILLUMINA;Paired;;NA;;;Uploaded	SAL_EB1137AA	Human	Human		2019	Europe	France		F.X.Weill, Institut Pasteur					singleton
SAL_JC2220AA_AS	traces-0NJtAfC;ILLUMINA;Paired;;NA;;;Uploaded	SAL_EB1160AA	Human	Human		2020	Europe	France		F.X.Weill, Institut Pasteur					singleton
SAL_JC2225AA_AS	traces-0hmLwcs;ILLUMINA;Paired;;NA;;;Uploaded	SAL_EB1165AA	Human	Human		2020	Europe	France		F.X.Weill, Institut Pasteur					singleton
SAL_JC2366AA_AS	traces-0plUWJO;ILLUMINA;Paired;;NA;;;Uploaded	SAL_EB1180AA	Human	Human		2020	Europe	France		F.X.Weill, Institut Pasteur					singleton
SAL_JC2370AA_AS	traces-0BgilAk;ILLUMINA;Paired;;NA;;;Uploaded	SAL_EB1184AA	Human	Human		2020	Europe	France		F.X.Weill, Institut Pasteur					singleton
SAL_JC2372AA_AS	traces-0OYBNBX;ILLUMINA;Paired;;NA;;;Uploaded	SAL_EB1186AA	Human	Human		2020	Europe	France		F.X.Weill, Institut Pasteur					singleton
SAL_KC2451AA_AS	traces-0SjaNci;ILLUMINA;Paired;;NA;;;Uploaded	SAL_EB4230AA	Human	Human		2020	Europe	France		F.X.Weill, Institut Pasteur					singleton	Yes
SAL_MC7020AA_AS	traces-0qrucJT;ILLUMINA;Paired;;NA;;;Uploaded	SAL_FB7126AA	Human	Human		2016	Europe	France		F.X.Weill, Institut Pasteur					singleton	Yes
SAL_MC7023AA_AS	traces-0VfyFMq;ILLUMINA;Paired;;NA;;;Uploaded	SAL_FB7129AA	Human	Human		2016	Europe	France		F.X.Weill, Institut Pasteur					singleton
SAL_MC7026AA_AS	traces-0sfrDcs;ILLUMINA;Paired;;NA;;;Uploaded	SAL_FB7132AA	Human	Human		2016	Europe	France		F.X.Weill, Institut Pasteur					singleton
SAL_MC7031AA_AS	traces-0gxYqUP;ILLUMINA;Paired;;NA;;;Uploaded	SAL_FB7137AA	Human	Human		2016	Europe	France		F.X.Weill, Institut Pasteur					singleton
SAL_MC7034AA_AS	traces-0tzkwXJ;ILLUMINA;Paired;;NA;;;Uploaded	SAL_FB7140AA	Human	Human		2017	Europe	France		F.X.Weill, Institut Pasteur					singleton
SAL_MC7037AA_AS	traces-0vBmMxC;ILLUMINA;Paired;;NA;;;Uploaded	SAL_FB7143AA	Human	Human		2017	Europe	France		F.X.Weill, Institut Pasteur					singleton
SAL_MC7038AA_AS	traces-0eGcGpC;ILLUMINA;Paired;;NA;;;Uploaded	SAL_FB7144AA	Human	Human		2017	Europe	France		F.X.Weill, Institut Pasteur					singleton
SAL_MC7041AA_AS	traces-0bNhlgj;ILLUMINA;Paired;;NA;;;Uploaded	SAL_FB7147AA	Human	Human		2017	Europe	France		F.X.Weill, Institut Pasteur					singleton
SAL_MC7049AA_AS	traces-0ihulkn;ILLUMINA;Paired;;NA;;;Uploaded	SAL_FB7155AA	Human	Human		2017	Europe	France		F.X.Weill, Institut Pasteur					singleton
SAL_MC7052AA_AS	traces-0WJQFen;ILLUMINA;Paired;;NA;;;Uploaded	SAL_FB7158AA	Human	Human		2017	Europe	France		F.X.Weill, Institut Pasteur					singleton
SAL_MC7058AA_AS	traces-0RMCHlF;ILLUMINA;Paired;;NA;;;Uploaded	SAL_FB7164AA	Human	Human		2017	Europe	France		F.X.Weill, Institut Pasteur					singleton
SAL_MC7059AA_AS	traces-0SnLGRE;ILLUMINA;Paired;;NA;;;Uploaded	SAL_FB7165AA	Human	Human		2017	Europe	France		F.X.Weill, Institut Pasteur					singleton
SAL_MC7062AA_AS	traces-0zDvDjN;ILLUMINA;Paired;;NA;;;Uploaded	SAL_FB7168AA	Human	Human		2017	Europe	France		F.X.Weill, Institut Pasteur					singleton
SAL_MC7064AA_AS	traces-0rFcBoQ;ILLUMINA;Paired;;NA;;;Uploaded	SAL_FB7170AA	Human	Human		2017	Europe	France		F.X.Weill, Institut Pasteur					singleton
SAL_MC7066AA_AS	traces-0StRseD;ILLUMINA;Paired;;NA;;;Uploaded	SAL_FB7172AA	Human	Human		2018	Europe	France		F.X.Weill, Institut Pasteur					singleton
SAL_MC7073AA_AS	traces-0gHGlEn;ILLUMINA;Paired;;NA;;;Uploaded	SAL_FB7179AA	Human	Human		2018	Europe	France		F.X.Weill, Institut Pasteur					singleton
SAL_MC7088AA_AS	traces-0JKkEKB;ILLUMINA;Paired;;NA;;;Uploaded	SAL_FB7194AA	Human	Human		2018	Europe	France		F.X.Weill, Institut Pasteur					singleton
SAL_MC7089AA_AS	traces-0pNUjbX;ILLUMINA;Paired;;NA;;;Uploaded	SAL_FB7195AA	Human	Human		2018	Europe	France		F.X.Weill, Institut Pasteur					singleton
SAL_MC7091AA_AS	traces-0LWbfRY;ILLUMINA;Paired;;NA;;;Uploaded	SAL_FB7197AA	Human	Human		2018	Europe	France		F.X.Weill, Institut Pasteur					singleton
SAL_MC7094AA_AS	traces-0vAQcdh;ILLUMINA;Paired;;NA;;;Uploaded	SAL_FB7200AA	Human	Human		2018	Europe	France		F.X.Weill, Institut Pasteur					singleton
SAL_MC7103AA_AS	traces-0mvRrMA;ILLUMINA;Paired;;NA;;;Uploaded	SAL_FB7209AA	Human	Human		2018	Europe	France		F.X.Weill, Institut Pasteur					singleton
SAL_MC7108AA_AS	traces-0baSCWb;ILLUMINA;Paired;;NA;;;Uploaded	SAL_FB7214AA	Human	Human		2018	Europe	France		F.X.Weill, Institut Pasteur					singleton
SAL_NC2997AA_AS	traces-0zIMWfz;ILLUMINA;Paired;;NA;;;Uploaded	SAL_GB2400AA	Human	Human		2021	Europe	France		F.X.Weill, Institut Pasteur					singleton
SAL_NC5176AA_AS	traces-0PlYkZi;ILLUMINA;Paired;;NA;;;Uploaded	SAL_GB3416AA	Human	Human		2021	Europe	France		F.X.Weill, Institut Pasteur					singleton
SAL_NC8800AA_AS	traces-0hjNNWa;ILLUMINA;Paired;;NA;;;Uploaded	SAL_GB6393AA	Human	Human		1973	Europe	France		F.X.Weill, Institut Pasteur					singleton
SAL_NC8801AA_AS	traces-0ckVgMW;ILLUMINA;Paired;;NA;;;Uploaded	SAL_GB6394AA	Poultry	Poultry	turkey	1974	Europe	France		F.X.Weill, Institut Pasteur					singleton
SAL_NC8804AA_AS	traces-0vvnoGI;ILLUMINA;Paired;;NA;;;Uploaded	SAL_GB6397AA	Human	Human		1973	Europe	France		F.X.Weill, Institut Pasteur					singleton
SAL_NC8805AA_AS	traces-0DJcZMv;ILLUMINA;Paired;;NA;;;Uploaded	SAL_GB6398AA	Human	Human		2003	Europe	France		F.X.Weill, Institut Pasteur					singleton
SAL_NC8806AA_AS	traces-0mImxdM;ILLUMINA;Paired;;NA;;;Uploaded	SAL_GB6399AA	Human	Human		1970	Europe	France		F.X.Weill, Institut Pasteur					singleton
SAL_NC8807AA_AS	traces-0EfcEkZ;ILLUMINA;Paired;;NA;;;Uploaded	SAL_GB6400AA	Poultry	Poultry	turkey	1974	Europe	France		F.X.Weill, Institut Pasteur					singleton
SAL_NC8808AA_AS	traces-0DtKVNv;ILLUMINA;Paired;;NA;;;Uploaded	SAL_GB6401AA	Human	Human		1975	Europe	France		F.X.Weill, Institut Pasteur					singleton
SAL_NC8871AA_AS	traces-0fNZxgl;ILLUMINA;Paired;;NA;;;Uploaded	SAL_GB6459AA	Human	Human		2021	Europe	France		F.X.Weill, Institut Pasteur					singleton
SAL_OC7415AA_AS	traces-0mjaRsz;ILLUMINA;Paired;;NA;;;Uploaded	SAL_HB4062AA	Human	Human		2021	Europe	France		F.X.Weill, Institut Pasteur					singleton
SAL_PC0830AA_AS	traces-0KDUOUI;ILLUMINA;Paired;;NA;;;Uploaded	SAL_HB6122AA	Human	Human		2021	Europe	France		F.X.Weill, Institut Pasteur					singleton
SAL_PC2856AA_AS	traces-0jYeEGU;ILLUMINA;Paired;;NA;;;Uploaded	SAL_HB7887AA	Human	Human		2021	Europe	France		F.X.Weill, Institut Pasteur					singleton
SAL_QC9456AA_AS	traces-0HlyTnq;ILLUMINA;Paired;;NA;;;Uploaded	SAL_IB9271AA	Human	Human		2021	Europe	France		F.X.Weill, Institut Pasteur					singleton
SAL_RC7155AA_AS	traces-0fqTUlG;ILLUMINA;Paired;;NA;;;Uploaded	SAL_JB5113AA	Human	Human		2021	Europe	France		F.X.Weill, Institut Pasteur					singleton
SAL_SC0992AA_AS	traces-0nCyHvp;ILLUMINA;Paired;;NA;;;Uploaded	SAL_JB8917AA	Human	Human		2021	Europe	France		F.X.Weill, Institut Pasteur					singleton
SAL_SC2342AA_AS	traces-0lmRekh;ILLUMINA;Paired;;NA;;;Uploaded	SAL_KB0154AA	Human	Human		2021	Europe	France		F.X.Weill, Institut Pasteur					singleton
SAL_SC2343AA_AS	traces-0ODPnkP;ILLUMINA;Paired;;NA;;;Uploaded	SAL_KB0155AA	Human	Human		2021	Europe	France		F.X.Weill, Institut Pasteur					singleton
SAL_SC9116AA_AS	traces-0YNMlYK;ILLUMINA;Paired;;NA;;;Uploaded	SAL_KB6116AA	Human	Human		2021	Europe	France		F.X.Weill, Institut Pasteur					singleton
SAL_TC0224AA_AS	traces-0qroglc;ILLUMINA;Paired;;NA;;;Uploaded	SAL_KB7126AA	Human	Human		2021	Europe	France		F.X.Weill, Institut Pasteur					singleton
SAL_TC8208AA_AS	traces-0tDuBQp;ILLUMINA;Paired;;NA;;;Uploaded	SAL_LB4382AA	Human	Human		2022	Europe	France		F.X.Weill, Institut Pasteur					singleton
SAL_TC9532AA_AS	traces-0YyaFaa;ILLUMINA;Paired;;NA;;;Uploaded	SAL_LB6468AA	Human	Human		2022	Europe	France		F.X.Weill, Institut Pasteur					singleton
SAL_VC7983AA_AS	traces-0mwuLjc;ILLUMINA;Paired;;NA;;;Uploaded	SAL_NB3899AA	Human	Human		2022	Europe	France		F.X.Weill, Institut Pasteur					singleton	Yes
SAL_VC8057AA_AS	traces-0hkQjAZ;ILLUMINA;Paired;;NA;;;Uploaded	SAL_NB3973AA	Human	Human		2022	Europe	France		F.X.Weill, Institut Pasteur					singleton	Yes
SAL_WC1159AA_AS	traces-0WbGOEe;ILLUMINA;Paired;;NA;;;Uploaded	SAL_NB7053AA	Human	Human		2022	Europe	France		F.X.Weill, Institut Pasteur					singleton	Yes
SAL_WC4547AA_AS	traces-0FtgLzo;ILLUMINA;Paired;;NA;;;Uploaded	SAL_NB9882AA	Human			2022	Europe	France		F.X.Weill, Institut Pasteur					singleton
SAL_XC3255AA_AS	traces-0jekOOO;ILLUMINA;Paired;;NA;;;Uploaded	SAL_OB8116AA	Human			2022	Europe	France		F.X.Weill, Institut Pasteur					singleton
SAL_XC5001AA_AS	traces-0MHtqeR;ILLUMINA;Paired;;NA;;;Uploaded	SAL_OB9165AA	Human			2022	Europe	France		F.X.Weill, Institut Pasteur					singleton
SAL_XC5861AA_AS	traces-0llGlkc;ILLUMINA;Paired;;NA;;;Uploaded	SAL_PB0044AA	Human			2022	Europe	France		F.X.Weill, Institut Pasteur					singleton
SAL_SB8160AA_AS	ERR3581569;ILLUMINA;Paired;500;ERX3578717;;;SRA	SAL_ZA8963AA	Food	ND/Others	food	2018	Europe	Germany		FEDERAL INSTITUTE FOR RISK ASSESSMENT (BFR)	PRJEB31846	ERP114456	SAMEA6058235	ERS3859365	singleton
SAL_WA2186AA_AS	SRR6159201;ILLUMINA;Paired;500;SRX3270838;471171360;240;SRA	SAL_MA0372AA	Environment	Plant	veterinary clinical/research| wild animal; mullein leaves (Folia verbasci)	2009	Europe	Germany		FDA/CFSAN	PRJNA186035	SRP018785	SAMN02846642	SRS2582459	singleton	Yes
SAL_DB9589AA_AS	ERR3902445;ILLUMINA;Paired;;ERX3912498;;;Uploaded	SAL_SA5463AA	Human	Human		2004	Europe	Ireland		M. Achtman	PRJEB20997	ERP023216	SAMEA6515005	ERS4279427	singleton
SAL_KB8627AA_AS	ERR3843968;ILLUMINA;Paired;;ERX3856530;;;Uploaded	SAL_WA2611AA	Human	Human		2008	Europe	Ireland		M. Achtman	PRJEB20997	ERP023216	SAMEA5039063	ERS2850807	singleton
SAL_KB8835AA_AS	ERR3843964;ILLUMINA;Paired;;ERX3856526;;;Uploaded	SAL_WA2361AA	Human	Human		2008	Europe	Ireland		M. Achtman	PRJEB20997	ERP023216	SAMEA5039083	ERS2850827	singleton
SAL_KB9253AA_AS	ERR3902683;ILLUMINA;Paired;;ERX3912736;;;Uploaded	SAL_WA2307AA				2008	Europe	Ireland		M. Achtman	PRJEB20997	ERP023216	SAMEA5038712	ERS2850457	singleton
SAL_QA5866AA_AS	ERR1823931;ILLUMINA;Paired;500;ERX1886435;255714340;98;SRA	SAL_IA5755AA	Human	Human	Homo sapiens; human	2015	Europe	Ireland		University Hospital Galway	PRJEB18998	ERP020979	SAMEA81202918	ERS1546385	singleton
SAL_WB8179AA_AS	ERR4400417;ILLUMINA;Paired;;ERX4342728;;;Uploaded	SAL_BB5388AA	Human	Human	Human, Faeces	2008	Europe	Ireland		M. Achtman	PRJEB39546	ERP123079	SAMEA7113909	ERS4874456	singleton
SAL_EA3237AA_AS	SRR2133328;ILLUMINA;Paired;500;SRX1123695;334938416;251;NEW,SRR5081320;ILLUMINA;Paired;500;SRX2399486;;;SRA	SAL_BA1426AA	Environment	Plant	frozen chopped basil	2004	Asia	Israel		Food and Drug Administration - Center for Food Safety and Applied Nutrition (US)	PRJNA186035	SRP018785	SAMN02843981	SRS1016167	singleton
SAL_MC5899AA_AS	traces-0BWeQSN;ILLUMINA;Paired;;NA;;;Uploaded	SAL_FB6223AA	Human	Human	Stool	1951	Asia	Israel		F.X.Weill, Institut Pasteur					singleton
SAL_UA1237AA_AS	ERR4401052;ILLUMINA;Paired;;ERX4343363;1309192952;151;Uploaded	SAL_KA4317AA	Poultry	Avian	Avian, Poultry	2009	Asia	Jordan		M. Achtman	PRJEB39546	ERP123079	SAMEA7114545	ERS4875091	singleton
SAL_UA1254AA_AS	ERR4401933;ILLUMINA;Paired;;ERX4344244;1222408420;151;Uploaded	SAL_KA4308AA	Poultry	Avian	Avian, Poultry	2009	Asia	Jordan		M. Achtman	PRJEB39546	ERP123079	SAMEA7115427	ERS4875972	singleton
SAL_IC9500AA_AS	SRR12439709;ILLUMINA;Paired;;SRX8934423;;;SRA	SAL_DB9778AA	Wild Animal	Avian	veterinary clinical/research| other animal; avian caeca		North America	Mexico		SENASICA	PRJNA480281	SRP153090	SAMN15803299	SRS7190726	singleton
SAL_JC5215AA_AS	SRR12574602;ILLUMINA;Paired;;SRX9061612;;;SRA	SAL_EB1900AA	Wild Animal	Avian	veterinary clinical/research| other animal; avian caeca		North America	Mexico		SENASICA	PRJNA480281	SRP153090	SAMN15969207	SRS7310776	singleton
SAL_HB2308AA_AS	ERR2808711;ILLUMINA;Paired;125;ERX2815987;;;SRA	SAL_UA3085AA	Poultry	Poultry	Broiler chicken; food	2014	Europe	Netherlands		RIVM - National Institute for Public Health and the Environment	PRJEB28619	ERP110846	SAMEA4895888	ERS2714967	singleton
SAL_DB5711AA_AS	SRR7763462;ILLUMINA;Paired;500;SRX4619079;;;SRA	SAL_SA2980AA	Livestock	Bovine	veterinary clinical/research, cow; stool (Bos taurus)	2012	Africa	Nigeria		FDA Center for Food Safety and Applied Nutrition	PRJNA186036	SRP057169	SAMN07774659	SRS3721863	singleton
SAL_EC7646AA_AS	traces-0VmyBgH;ILLUMINA;Paired;;NA;;;Uploaded	SAL_CB7888AA	Poultry	Avian		2018	Africa	Nigeria	Kaduna	Mark Holmes					singleton
SAL_LA5845AA_AS	SRR1106491;ILLUMINA;Paired;250;SRX425032;526605948;99;SRA	SAL_GA3623AA	Food	Plant	Spinach	2009	Africa	Nigeria		University of California Davis - 100K Genome Project	PRJNA203445	SRP022914	SAMN02368568	SRS528694	singleton
SAL_NB4509AA_AS	traces-0CwXvtL;ILLUMINA;Paired;;NA;;;Uploaded	SAL_XA7517AA	Human	Human	Stool culture	2018	Africa	Nigeria	Kaduna	Mark Holmes					singleton
SAL_NB5232AA_AS	traces-0KtuopM;ILLUMINA;Paired;;NA;;;Uploaded	SAL_XA8130AA	Poultry	Avian	Stool culture	2018	Africa	Nigeria	Kaduna	Mark Holmes					singleton
SAL_NB5278AA_AS	traces-0AKSFeR;ILLUMINA;Paired;;NA;;;Uploaded	SAL_XA8174AA	Poultry	Avian	Faecal sample	2018	Africa	Nigeria	Kaduna	Mark Holmes					singleton
SAL_TA1127AA_AS	SRR5627242;ILLUMINA;Paired;300;SRX2867775;539319588;129;SRA	SAL_JA7461AA	Livestock	Bovine	Bos taurus; cattle stool	2012	Africa	Nigeria		FDA Center for Food Safety and Applied Nutrition	PRJNA186035	SRP018785	SAMN07163928	SRS2238151	singleton
SAL_DB4290AA_AS	ERR3901740;ILLUMINA;Paired;;ERX3911793;;;Uploaded	SAL_SA1962AA	Environment	Environment		2010	Europe	Northern Ireland	Northern Ireland	M. Achtman	PRJEB20997	ERP023216	SAMEA6514591	ERS4279014	singleton
SAL_KB8647AA_AS	ERR3843980;ILLUMINA;Paired;;ERX3856542;;;Uploaded	SAL_WA2588AA	Human	Human		2008	Europe	Northern Ireland	Northern Ireland	M. Achtman	PRJEB20997	ERP023216	SAMEA5038988	ERS2850732	singleton
SAL_XB6530AA_AS	ERR4400936;ILLUMINA;Paired;;ERX4343247;;;Uploaded	SAL_BB8285AA	Human	Human	Human, Faeces	1999	Europe	Northern Ireland	Northern Ireland	M. Achtman	PRJEB39546	ERP123079	SAMEA7114429	ERS4874975	singleton
SAL_XA6493AA_AS	ERR2210645;ILLUMINA;Paired;300;ERX2264998;494951352;98;SRA	SAL_NA0008AA				2015	Europe	Poland		National Institute of Public Health - National Institute of Hygiene	PRJEB23743	ERP105515	SAMEA104413344	ERS2031286	singleton
SAL_IC5222AA_AS	SRR12277410;ILLUMINA;Paired;500;SRX8782295;;;SRA	SAL_DB7398AA	Environment	ND/Others	multi-ingredient; khmeli suneli	2020	Europe	Russia		FDA Center for Food Safety and Applied Nutrition	PRJNA186035	SRP018785	SAMN15588458	SRS7051560	singleton
SAL_AD5318AA_AS	ERR11201730;ILLUMINA;Paired;;ERX10631163;;;Uploaded	SAL_RB5847AA	Human	Human	Stool	2022	Africa	South Africa	KwaZulu-Natal	Anthony Smith, NICD	PRJEB39546	ERP123079	SAMEA112879578	ERS14886166	singleton
SAL_PC7210AA_AS	ERR6806017;ILLUMINA;Paired;;ERX6429610;;;Uploaded	SAL_IB0740AA	Human	Human	Human, Stool	2021	Africa	South Africa	Gauteng	Anthony Smith, NICD	PRJEB39546	ERP123079	SAMEA9966448	ERS7644740	singleton
SAL_QC8189AA_AS	ERR6806203;ILLUMINA;Paired;;ERX6429796;;;Uploaded	SAL_IB8294AA	Human	Human	Human, Stool	2021	Africa	South Africa	Western Cape	Anthony Smith, NICD	PRJEB39546	ERP123079	SAMEA9966634	ERS7644926	singleton
SAL_SC0063AA_AS	ERR7197710;ILLUMINA;Paired;;ERX6767303;;;Uploaded	SAL_JB7986AA	Human	Human	Human, Stool	2021	Africa	South Africa	KwaZulu-Natal	Anthony Smith, NICD	PRJEB39546	ERP123079	SAMEA10558583	ERS8210564	singleton
SAL_TC8542AA_AS	ERR9539430;ILLUMINA;Paired;;ERX9080240;;;Uploaded	SAL_LB5231AA	Human	Human	Stool	2022	Africa	South Africa	Gauteng	Anthony Smith, NICD	PRJEB39546	ERP123079	SAMEA13991926	ERS11592304	singleton
SAL_WC1738AA_AS	ERR10115453;ILLUMINA;Paired;;ERX9652558;;;Uploaded	SAL_NB8304AA	Human	Human	Stool	2021	Africa	South Africa	Western Cape	Anthony Smith, NICD	PRJEB39546	ERP123079	SAMEA110746332	ERS12843856	singleton
SAL_KA6556AA_AS	SRR3286750;ILLUMINA;Paired;500;SRX1657259;560681016;211;SRA	SAL_FA2510AA	Aquatic Animal	Fish	milkfish	2001	Asia	Taiwan		Food and Drug Administration - Center for Food Safety and Applied Nutrition (US)	PRJNA186035	SRP018785	SAMN02844996	SRS1357488	singleton
SAL_IA5623AA_AS	SRR2878480;ILLUMINA;Paired;500;SRX1404231;400115586;251;NEW	SAL_EA4274AA	Aquatic Animal	Fish	frozen yellow tuna	2002	Asia	Thailand		Food and Drug Administration - Center for Food Safety and Applied Nutrition (US)	PRJNA186035	SRP018785	SAMN02843723	SRS1142473	singleton
SAL_AB6394AA_AS	SRR7122393;ILLUMINA;Paired;;SRX4043942;;;SRA	SAL_PA4978AA	Human	Human	Homo sapiens; human	2017	Europe	United Kingdom		Public Health England	PRJNA248792	SRP042645	SAMN09074973	SRS3261380	singleton
SAL_AB9117AA_AS	SRR7184435;ILLUMINA;Paired;;SRX4101208;;;SRA	SAL_PA7803AA	Human	Human	Homo sapiens; human	2017	Europe	United Kingdom		Public Health England	PRJNA248792	SRP042645	SAMN09225646	SRS3317319	singleton
SAL_AC6898AA_AS	SRR11007811;ILLUMINA;Paired;;SRX7668368;;;SRA	SAL_CB1171AA	Human	Human	Homo sapiens; human	2020	Europe	United Kingdom		Public Health England	PRJNA248792	SRP042645	SAMN13977235	SRS6096537	singleton
SAL_BA6028AA_AS	SRR1968650;ILLUMINA;Paired;;SRX990487;361907708;94;Assembled	SAL_CA0652AA	Human	Human	Homo sapiens; human	2014	Europe	United Kingdom	England	Gastrointestinal Bacteria Reference Unit, Public Health England	PRJNA248792	SRP042645	SAMN03478748	SRS905300	singleton
SAL_BB0913AA_AS	SRR7230714;ILLUMINA;Paired;;SRX4137123;;;SRA	SAL_PA9492AA	Human	Human	Homo sapiens; human	2015	Europe	United Kingdom		Public Health England	PRJNA248792	SRP042645	SAMN09276878	SRS3351015	singleton
SAL_BB3260AA_AS	SRR7284303;ILLUMINA;Paired;;SRX4187843;;;SRA	SAL_QA1897AA	Human	Human	Homo sapiens; human	2015	Europe	United Kingdom		Public Health England	PRJNA248792	SRP042645	SAMN09386310	SRS3399217	singleton
SAL_BB3569AA_AS	SRR7285627;ILLUMINA;Paired;;SRX4189167;;;SRA	SAL_QA2506AA	Human	Human	Homo sapiens; human	2016	Europe	United Kingdom		Public Health England	PRJNA248792	SRP042645	SAMN09387778	SRS3400408	singleton
SAL_BB4031AA_AS	SRR7286905;ILLUMINA;Paired;;SRX4190445;;;SRA	SAL_QA2050AA	Human	Human	Homo sapiens; human	2015	Europe	United Kingdom		Public Health England	PRJNA248792	SRP042645	SAMN09388893	SRS3401671	singleton
SAL_BB4500AA_AS	SRR7292939;ILLUMINA;Paired;;SRX4195601;;;SRA	SAL_QA2703AA	Human	Human	Homo sapiens; human	2016	Europe	United Kingdom		Public Health England	PRJNA248792	SRP042645	SAMN09396933	SRS3406357	singleton
SAL_BB5039AA_AS	SRR7299092;ILLUMINA;Paired;;SRX4201526;;;SRA	SAL_QA3235AA	Human	Human	Homo sapiens; human	2017	Europe	United Kingdom		Public Health England	PRJNA248792	SRP042645	SAMN09404404	SRS3411760	singleton
SAL_BB5594AA_AS	SRR7285753;ILLUMINA;Paired;;SRX4189293;;;SRA	SAL_QA2457AA	Human	Human	Homo sapiens; human	2016	Europe	United Kingdom		Public Health England	PRJNA248792	SRP042645	SAMN09387880	SRS3400532	singleton
SAL_BB6861AA_AS	SRR7350774;ILLUMINA;Paired;;SRX4224093;;;SRA	SAL_QA5391AA	Human	Human	Homo sapiens; human	2017	Europe	United Kingdom		Public Health England	PRJNA248792	SRP042645	SAMN09433717	SRS3424226	singleton
SAL_BB6935AA_AS	SRR7350832;ILLUMINA;Paired;;SRX4224151;;;SRA	SAL_QA5333AA	Human	Human	Homo sapiens; human	2015	Europe	United Kingdom		Public Health England	PRJNA248792	SRP042645	SAMN09433772	SRS3424284	singleton
SAL_BB7039AA_AS	SRR7351372;ILLUMINA;Paired;;SRX4224595;;;SRA	SAL_QA5232AA	Human	Human	Homo sapiens; human	2018	Europe	United Kingdom		Public Health England	PRJNA248792	SRP042645	SAMN09434862	SRS3424672	singleton	Yes
SAL_BB7504AA_AS	SRR7358933;ILLUMINA;Paired;;SRX4232005;;;SRA	SAL_QA5909AA	Human	Human	Homo sapiens; human	2018	Europe	United Kingdom		Public Health England	PRJNA248792	SRP042645	SAMN09445204	SRS3430672	singleton	Yes
SAL_BB7850AA_AS	SRR7368885;ILLUMINA;Paired;;SRX4241829;;;SRA	SAL_QA6261AA	Human	Human	Homo sapiens; human	2016	Europe	United Kingdom		Public Health England	PRJNA248792	SRP042645	SAMN09459144	SRS3437739	singleton
SAL_CB0461AA_AS	SRR7439419;ILLUMINA;Paired;;SRX4310147;;;SRA	SAL_QA8815AA	Human	Human	Homo sapiens; human	2016	Europe	United Kingdom		Public Health England	PRJNA248792	SRP042645	SAMN09492505	SRS3466853	singleton
SAL_CB0599AA_AS	SRR7439557;ILLUMINA;Paired;;SRX4310285;;;SRA	SAL_QA8683AA	Human	Human	Homo sapiens; human	2018	Europe	United Kingdom		Public Health England	PRJNA248792	SRP042645	SAMN09494539	SRS3469567	singleton
SAL_CB2663AA_AS	SRR7458563;ILLUMINA;Paired;;SRX4329041;;;SRA	SAL_RA0767AA	Human	Human	Homo sapiens; human	2018	Europe	United Kingdom		Public Health England	PRJNA248792	SRP042645	SAMN09530954	SRS3491087	singleton
SAL_CB3506AA_AS	SRR7468940;ILLUMINA;Paired;;SRX4338708;;;SRA	SAL_RA2723AA	Human	Human	Homo sapiens; human	2016	Europe	United Kingdom		Public Health England	PRJNA248792	SRP042645	SAMN09557562	SRS3499622	singleton
SAL_CB4588AA_AS	SRR7471095;ILLUMINA;Paired;;SRX4340762;;;SRA	SAL_RA2876AA	Human	Human	Homo sapiens; human	2016	Europe	United Kingdom		Public Health England	PRJNA248792	SRP042645	SAMN09601722	SRS3501493	singleton
SAL_CB5772AA_AS	SRR7495593;ILLUMINA;Paired;;SRX4365034;;;SRA	SAL_RA4031AA	Human	Human	Homo sapiens; human	2016	Europe	United Kingdom		Public Health England	PRJNA248792	SRP042645	SAMN09628743	SRS3524534	singleton
SAL_CB9440AA_AS	SRR7523716;ILLUMINA;Paired;;SRX4392263;;;SRA	SAL_RA7157AA	Human	Human	Homo sapiens; human	2017	Europe	United Kingdom		Public Health England	PRJNA248792	SRP042645	SAMN09661802	SRS3548068	singleton
SAL_CB9577AA_AS	SRR7523848;ILLUMINA;Paired;;SRX4392395;;;SRA	SAL_RA7025AA	Human	Human	Homo sapiens; human	2016	Europe	United Kingdom		Public Health England	PRJNA248792	SRP042645	SAMN09661932	SRS3548200	singleton
SAL_CB9676AA_AS	SRR7527848;ILLUMINA;Paired;;SRX4396178;;;SRA	SAL_RA7816AA	Human	Human	Homo sapiens; human	2017	Europe	United Kingdom		Public Health England	PRJNA248792	SRP042645	SAMN09666619	SRS3551359	singleton
SAL_CB9900AA_AS	SRR7533241;ILLUMINA;Paired;;SRX4401179;;;SRA	SAL_RA8125AA	Human	Human	Homo sapiens; human	2016	Europe	United Kingdom		Public Health England	PRJNA248792	SRP042645	SAMN09683543	SRS3555709	singleton
SAL_DD1134AA_AS	SRR25872476;ILLUMINA;Paired;;SRX21593120;;;SRA	SAL_TB8348AA	Human	Human	Homo sapiens; human	2022	Europe	United Kingdom		Public Health England	PRJNA248792	SRP042645	SAMN31096343	SRS18770632	singleton
SAL_EA5925AA_AS	SRR1970244;ILLUMINA;Paired;;SRX992060;454551060;95;NEW	SAL_BA7564AA	Human	Human	Homo sapiens; human	2014	Europe	United Kingdom	England	Public Health England - Gastrointestinal Bacteria Reference Unit	PRJNA248792	SRP042645	SAMN03480320	SRS906920	singleton
SAL_EA6136AA_AS	SRR1969919;ILLUMINA;Paired;;SRX991737;310862970;99;NEW	SAL_BA8215AA	Human	Human	Homo sapiens; human	2014	Europe	United Kingdom	England	Public Health England - Gastrointestinal Bacteria Reference Unit	PRJNA248792	SRP042645	SAMN03479996	SRS906550	singleton
SAL_EA6363AA_AS	SRR1969591;ILLUMINA;Paired;;SRX991409;385502404;98;NEW	SAL_BA8863AA	Human	Human	Homo sapiens; human	2015	Europe	United Kingdom	England	Gastrointestinal Bacteria Reference Unit, Public Health England	PRJNA248792	SRP042645	SAMN03479667	SRS906187	singleton
SAL_EA7316AA_AS	SRR1967711;ILLUMINA;Paired;;SRX989548;271949568;96;NEW	SAL_CA2260AA	Human	Human	Homo sapiens; human	2014	Europe	United Kingdom	England	Gastrointestinal Bacteria Reference Unit, Public Health England	PRJNA248792	SRP042645	SAMN03477801	SRS904315	singleton
SAL_EA7416AA_AS	SRR1967452;ILLUMINA;Paired;;SRX989289;369686592;96;NEW	SAL_CA2519AA	Human	Human	Homo sapiens; human	2014	Europe	United Kingdom	England	Gastrointestinal Bacteria Reference Unit, Public Health England	PRJNA248792	SRP042645	SAMN03477542	SRS904083	singleton
SAL_EA7491AA_AS	SRR1967213;ILLUMINA;Paired;;SRX989050;319945382;97;NEW	SAL_CA2758AA	Human	Human	Homo sapiens; human	2014	Europe	United Kingdom	England	Public Health England - Gastrointestinal Bacteria Reference Unit	PRJNA248792	SRP042645	SAMN03477303	SRS903808	singleton
SAL_EA7952AA_AS	SRR1965789;ILLUMINA;Paired;;SRX987639;175044864;96;NEW	SAL_CA4161AA	Human	Human	Homo sapiens; human	2014	Europe	United Kingdom	England	Public Health England - Gastrointestinal Bacteria Reference Unit	PRJNA248792	SRP042645	SAMN03475888	SRS902426	singleton
SAL_EA8506AA_AS	SRR1959317;ILLUMINA;Paired;;SRX984516;520185176;98;NEW	SAL_CA5755AA	Human	Human	Homo sapiens; human	2014	Europe	United Kingdom	England	Public Health England - Gastrointestinal Bacteria Reference Unit	PRJNA248792	SRP042645	SAMN03468522	SRS899105	singleton
SAL_EB4913AA_AS	SRR7890226;ILLUMINA;Paired;;SRX4727803;;;SRA	SAL_SA8016AA	Human	Human	Homo sapiens; human	2016	Europe	United Kingdom		Public Health England	PRJNA248792	SRP042645	SAMN10103345	SRS3811288	singleton
SAL_EB5248AA_AS	SRR7890489;ILLUMINA;Paired;;SRX4728066;;;SRA	SAL_SA7867AA	Human	Human	Homo sapiens; human	2016	Europe	United Kingdom		Public Health England	PRJNA248792	SRP042645	SAMN10103515	SRS3811540	singleton
SAL_EB6791AA_AS	SRR7911469;ILLUMINA;Paired;;SRX4746673;;;SRA	SAL_SA9435AA	Human	Human	Homo sapiens; human	2016	Europe	United Kingdom		Public Health England	PRJNA248792	SRP042645	SAMN10140163	SRS3827435	singleton
SAL_FA1092AA_AS	SRR1646279;ILLUMINA;Paired;;SRX755699;646688020;146;NEW	SAL_DA0446AA	Human	Human	Homo sapiens; human	2013	Europe	United Kingdom	England	Gastrointestinal Bacteria Reference Unit, Public Health England	PRJNA248792	SRP042645	SAMN03169620	SRS740929	singleton
SAL_FA1204AA_AS	SRR1645752;ILLUMINA;Paired;;SRX755172;249185970;99;NEW	SAL_DA0913AA	Human	Human	Homo sapiens; human	2012	Europe	United Kingdom	England	Gastrointestinal Bacteria Reference Unit, Public Health England	PRJNA248792	SRP042645	SAMN03169018	SRS740405	singleton
SAL_FA1276AA_AS	SRR1645209;ILLUMINA;Paired;;SRX754675;290941168;92;NEW	SAL_DA1233AA	Human	Human	Homo sapiens; human	2013	Europe	United Kingdom	England	Gastrointestinal Bacteria Reference Unit, Public Health England	PRJNA248792	SRP042645	SAMN03168593	SRS739908	singleton
SAL_FB4001AA_AS	SRR8117017;ILLUMINA;Paired;;SRX4943314;;;SRA	SAL_TA5309AA	Human	Human	Homo sapiens; human	2018	Europe	United Kingdom		Public Health England	PRJNA248792	SRP042645	SAMN10335054	SRS3986053	singleton
SAL_GB0368AA_AS	SRR7451057;ILLUMINA;Paired;;SRX4321566;;;SRA	SAL_QA9882AA	Human	Human	Homo sapiens; human	2016	Europe	United Kingdom		Public Health England	PRJNA248792	SRP042645	SAMN09516227	SRS3484032	singleton
SAL_IB8080AA_AS	SRR8515774;ILLUMINA;Paired;;SRX5319743;;;SRA	SAL_VA1255AA	Human	Human	Homo sapiens; human	2018	Europe	United Kingdom		Public Health England	PRJNA248792	SRP042645	SAMN10855905	SRS4315555	singleton
SAL_JA4081AA_AS	SRR1957819;ILLUMINA;Paired;;SRX983221;267429600;100;Assembled	SAL_CA6749AA	Human	Human	Homo sapiens; human	2014	Europe	United Kingdom	England	Gastrointestinal Bacteria Reference Unit, Public Health England	PRJNA248792	SRP042645	SAMN03465715	SRS897842	singleton
SAL_JB1200AA_AS	SRR8549088;ILLUMINA;Paired;;SRX5351019;;;SRA	SAL_VA3072AA	Human	Human	Homo sapiens; human	2017	Europe	United Kingdom		Public Health England	PRJNA248792	SRP042645	SAMN10887596	SRS4342265	singleton
SAL_JB6420AA_AS	SRR8585077;ILLUMINA;Paired;;SRX5385624;;;SRA	SAL_VA7185AA	Human	Human	Homo sapiens; human	2017	Europe	United Kingdom		Public Health England	PRJNA248792	SRP042645	SAMN10959339	SRS4374148	singleton
SAL_JB8949AA_AS	SRR8638905;ILLUMINA;Paired;;SRX5437267;;;SRA	SAL_VA8134AA			other	2019	Europe	United Kingdom		Public Health England	PRJNA248792	SRP042645	SAMN11025683	SRS4415018	singleton
SAL_KA1354AA_AS	SRR3048927;ILLUMINA;Paired;;SRX1497878;253416438;99;SRA	SAL_EA7829AA	Human	Human	Homo sapiens; human		Europe	United Kingdom	England	Public Health England	PRJNA248792	SRP042645	SAMN04363173	SRS1219544	singleton
SAL_KA8227AA_AS	SRR3322086;ILLUMINA;Paired;;SRX1674597;422503088;98;SRA	SAL_FA4509AA	Human	Human	Homo sapiens; human	2015	Europe	United Kingdom		Public Health England	PRJNA248792	SRP042645	SAMN04600406	SRS1371424	singleton
SAL_KA8587AA_AS	SRR3322937;ILLUMINA;Paired;;SRX1675148;473937732;97;SRA	SAL_FA4153AA	Human	Human	Homo sapiens; human	2015	Europe	United Kingdom		Public Health England	PRJNA248792	SRP042645	SAMN04601030	SRS1371959	singleton
SAL_KB0578AA_AS	SRR8658216;ILLUMINA;Paired;;SRX5455926;;;SRA	SAL_VA9107AA	Human	Human	Homo sapiens; human	2016	Europe	United Kingdom		Public Health England	PRJNA248792	SRP042645	SAMN11043727	SRS4430779	singleton
SAL_KB1032AA_AS	SRR8666862;ILLUMINA;Paired;;SRX5463118;;;SRA	SAL_VA9439AA	Human	Human	Homo sapiens; human	2016	Europe	United Kingdom		Public Health England	PRJNA248792	SRP042645	SAMN11051514	SRS4436914	singleton
SAL_KB1106AA_AS	SRR8667302;ILLUMINA;Paired;;SRX5463372;;;SRA	SAL_VA9365AA	Human	Human	Homo sapiens; human	2016	Europe	United Kingdom		Public Health England	PRJNA248792	SRP042645	SAMN11052247	SRS4437167	singleton
SAL_KB1128AA_AS	SRR8667324;ILLUMINA;Paired;;SRX5463394;;;SRA	SAL_VA9343AA	Human	Human	Homo sapiens; human	2016	Europe	United Kingdom		Public Health England	PRJNA248792	SRP042645	SAMN11052284	SRS4437189	singleton
SAL_KB2104AA_AS	SRR8698022;ILLUMINA;Paired;;SRX5493821;;;SRA	SAL_WA0017AA	Human	Human	Homo sapiens; human	2016	Europe	United Kingdom		Public Health England	PRJNA248792	SRP042645	SAMN11086261	SRS4463679	singleton
SAL_KB2138AA_AS	SRR8698058;ILLUMINA;Paired;;SRX5493857;;;SRA	SAL_VA9983AA	Human	Human	Homo sapiens; human	2016	Europe	United Kingdom		Public Health England	PRJNA248792	SRP042645	SAMN11086318	SRS4463714	singleton
SAL_KB2232AA_AS	SRR8698216;ILLUMINA;Paired;;SRX5493983;;;SRA	SAL_VA9904AA	Human	Human	Homo sapiens; human	2016	Europe	United Kingdom		Public Health England	PRJNA248792	SRP042645	SAMN11086702	SRS4463836	singleton
SAL_KB3066AA_AS	SRR8704610;ILLUMINA;Paired;;SRX5500120;;;SRA	SAL_WA0610AA	Human	Human	Homo sapiens; human	2015	Europe	United Kingdom		Public Health England	PRJNA248792	SRP042645	SAMN11095662	SRS4469312	singleton
SAL_KB3338AA_AS	SRR8706047;ILLUMINA;Paired;;SRX5501557;;;SRA	SAL_WA0376AA	Human	Human	Homo sapiens; human	2015	Europe	United Kingdom		Public Health England	PRJNA248792	SRP042645	SAMN11096875	SRS4470606	singleton
SAL_KB3766AA_AS	SRR8711842;ILLUMINA;Paired;;SRX5506184;;;SRA	SAL_WA0701AA	Human	Human	Homo sapiens; human	2015	Europe	United Kingdom		Public Health England	PRJNA248792	SRP042645	SAMN11103587	SRS4474499	singleton
SAL_KB4650AA_AS	SRR8724893;ILLUMINA;Paired;;SRX5518100;;;SRA	SAL_WA1250AA	Human	Human	Homo sapiens; human	2019	Europe	United Kingdom		Public Health England	PRJNA248792	SRP042645	SAMN11124183	SRS4485424	singleton
SAL_KB7277AA_AS	SRR8758390;ILLUMINA;Paired;;SRX5548953;;;SRA	SAL_WA2044AA	Human	Human	Homo sapiens; human	2019	Europe	United Kingdom		Public Health England	PRJNA248792	SRP042645	SAMN11179411	SRS4514533	singleton
SAL_LB0742AA_AS	traces-0DzCXOd;ILLUMINA;Paired;;NA;;;Uploaded	SAL_WA4183AA					Europe	United Kingdom	Scotland	D. Brown (Scotland)					singleton
SAL_LB2543AA_AS	SRR8879009;ILLUMINA;Paired;;SRX5665907;;;SRA	SAL_WA5140AA	Human	Human	Homo sapiens; human	2019	Europe	United Kingdom		Public Health England	PRJNA248792	SRP042645	SAMN11392998	SRS4608908	singleton
SAL_LC3822AA_AS	SRR12959008;ILLUMINA;Paired;;SRX9411774;;;SRA	SAL_EB9852AA	Human	Human	Homo sapiens; human	2020	Europe	United Kingdom		Public Health England	PRJNA248792	SRP042645	SAMN16618903	SRS7628326	singleton
SAL_MB7096AA_AS	SRR9261116;ILLUMINA;Paired;;SRX6031556;;;SRA	SAL_XA3397AA	Human	Human	Homo sapiens; human	2019	Europe	United Kingdom		Public Health England	PRJNA248792	SRP042645	SAMN12008840	SRS4935126	singleton
SAL_NB0289AA_AS	SRR9328835;ILLUMINA;Paired;;SRX6095650;;;SRA	SAL_XA5839AA	Human	Human	Homo sapiens; human	2019	Europe	United Kingdom		Public Health England	PRJNA248792	SRP042645	SAMN12096770	SRS4996586	singleton
SAL_OB8593AA_AS	SRR9911420;ILLUMINA;Paired;;SRX6660806;;;SRA	SAL_YA7435AA	Human	Human	Homo sapiens; human	2019	Europe	United Kingdom		Public Health England	PRJNA248792	SRP042645	SAMN12509276	SRS5221267	singleton
SAL_PA9627AA_AS	SRR5193254;ILLUMINA;Paired;;SRX2508938;243908478;99;SRA	SAL_IA1687AA	Human	Human	Homo sapiens; human	2016	Europe	United Kingdom		Public Health England	PRJNA248792	SRP042645	SAMN06247358	SRS1932934	singleton
SAL_PC4600AA_AS	SRR14120192;ILLUMINA;Paired;;SRX10490528;;;SRA	SAL_HB0811AA	Human	Human	Homo sapiens; human	2021	Europe	United Kingdom		Public Health England	PRJNA248792	SRP042645	SAMN18578167	SRS8616763	singleton
SAL_QA2901AA_AS	SRR5216136;ILLUMINA;Paired;;SRX2526347;363503620;97;SRA	SAL_IA3162AA	Human	Human	Homo sapiens; human	2015	Europe	United Kingdom		Public Health England	PRJNA248792	SRP042645	SAMN06278543	SRS1947213	singleton
SAL_RC5241AA_AS	SRR15845650;ILLUMINA;Paired;;SRX12136946;;;SRA	SAL_JB3162AA	Human	Human	Homo sapiens; human	2021	Europe	United Kingdom		Public Health England	PRJNA248792	SRP042645	SAMN21389189	SRS10116642	singleton	Yes
SAL_RC9635AA_AS	SRR15502383;ILLUMINA;Paired;;SRX11801736;;;SRA	SAL_JB6444AA	Food	ND/Others	food	2021	Europe	United Kingdom		Public Health England	PRJNA248792	SRP042645	SAMN20839470	SRS9811667	singleton
SAL_SA9266AA_AS	SRR5583201;ILLUMINA;Paired;;SRX2841114;157399970;91;SRA	SAL_JA6431AA	Human	Human	Homo sapiens; human	2017	Europe	United Kingdom		Public Health England	PRJNA248792	SRP042645	SAMN07152379	SRS2214461	singleton
SAL_SC8790AA_AS	SRR17067073;ILLUMINA;Paired;;SRX13255661;;;SRA	SAL_KB4693AA	Human	Human	Homo sapiens; human	2021	Europe	United Kingdom		Public Health England	PRJNA248792	SRP042645	SAMN23493232	SRS11178400	singleton
SAL_SC9551AA_AS	SRR17144819;ILLUMINA;Paired;;SRX13328860;;;SRA	SAL_KB6248AA			other	2021	Europe	United Kingdom		Public Health England	PRJNA248792	SRP042645	SAMN23708045	SRS11234907	singleton
SAL_TA0495AA_AS	SRR5585370;ILLUMINA;Paired;;SRX2843284;355488336;98;SRA	SAL_JA6847AA	Human	Human	Homo sapiens; human	2017	Europe	United Kingdom		Public Health England	PRJNA248792	SRP042645	SAMN07156016	SRS2216603	singleton
SAL_TC5427AA_AS	SRR18021619;ILLUMINA;Paired;;SRX14175758;;;SRA	SAL_LB1428AA	Human	Human	Homo sapiens; human	2022	Europe	United Kingdom		Public Health England	PRJNA248792	SRP042645	SAMN25943317	SRS11999674	singleton
SAL_VB8848AA_AS	SRR10519575;ILLUMINA;Paired;;SRX7204419;;;SRA	SAL_BB2553AA	Human	Human	Homo sapiens; human	2019	Europe	United Kingdom		Public Health England	PRJNA248792	SRP042645	SAMN13379012	SRS5709221	singleton
SAL_VC2565AA_AS	SRR19888504;ILLUMINA;Paired;;SRX15931690;;;SRA	SAL_MB8547AA	Human	Human	Homo sapiens; human	2022	Europe	United Kingdom		Public Health England	PRJNA248792	SRP042645	SAMN29404884	SRS13619847	singleton
SAL_VC5388AA_AS	SRR20005802;ILLUMINA;Paired;;SRX16046637;;;SRA	SAL_NB1324AA	Human	Human	Homo sapiens; human	2022	Europe	United Kingdom		Public Health England	PRJNA248792	SRP042645	SAMN29543228	SRS13726278	singleton
SAL_VC5919AA_AS	SRR19901556;ILLUMINA;Paired;;SRX15944403;;;SRA	SAL_NB1854AA	Human	Human	Homo sapiens; human	2022	Europe	United Kingdom		Public Health England	PRJNA248792	SRP042645	SAMN29421306	SRS13631380	singleton
SAL_VC9571AA_AS	SRR20676809;ILLUMINA;Paired;;SRX16698727;;;SRA	SAL_NB5283AA	Human	Human	Homo sapiens; human	2022	Europe	United Kingdom		Public Health England	PRJNA248792	SRP042645	SAMN30002072	SRS14329264	singleton
SAL_YC6242AA_AS	SRR22434333;ILLUMINA;Paired;;SRX18403246;;;SRA	SAL_PB8648AA	Human	Human	Homo sapiens; human	2022	Europe	United Kingdom		Gastrointestinal Bacteria Reference Unit, Public Health England	PRJNA248792	SRP042645	SAMN31896666	SRS15887081	singleton
SAL_ZA2789AA_AS	traces-0cyBKBD;ILLUMINA;Paired;;NA;;;Uploaded	SAL_OA1734AA					Europe	United Kingdom	Scotland	D. Brown (Scotland)					singleton
SAL_EA9167AA_AS	SRR1910774;ILLUMINA;Paired;500;SRX952487;688864578;213;NEW	SAL_CA7406AA				2015	Asia	Vietnam		FDA Center for Food Safety and Applied Nutrition	PRJNA186035	SRP018785	SAMN03387498	SRS872619	singleton
SAL_EA9183AA_AS	SRR1910753;ILLUMINA;Paired;500;SRX952442;611896972;197;NEW	SAL_CA7427AA				2015	Asia	Vietnam		FDA Center for Food Safety and Applied Nutrition	PRJNA186035	SRP018785	SAMN03387497	SRS872595	singleton
SAL_LA6949AA_AS	SRR3764669;ILLUMINA;Paired;500;SRX1908291;845946508;202;SRA	SAL_GA4555AA	Aquatic Animal	Fish	Frozen Sillago Fish	2016	Asia	Vietnam		FDA Center for Food Safety and Applied Nutrition	PRJNA186035	SRP018785	SAMN05363685	SRS1547705	singleton
SAL_AD2358AA_AS	ERR11201690;ILLUMINA;Paired;;ERX10631123;;;Uploaded	SAL_RB2199AA	Human	Human	Stool	2022	Africa	South Africa	Mpumalanga	Anthony Smith, NICD	PRJEB39546	ERP123079	SAMEA112879538	ERS14886126	T
SAL_AD5680AA_AS	ERR11201642;ILLUMINA;Paired;;ERX10631075;;;Uploaded	SAL_RB6055AA	Human	Human	Stool	2022	Africa	South Africa	Western Cape	Anthony Smith, NICD	PRJEB39546	ERP123079	SAMEA112879490	ERS14886078	T
SAL_AD6630AA_AS	ERR11201718;ILLUMINA;Paired;;ERX10631151;;;Uploaded	SAL_RB6454AA	Human	Human	Blood culture	2022	Africa	South Africa	Gauteng	Anthony Smith, NICD	PRJEB39546	ERP123079	SAMEA112879566	ERS14886154	T
SAL_AD9280AA_AS	ERR11254343;ILLUMINA;Paired;;ERX10662550;;;Uploaded	SAL_RB8840AA	Human	Human	Blood culture	2023	Africa	South Africa	Free State	Anthony Smith, NICD	PRJEB39546	ERP123079	SAMEA112937574	ERS14938170	T
SAL_BD3109AA_AS	ERR11437911;ILLUMINA;Paired;;ERX10845219;;;Uploaded	SAL_SB2512AA	Human	Human	Stool	2023	Africa	South Africa	Western Cape	Anthony Smith, NICD	PRJEB39546	ERP123079	SAMEA113429157	ERS15424275	T
SAL_BD3270AA_AS	ERR11441286;ILLUMINA;Paired;;ERX10847692;;;Uploaded	SAL_SB2655AA	Human	Human	Stool	2023	Africa	South Africa	Western Cape	Anthony Smith, NICD	PRJEB39546	ERP123079	SAMEA113433472	ERS15428586	T
SAL_BD3791AA_AS	ERR11451875;ILLUMINA;Paired;;ERX10858228;;;Uploaded	SAL_SB3163AA	Human	Human	Stool	2022	Africa	South Africa	Western Cape	Anthony Smith, NICD	PRJEB39546	ERP123079	SAMEA113465852	ERS15461618	T
SAL_BD5167AA_AS	ERR11502774;ILLUMINA;Paired;;ERX10908654;;;Uploaded	SAL_SB4488AA	Human	Human	Stool	2022	Africa	South Africa	Gauteng	Anthony Smith, NICD	PRJEB39546	ERP123079	SAMEA113566618	ERS15562764	T
SAL_BD7246AA_AS	ERR12067340;ILLUMINA;Paired;;ERX11450509;;;Uploaded	SAL_SB5430AA	Human	Human	Stool	2022	Africa	South Africa	Western Cape	Anthony Smith, NICD	PRJEB39546	ERP123079	SAMEA114401663	ERS16390362	T
SAL_BD8762AA_AS	ERR12067489;ILLUMINA;Paired;;ERX11450658;;;Uploaded	SAL_SB6257AA	Human	Human	Blood culture	2023	Africa	South Africa	Western Cape	Anthony Smith, NICD	PRJEB39546	ERP123079	SAMEA114401859	ERS16390558	T
SAL_CD1525AA_AS	ERR12067504;ILLUMINA;Paired;;ERX11450673;;;Uploaded,traces-0rTiOun;ILLUMINA;Paired;;NA;;;Uploaded	SAL_SB6939AA	Human	Human	Stool	2023	Africa	South Africa	Western Cape	Anthony Smith, NICD	PRJEB39546	ERP123079	SAMEA114401874	ERS16390573	T
SAL_CD5832AA_AS	ERR11810273;ILLUMINA;Paired;;ERX11208617;;;Uploaded	SAL_TB3149AA	Human	Human	Other	2023	Africa	South Africa	Eastern Cape	Anthony Smith, NICD	PRJEB39546	ERP123079	SAMEA114245559	ERS16232367	T
SAL_CD8359AA_AS	ERR11872757;ILLUMINA;Paired;;ERX11270197;;;Uploaded	SAL_TB5598AA	Human	Human	Stool	2023	Africa	South Africa	KwaZulu-Natal	Anthony Smith, NICD	PRJEB39546	ERP123079	SAMEA114295628	ERS16284736	T
SAL_DD6664AA_AS	ERR12080223;ILLUMINA;Paired;;ERX11462590;;;Uploaded	SAL_UB3929AA	Human	Human	Stool	2023	Africa	South Africa	Gauteng	Anthony Smith, NICD	PRJEB39546	ERP123079	SAMEA114442614	ERS16430398	T
SAL_ED1671AA_AS	ERR12142652;ILLUMINA;Paired;;ERX11553730;;;Uploaded	SAL_UB8838AA	Human	Human	Rectal swab	2023	Africa	South Africa	Gauteng	Anthony Smith, NICD	PRJEB39546	ERP123079	SAMEA114526783	ERS16508119	T
SAL_ED6877AA_AS	ERR12259402;ILLUMINA;Paired;;ERX11669690;;;Uploaded	SAL_VB4056AA	Human	Human	Stool	2023	Africa	South Africa	Mpumalanga	Anthony Smith, NICD	PRJEB39546	ERP123079	SAMEA114608390	ERS16917059	T
SAL_KC3205AA_AS	ERR6752992;ILLUMINA;Paired;;ERX6376929;;;Uploaded	SAL_EB4511AA	Human	Human	Human, Stool	2020	Africa	South Africa	Western Cape	Anthony Smith, NICD	PRJEB39546	ERP123079	SAMEA10113658	ERS7770212	T
SAL_NC9215AA_AS	ERR5751325;ILLUMINA;Paired;;ERX5461944;;;Uploaded	SAL_GB6853AA	Human	Human	Human, Stool	2020	Africa	South Africa	Western Cape	Anthony Smith, NICD	PRJEB39546	ERP123079	SAMEA8598340	ERS6282971	T
SAL_OC0309AA_AS	ERR5751375;ILLUMINA;Paired;;ERX5461994;;;Uploaded	SAL_GB7736AA	Human	Human	Human, Stool	2020	Africa	South Africa	Western Cape	Anthony Smith, NICD	PRJEB39546	ERP123079	SAMEA8598390	ERS6283021	T
SAL_PC6312AA_AS	ERR6753128;ILLUMINA;Paired;;ERX6377065;;;Uploaded	SAL_IB0050AA	Human	Human	Human, Stool	2020	Africa	South Africa	KwaZulu-Natal	Anthony Smith, NICD	PRJEB39546	ERP123079	SAMEA10113794	ERS7770348	T
SAL_QC8236AA_AS	ERR6806210;ILLUMINA;Paired;;ERX6429803;;;Uploaded	SAL_IB8341AA	Human	Human	Human, Stool	2021	Africa	South Africa	Western Cape	Anthony Smith, NICD	PRJEB39546	ERP123079	SAMEA9966641	ERS7644933	T
SAL_QC8541AA_AS	ERR6806298;ILLUMINA;Paired;;ERX6429891;;;Uploaded	SAL_IB8494AA	Human	Human	Human, Stool	2021	Africa	South Africa	Western Cape	Anthony Smith, NICD	PRJEB39546	ERP123079	SAMEA9966729	ERS7645021	T
SAL_RC2034AA_AS	ERR6806409;ILLUMINA;Paired;;ERX6430002;;;Uploaded	SAL_JB0942AA	Human	Human	Human, Stool	2021	Africa	South Africa	Eastern Cape	Anthony Smith, NICD	PRJEB39546	ERP123079	SAMEA9966839	ERS7645131	T
SAL_SC2542AA_AS	ERR7197830;ILLUMINA;Paired;;ERX6767423;;;Uploaded	SAL_KB0348AA	Human	Human	Human, Stool	2021	Africa	South Africa	Western Cape	Anthony Smith, NICD	PRJEB39546	ERP123079	SAMEA10558701	ERS8210682	T
SAL_SC5674AA_AS	ERR9287967;ILLUMINA;Paired;;ERX8829617;;;Uploaded	SAL_KB3063AA	Human	Human	Urine	2021	Africa	South Africa	Western Cape	Anthony Smith, NICD	PRJEB39546	ERP123079	SAMEA13423191	ERS11025324	T
SAL_SC7629AA_AS	ERR9079452;ILLUMINA;Paired;;ERX8622545;;;Uploaded	SAL_KB4633AA	Human	Human	Stool	2021	Africa	South Africa	Western Cape	Anthony Smith, NICD	PRJEB39546	ERP123079	SAMEA13259566	ERS10862543	T
SAL_TC0794AA_AS	ERR9079554;ILLUMINA;Paired;;ERX8622647;;;Uploaded	SAL_KB7694AA	Human	Human	Blood culture	2021	Africa	South Africa	Gauteng	Anthony Smith, NICD	PRJEB39546	ERP123079	SAMEA13259669	ERS10862645	T
SAL_TC2411AA_AS	ERR9079698;ILLUMINA;Paired;;ERX8622791;;;Uploaded	SAL_KB9432AA	Human	Human	Blood culture	2021	Africa	South Africa	Gauteng	Anthony Smith, NICD	PRJEB39546	ERP123079	SAMEA13259813	ERS10862789	T
SAL_TC6281AA_AS	ERR9122276;ILLUMINA;Paired;;ERX8666276;;;Uploaded	SAL_LB2910AA	Human	Human	Stool	2021	Africa	South Africa	Western Cape	Anthony Smith, NICD	PRJEB39546	ERP123079	SAMEA13297932	ERS10900853	T
SAL_TC6526AA_AS	ERR9288186;ILLUMINA;Paired;;ERX8829836;;;Uploaded	SAL_LB3026AA	Human	Human	Stool	2021	Africa	South Africa	North West	Anthony Smith, NICD	PRJEB39546	ERP123079	SAMEA13423410	ERS11025543	T
SAL_TC7147AA_AS	ERR9321805;ILLUMINA;Paired;;ERX8863804;;;Uploaded	SAL_LB3770AA	Human	Human	Stool	2021	Africa	South Africa	Gauteng	Anthony Smith, NICD	PRJEB39546	ERP123079	SAMEA13468915	ERS11070977	T
SAL_TC7822AA_AS	ERR9420144;ILLUMINA;Paired;;ERX8962067;;;Uploaded	SAL_LB4173AA	Human	Human	Stool	2021	Africa	South Africa	Gauteng	Anthony Smith, NICD	PRJEB39546	ERP123079	SAMEA13775047	ERS11375554	T
SAL_TC8564AA_AS	ERR9539450;ILLUMINA;Paired;;ERX9080260;;;Uploaded	SAL_LB5253AA	Human	Human	Stool	2022	Africa	South Africa	Western Cape	Anthony Smith, NICD	PRJEB39546	ERP123079	SAMEA13991946	ERS11592324	T
SAL_UC0776AA_AS	ERR9648552;ILLUMINA;Paired;;ERX9197986;;;Uploaded	SAL_LB7386AA	Human	Human	Stool	2021	Africa	South Africa	Gauteng	Anthony Smith, NICD	PRJEB39546	ERP123079	SAMEA14251210	ERS11853991	T
SAL_UC3892AA_AS	ERR9787484;ILLUMINA;Paired;;ERX9334760;;;Uploaded	SAL_LB9975AA	Human	Human	Stool	2022	Africa	South Africa	Eastern Cape	Anthony Smith, NICD	PRJEB39546	ERP123079	SAMEA14460835	ERS12088311	T
SAL_UC3909AA_AS	ERR9787499;ILLUMINA;Paired;;ERX9334775;;;Uploaded	SAL_LB9992AA	Human	Human	Stool	2022	Africa	South Africa	Eastern Cape	Anthony Smith, NICD	PRJEB39546	ERP123079	SAMEA14460870	ERS12088347	T
SAL_WC1748AA_AS	ERR10115461;ILLUMINA;Paired;;ERX9652566;;;Uploaded	SAL_NB8314AA	Human	Human	Stool	2021	Africa	South Africa	Western Cape	Anthony Smith, NICD	PRJEB39546	ERP123079	SAMEA110746340	ERS12843864	T
SAL_WC3712AA_AS	ERR10123755;ILLUMINA;Paired;;ERX9660819;;;Uploaded	SAL_NB9432AA	Human	Human	Stool	2022	Africa	South Africa	Gauteng	Anthony Smith, NICD	PRJEB39546	ERP123079	SAMEA110758363	ERS12855973	T
SAL_WC6866AA_AS	ERR10188248;ILLUMINA;Paired;;ERX9723837;;;Uploaded	SAL_OB2165AA	Human	Human	Stool	2022	Africa	South Africa	Western Cape	Anthony Smith, NICD	PRJEB39546	ERP123079	SAMEA111353298	ERS13450834	T
SAL_XC0041AA_AS	ERR10460711;ILLUMINA;Paired;;ERX9982963;;;Uploaded	SAL_OB4987AA	Human	Human	Stool	2022	Africa	South Africa	Eastern Cape	Anthony Smith, NICD	PRJEB39546	ERP123079	SAMEA111545913	ERS13655973	T
SAL_XC5833AA_AS	ERR10460873;ILLUMINA;Paired;;ERX9983125;;;Uploaded	SAL_PB0016AA	Human	Human	Stool	2022	Africa	South Africa	Gauteng	Anthony Smith, NICD	PRJEB39546	ERP123079	SAMEA111546075	ERS13656135	T
SAL_AB9325AA_AS	SRR7187231;ILLUMINA;Paired;;SRX4103991;;;SRA	SAL_PA7999AA	Human	Human	Homo sapiens; human	2016	Europe	United Kingdom		Public Health England	PRJNA248792	SRP042645	SAMN09227962	SRS3319926	T
SAL_CB0534AA_AS	SRR7439488;ILLUMINA;Paired;;SRX4310216;;;SRA	SAL_QA8746AA	Human	Human	Homo sapiens; human	2018	Europe	United Kingdom		Public Health England	PRJNA248792	SRP042645	SAMN09493574	SRS3467895	T
SAL_CB1052AA_AS	SRR7443866;ILLUMINA;Paired;;SRX4314405;;;SRA	SAL_QA9537AA	Human	Human	Homo sapiens; human	2018	Europe	United Kingdom		Public Health England	PRJNA248792	SRP042645	SAMN09503564	SRS3473576	T
SAL_CB9785AA_AS	SRR7528114;ILLUMINA;Paired;;SRX4396444;;;SRA	SAL_RA7731AA	Human	Human	Homo sapiens; human	2018	Europe	United Kingdom		Public Health England	PRJNA248792	SRP042645	SAMN09666837	SRS3551625	T
SAL_EA5952AA_AS	SRR1970209;ILLUMINA;Paired;;SRX992025;307422126;99;NEW	SAL_BA7634AA	Human	Human	Homo sapiens; human	2015	Europe	United Kingdom	England	Public Health England - Gastrointestinal Bacteria Reference Unit	PRJNA248792	SRP042645	SAMN03480285	SRS906790	T
SAL_AD8531AA_AS	ERR11219794;ILLUMINA;Paired;;ERX10645874;;;Uploaded	SAL_RB8037AA	Human	Human	Urine	2022	Africa	South Africa	KwaZulu-Natal	Anthony Smith, NICD	PRJEB39546	ERP123079	SAMEA112898037	ERS14904174	U
SAL_AD8701AA_AS	ERR11227272;ILLUMINA;Paired;;ERX10649837;;;Uploaded	SAL_RB8180AA	Human	Human	Stool	2023	Africa	South Africa	KwaZulu-Natal	Anthony Smith, NICD	PRJEB39546	ERP123079	SAMEA112901911	ERS14908048	U
SAL_BD2951AA_AS	ERR11436190;ILLUMINA;Paired;;ERX10843498;;;Uploaded	SAL_SB2354AA	Human	Human	Stool	2022	Africa	South Africa	KwaZulu-Natal	Anthony Smith, NICD	PRJEB39546	ERP123079	SAMEA113429059	ERS15424185	U
SAL_BD3112AA_AS	ERR11437927;ILLUMINA;Paired;;ERX10845235;;;Uploaded	SAL_SB2515AA	Human	Human	Blood culture	2023	Africa	South Africa	KwaZulu-Natal	Anthony Smith, NICD	PRJEB39546	ERP123079	SAMEA113429173	ERS15424291	U
SAL_BD5097AA_AS	ERR11499392;ILLUMINA;Paired;;ERX10905286;;;Uploaded	SAL_SB4420AA	Human	Human	Stool	2022	Africa	South Africa	Gauteng	Anthony Smith, NICD	PRJEB39546	ERP123079	SAMEA113564453	ERS15560601	U
SAL_BD7201AA_AS	ERR12067439;ILLUMINA;Paired;;ERX11450608;;;Uploaded	SAL_SB5387AA	Human	Human	Other	2023	Africa	South Africa	KwaZulu-Natal	Anthony Smith, NICD	PRJEB39546	ERP123079	SAMEA114401809	ERS16390508	U
SAL_NC8857AA_AS	traces-0xHFyQb;ILLUMINA;Paired;;NA;;;Uploaded,ERR5751278;ILLUMINA;Paired;;ERX5461897;;;Uploaded	SAL_GB6445AA	Human	Human	Human, Stool	2020	Africa	South Africa	Gauteng	Anthony Smith, NICD	PRJEB39546	ERP123079	SAMEA8598293	ERS6282924	U
SAL_OC4541AA_AS	ERR5751502;ILLUMINA;Paired;;ERX5462121;;;Uploaded	SAL_HB3472AA	Human	Human	Human, Stool	2020	Africa	South Africa	KwaZulu-Natal	Anthony Smith, NICD	PRJEB39546	ERP123079	SAMEA8598518	ERS6283148	U
SAL_PC6870AA_AS	ERR6805995;ILLUMINA;Paired;;ERX6429588;;;Uploaded	SAL_IB0539AA	Human	Human	Human, Urine	2020	Africa	South Africa	Gauteng	Anthony Smith, NICD	PRJEB39546	ERP123079	SAMEA9966426	ERS7644718	U
SAL_PC8614AA_AS	ERR6806065;ILLUMINA;Paired;;ERX6429658;;;Uploaded	SAL_IB1777AA	Human	Human	Human, Stool	2020	Africa	South Africa	KwaZulu-Natal	Anthony Smith, NICD	PRJEB39546	ERP123079	SAMEA9966496	ERS7644788	U
SAL_QB1477AA_AS	SRR9050348;ILLUMINA;Paired;500;SRX5826763;;;SRA	SAL_ZA0770AA	Poultry	Poultry	chicken; chicken	2018	Africa	South Africa		FDA Center for Food Safety and Applied Nutrition	PRJNA293224	SRP070120	SAMN12058707	SRS5318022	U
SAL_QC8208AA_AS	ERR6806234;ILLUMINA;Paired;;ERX6429827;;;Uploaded	SAL_IB8313AA	Human	Human	Human, Stool	2021	Africa	South Africa	Gauteng	Anthony Smith, NICD	PRJEB39546	ERP123079	SAMEA9966665	ERS7644957	U
SAL_RC3729AA_AS	ERR6806554;ILLUMINA;Paired;;ERX6430147;;;Uploaded	SAL_JB2023AA	Human	Human	Human, Stool	2021	Africa	South Africa	Gauteng	Anthony Smith, NICD	PRJEB39546	ERP123079	SAMEA9966983	ERS7645275	U
SAL_RC8259AA_AS	SRR14434469;ILLUMINA;Paired;;SRX10785575;;;SRA	SAL_JB7722AA	Livestock	Bovine	Bovine (Fecal)	1988	Africa	South Africa		EMBL	PRJNA727588	SRP318615	SAMN19025287	SRS8872055	U
SAL_RC8261AA_AS	SRR14434467;ILLUMINA;Paired;;SRX10785577;;;SRA	SAL_JB7720AA	Livestock	Bovine	Bovine (Meat)	2000	Africa	South Africa		EMBL	PRJNA727588	SRP318615	SAMN19025289	SRS8872057	U
SAL_RC8262AA_AS	SRR14434466;ILLUMINA;Paired;;SRX10785578;;;SRA	SAL_JB7719AA	Livestock	Bovine	Bovine (Fecal)	1962	Africa	South Africa		EMBL	PRJNA727588	SRP318615	SAMN19025290	SRS8872058	U
SAL_RC8263AA_AS	SRR14434465;ILLUMINA;Paired;;SRX10785579;;;SRA	SAL_JB7718AA	Livestock	Bovine	Bovine (Fecal)	1992	Africa	South Africa		EMBL	PRJNA727588	SRP318615	SAMN19025291	SRS8872059	U
SAL_SC2558AA_AS	ERR7197845;ILLUMINA;Paired;;ERX6767438;;;Uploaded	SAL_KB0364AA	Human	Human	Human, Stool	2021	Africa	South Africa	Eastern Cape	Anthony Smith, NICD	PRJEB39546	ERP123079	SAMEA10558716	ERS8210697	U
SAL_TC3318AA_AS	ERR9079708;ILLUMINA;Paired;;ERX8622801;;;Uploaded	SAL_KB9836AA	Human	Human	Stool	2021	Africa	South Africa	KwaZulu-Natal	Anthony Smith, NICD	PRJEB39546	ERP123079	SAMEA13259823	ERS10862799	U
SAL_TC4982AA_AS	ERR9079851;ILLUMINA;Paired;;ERX8622944;;;Uploaded	SAL_LB1629AA	Human	Human	Stool	2021	Africa	South Africa	KwaZulu-Natal	Anthony Smith, NICD	PRJEB39546	ERP123079	SAMEA13259966	ERS10862942	U
SAL_TC5099AA_AS	ERR9079869;ILLUMINA;Paired;;ERX8622962;;;Uploaded	SAL_LB1700AA	Human	Human	Stool	2021	Africa	South Africa	KwaZulu-Natal	Anthony Smith, NICD	PRJEB39546	ERP123079	SAMEA13259984	ERS10862960	U
SAL_TC6278AA_AS	ERR9122273;ILLUMINA;Paired;;ERX8666273;;;Uploaded	SAL_LB2907AA	Human	Human	Stool	2021	Africa	South Africa	Gauteng	Anthony Smith, NICD	PRJEB39546	ERP123079	SAMEA13297929	ERS10900850	U
SAL_TC8016AA_AS	ERR9420212;ILLUMINA;Paired;;ERX8962135;;;Uploaded	SAL_LB4282AA	Human	Human	Stool	2021	Africa	South Africa	Gauteng	Anthony Smith, NICD	PRJEB39546	ERP123079	SAMEA13775115	ERS11375622	U
SAL_UC1566AA_AS	ERR9671168;ILLUMINA;Paired;;ERX9220456;;;Uploaded	SAL_LB7698AA	Food	Food	Other	2020	Africa	South Africa	Eastern Cape	Anthony Smith, NICD	PRJEB39546	ERP123079	SAMEA14313113	ERS11904417	U
SAL_UC3837AA_AS	ERR9783142;ILLUMINA;Paired;;ERX9331266;;;Uploaded	SAL_LB9922AA	Human	Human	Stool	2022	Africa	South Africa	Gauteng	Anthony Smith, NICD	PRJEB39546	ERP123079	SAMEA14449772	ERS12069385	U
SAL_VC3789AA_AS	ERR9941234;ILLUMINA;Paired;;ERX9484676;;;Uploaded	SAL_MB9928AA	Human	Human	Stool	2022	Africa	South Africa	KwaZulu-Natal	Anthony Smith, NICD	PRJEB39546	ERP123079	SAMEA110349548	ERS12446632	U
SAL_YC6760AA_AS	ERR10880231;ILLUMINA;Paired;;ERX10324585;;;Uploaded	SAL_PB9162AA	Human	Human	Stool	2022	Africa	South Africa	Gauteng	Anthony Smith, NICD	PRJEB39546	ERP123079	SAMEA112639724	ERS14631702	U
SAL_JC2151AA_AS	traces-0cfXyWH;ILLUMINA;Paired;;NA;;;Uploaded	SAL_EB1091AA	Human	Human		2019	Europe	France		F.X.Weill, Institut Pasteur					V
SAL_JC2219AA_AS	traces-0ICMcVv;ILLUMINA;Paired;;NA;;;Uploaded	SAL_EB1159AA	Human	Human		2019	Europe	France		F.X.Weill, Institut Pasteur					V
SAL_MC7027AA_AS	traces-0QBsKoo;ILLUMINA;Paired;;NA;;;Uploaded	SAL_FB7133AA	Human	Human		2016	Europe	France		F.X.Weill, Institut Pasteur					V
SAL_MC7033AA_AS	traces-0bsPiVq;ILLUMINA;Paired;;NA;;;Uploaded	SAL_FB7139AA	Human	Human		2017	Europe	France		F.X.Weill, Institut Pasteur					V
SAL_MC7046AA_AS	traces-0QnZQld;ILLUMINA;Paired;;NA;;;Uploaded	SAL_FB7152AA	Human	Human		2017	Europe	France		F.X.Weill, Institut Pasteur					V
SAL_MC7061AA_AS	traces-0AwXUsA;ILLUMINA;Paired;;NA;;;Uploaded	SAL_FB7167AA	Human	Human		2017	Europe	France		F.X.Weill, Institut Pasteur					V
SAL_MC7070AA_AS	traces-0yZTzae;ILLUMINA;Paired;;NA;;;Uploaded	SAL_FB7176AA	Human	Human		2017	Europe	France		F.X.Weill, Institut Pasteur					V
SAL_MC7093AA_AS	traces-0DGrjcs;ILLUMINA;Paired;;NA;;;Uploaded	SAL_FB7199AA	Human	Human		2018	Europe	France		F.X.Weill, Institut Pasteur					V
SAL_MC7109AA_AS	traces-0dStbSX;ILLUMINA;Paired;;NA;;;Uploaded	SAL_FB7215AA	Human	Human		2018	Europe	France		F.X.Weill, Institut Pasteur					V
SAL_SC0583AA_AS	traces-0buwrTZ;ILLUMINA;Paired;;NA;;;Uploaded	SAL_JB8606AA	Human	Human		2021	Europe	France		F.X.Weill, Institut Pasteur					V
SAL_YC3322AA_AS	traces-0dUxLku;ILLUMINA;Paired;;NA;;;Uploaded	SAL_PB6176AA	Human			2022	Europe	France		F.X.Weill, Institut Pasteur					V
SAL_AB9486AA_AS	SRR7188012;ILLUMINA;Paired;;SRX4104737;;;SRA	SAL_PA7838AA	Human	Human	Homo sapiens; human	2017	Europe	United Kingdom		Public Health England	PRJNA248792	SRP042645	SAMN09228889	SRS3320628	V
SAL_EB6651AA_AS	SRR7910356;ILLUMINA;Paired;;SRX4746435;;;SRA	SAL_SA9575AA	Human	Human	Homo sapiens; human	2017	Europe	United Kingdom		Public Health England	PRJNA248792	SRP042645	SAMN10139904	SRS3826725	V
SAL_FB9597AA_AS	SRR7451067;ILLUMINA;Paired;;SRX4321576;;;SRA	SAL_QA9872AA	Human	Human	Homo sapiens; human	2015	Europe	United Kingdom		Public Health England	PRJNA248792	SRP042645	SAMN09516231	SRS3484043	V
SAL_IB9513AA_AS	SRR8526067;ILLUMINA;Paired;;SRX5328902;;;SRA	SAL_VA1907AA	Human	Human	Homo sapiens; human	2017	Europe	United Kingdom		Public Health England	PRJNA248792	SRP042645	SAMN10868043	SRS4323602	V
SAL_KB1522AA_AS	SRR8674636;ILLUMINA;Paired;;SRX5470574;;;SRA	SAL_VA9504AA	Human	Human	Homo sapiens; human	2016	Europe	United Kingdom		Public Health England	PRJNA248792	SRP042645	SAMN11059364	SRS4443927	V
SAL_SB7177AA_AS	SRR10254163;ILLUMINA;Paired;;SRX6972159;;;SRA	SAL_ZA9980AA	Human	Human	Homo sapiens; human	2019	Europe	United Kingdom		Public Health England	PRJNA248792	SRP042645	SAMN13002550	SRS5497705	V
SAL_SB8834AA_AS	SRR10271443;ILLUMINA;Paired;;SRX6984654;;;SRA	SAL_ZA8319AA	Human	Human	Homo sapiens; human	2019	Europe	United Kingdom		Public Health England	PRJNA248792	SRP042645	SAMN13022856	SRS5508886	V
SAL_TA0506AA_AS	SRR5585381;ILLUMINA;Paired;;SRX2843295;385909888;98;SRA	SAL_JA6836AA	Human	Human	Homo sapiens; human	2017	Europe	United Kingdom		Public Health England	PRJNA248792	SRP042645	SAMN07156029	SRS2216614	V
SAL_TA1723AA_AS	SRR5632727;ILLUMINA;Paired;;SRX2872578;211016124;99;SRA	SAL_JA8132AA	Human	Human	Homo sapiens; human	2017	Europe	United Kingdom		Public Health England	PRJNA248792	SRP042645	SAMN07180396	SRS2242700	V
SAL_TB2900AA_AS	SRR10350936;ILLUMINA;Paired;;SRX7060648;;;SRA	SAL_AB1348AA	Human	Human	Homo sapiens; human	2019	Europe	United Kingdom		Public Health England	PRJNA248792	SRP042645	SAMN13118820	SRS5576089	V
SAL_XC7971AA_AS	SRR22085391;ILLUMINA;Paired;;SRX18065531;;;SRA	SAL_PB1546AA	Human	Human	Homo sapiens; human	2022	Europe	United Kingdom		Gastrointestinal Bacteria Reference Unit, Public Health England	PRJNA248792	SRP042645	SAMN31510021	SRS15571095	V
SAL_JC2051AA_AS	traces-0Kknylt;ILLUMINA;Paired;;NA;;;Uploaded	SAL_EB1034AA	Human	Human		2019	Europe	France		F.X.Weill, Institut Pasteur					W
SAL_JC2144AA_AS	traces-0oTeMyU;ILLUMINA;Paired;;NA;;;Uploaded	SAL_EB1084AA	Human	Human		2019	Europe	France		F.X.Weill, Institut Pasteur					W
SAL_JC2178AA_AS	traces-0gbiQGL;ILLUMINA;Paired;;NA;;;Uploaded	SAL_EB1118AA	Human	Human		2019	Europe	France		F.X.Weill, Institut Pasteur					W
SAL_JC2218AA_AS	traces-0gpvNGB;ILLUMINA;Paired;;NA;;;Uploaded	SAL_EB1158AA	Human	Human		2019	Europe	France		F.X.Weill, Institut Pasteur					W
SAL_JC2223AA_AS	traces-0NclFLA;ILLUMINA;Paired;;NA;;;Uploaded	SAL_EB1163AA	Human	Human		2020	Europe	France		F.X.Weill, Institut Pasteur					W
SAL_JC2229AA_AS	traces-0FqVOun;ILLUMINA;Paired;;NA;;;Uploaded	SAL_EB1169AA	Human	Human		2020	Europe	France		F.X.Weill, Institut Pasteur					W
SAL_MC7019AA_AS	traces-0fwAgCY;ILLUMINA;Paired;;NA;;;Uploaded	SAL_FB7125AA	Human	Human		2016	Europe	France		F.X.Weill, Institut Pasteur					W
SAL_MC7021AA_AS	traces-0XMKeBZ;ILLUMINA;Paired;;NA;;;Uploaded	SAL_FB7127AA	Human	Human		2016	Europe	France		F.X.Weill, Institut Pasteur					W
SAL_MC7030AA_AS	traces-0TVyrLh;ILLUMINA;Paired;;NA;;;Uploaded	SAL_FB7136AA	Human	Human		2017	Europe	France		F.X.Weill, Institut Pasteur					W
SAL_MC7044AA_AS	traces-0hkuxaE;ILLUMINA;Paired;;NA;;;Uploaded	SAL_FB7150AA	Human	Human		2017	Europe	France		F.X.Weill, Institut Pasteur					W
SAL_MC7048AA_AS	traces-0XmbHGh;ILLUMINA;Paired;;NA;;;Uploaded	SAL_FB7154AA	Human	Human		2017	Europe	France		F.X.Weill, Institut Pasteur					W
SAL_MC7087AA_AS	traces-0ttwoAT;ILLUMINA;Paired;;NA;;;Uploaded	SAL_FB7193AA	Human	Human		2018	Europe	France		F.X.Weill, Institut Pasteur					W
SAL_MC7090AA_AS	traces-0mmXzvR;ILLUMINA;Paired;;NA;;;Uploaded	SAL_FB7196AA	Human	Human		2018	Europe	France		F.X.Weill, Institut Pasteur					W
SAL_MC7095AA_AS	traces-0dzqmaC;ILLUMINA;Paired;;NA;;;Uploaded	SAL_FB7201AA	Human	Human		2018	Europe	France		F.X.Weill, Institut Pasteur					W
SAL_MC7097AA_AS	traces-0rUGcdL;ILLUMINA;Paired;;NA;;;Uploaded	SAL_FB7203AA	Human	Human		2018	Europe	France		F.X.Weill, Institut Pasteur					W
SAL_MC7098AA_AS	traces-0dlLIyY;ILLUMINA;Paired;;NA;;;Uploaded	SAL_FB7204AA	Human	Human		2018	Europe	France		F.X.Weill, Institut Pasteur					W
SAL_VC0496AA_AS	traces-0jKFLpT;ILLUMINA;Paired;;NA;;;Uploaded	SAL_MB7284AA	Human	Human		2022	Europe	France		F.X.Weill, Institut Pasteur					W
SAL_YC1198AA_AS	traces-0EoTPRf;ILLUMINA;Paired;;NA;;;Uploaded	SAL_PB4796AA	Human			2022	Europe	France		F.X.Weill, Institut Pasteur					W
SAL_HB3953AA_AS	SRR8297291;ILLUMINA;Paired;;SRX5111796;;;SRA	SAL_UA3718AA	Human	Human	Homo sapiens; human	2018	Europe	United Kingdom		Public Health England	PRJNA248792	SRP042645	SAMN10576185	SRS4120742	W
SAL_JC2216AA_AS	traces-0sRjeGV;ILLUMINA;Paired;;NA;;;Uploaded	SAL_EB1156AA	Human	Human		2019	Europe	France		F.X.Weill, Institut Pasteur					X
SAL_BB0223AA_AS	SRR7216053;ILLUMINA;Paired;;SRX4122964;;;SRA	SAL_PA8509AA	Human	Human	Homo sapiens; human	2018	Europe	United Kingdom		Public Health England	PRJNA248792	SRP042645	SAMN09257914	SRS3337592	X
SAL_BB3324AA_AS	SRR7284366;ILLUMINA;Paired;;SRX4187906;;;SRA	SAL_QA1836AA	Human	Human	Homo sapiens; human	2015	Europe	United Kingdom		Public Health England	PRJNA248792	SRP042645	SAMN09386448	SRS3399281	X
SAL_BB6823AA_AS	SRR7350736;ILLUMINA;Paired;;SRX4224055;;;SRA	SAL_QA5429AA	Human	Human	Homo sapiens; human	2016	Europe	United Kingdom		Public Health England	PRJNA248792	SRP042645	SAMN09433672	SRS3424188	X
SAL_BB7949AA_AS	SRR7369106;ILLUMINA;Paired;;SRX4242050;;;SRA	SAL_QA6165AA	Human	Human	Homo sapiens; human	2016	Europe	United Kingdom		Public Health England	PRJNA248792	SRP042645	SAMN09459323	SRS3437972	X
SAL_CB2150AA_AS	SRR7456937;ILLUMINA;Paired;;SRX4327433;;;SRA	SAL_RA0282AA	Human	Human	Homo sapiens; human	2016	Europe	United Kingdom		Public Health England	PRJNA248792	SRP042645	SAMN09520814	SRS3489562	X
SAL_CB2742AA_AS	SRR7458643;ILLUMINA;Paired;;SRX4329121;;;SRA	SAL_RA0688AA	Human	Human	Homo sapiens; human	2016	Europe	United Kingdom		Public Health England	PRJNA248792	SRP042645	SAMN09531009	SRS3491179	X
SAL_CB7332AA_AS	SRR7511841;ILLUMINA;Paired;;SRX4381937;;;SRA	SAL_RA5479AA	Food	ND/Others	food	2016	Europe	United Kingdom		Public Health England	PRJNA248792	SRP042645	SAMN09643795	SRS3538083	X
SAL_CB8454AA_AS	SRR7516470;ILLUMINA;Paired;;SRX4386510;;;SRA	SAL_RA6618AA	Human	Human	Homo sapiens; human	2017	Europe	United Kingdom		Public Health England	PRJNA248792	SRP042645	SAMN09651867	SRS3542826	X
SAL_EB6714AA_AS	SRR7911390;ILLUMINA;Paired;;SRX4746594;;;SRA	SAL_SA9512AA	Human	Human	Homo sapiens; human	2016	Europe	United Kingdom		Public Health England	PRJNA248792	SRP042645	SAMN10140073	SRS3827350	X
SAL_FB7365AA_AS	SRR8182747;ILLUMINA;Paired;;SRX5002714;;;SRA	SAL_TA7395AA	Human	Human	Homo sapiens; human	2018	Europe	United Kingdom		Public Health England	PRJNA248792	SRP042645	SAMN10407911	SRS4037139	X
SAL_PA9991AA_AS	SRR5193642;ILLUMINA;Paired;;SRX2509322;212652906;97;SRA	SAL_IA1323AA	Human	Human	Homo sapiens; human	2016	Europe	United Kingdom		Public Health England	PRJNA248792	SRP042645	SAMN06247713	SRS1933300	X
SAL_QA0037AA_AS	SRR5193688;ILLUMINA;Paired;;SRX2509368;429730588;98;SRA	SAL_IA1277AA	Human	Human	Homo sapiens; human	2016	Europe	United Kingdom		Public Health England	PRJNA248792	SRP042645	SAMN06247768	SRS1933436	X
SAL_QB6814AA_AS	SRR10096447;ILLUMINA;Paired;;SRX6828617;;;SRA	SAL_ZA2275AA	Human	Human	Homo sapiens; human	2019	Europe	United Kingdom		Public Health England	PRJNA248792	SRP042645	SAMN12724485	SRS5370793	X
SAL_RC6539AA_AS	SRR15924133;ILLUMINA;Paired;;SRX12214209;;;SRA	SAL_JB4539AA			other	2021	Europe	United Kingdom		Public Health England	PRJNA248792	SRP042645	SAMN21463320	SRS10190020	X
SAL_RC6548AA_AS	SRR15924142;ILLUMINA;Paired;;SRX12214218;;;SRA	SAL_JB4530AA			other	2021	Europe	United Kingdom		Public Health England	PRJNA248792	SRP042645	SAMN21463335	SRS10190029	X
SAL_XC6322AA_AS	SRR21987164;ILLUMINA;Paired;;SRX17969772;;;SRA	SAL_PB0393AA	Human	Human	Homo sapiens; human	2022	Europe	United Kingdom		Gastrointestinal Bacteria Reference Unit, Public Health England	PRJNA248792	SRP042645	SAMN31391009	SRS15486044	X
SAL_AB7521AA_AS	SRR7157806;ILLUMINA;Paired;;SRX4077022;;;SRA	SAL_PA6206AA	Human	Human	Homo sapiens; human	2016	Europe	United Kingdom		Public Health England	PRJNA248792	SRP042645	SAMN09203706	SRS3294600	Y
SAL_BB2961AA_AS	SRR7277773;ILLUMINA;Paired;;SRX4181356;;;SRA	SAL_QA1551AA	Human	Human	Homo sapiens; human	2017	Europe	United Kingdom		Public Health England	PRJNA248792	SRP042645	SAMN09380399	SRS3392880	Y
SAL_CB2597AA_AS	SRR7458212;ILLUMINA;Paired;;SRX4328708;;;SRA	SAL_RA0833AA	Human	Human	Homo sapiens; human	2016	Europe	United Kingdom		Public Health England	PRJNA248792	SRP042645	SAMN09522121	SRS3490810	Y
SAL_EB5222AA_AS	SRR7890457;ILLUMINA;Paired;;SRX4728034;;;SRA	SAL_SA7893AA	Human	Human	Homo sapiens; human	2016	Europe	United Kingdom		Public Health England	PRJNA248792	SRP042645	SAMN10103405	SRS3811514	Y
SAL_EB8826AA_AS	SRR7997183;ILLUMINA;Paired;;SRX4828047;;;SRA	SAL_TA0820AA	Human	Human	Homo sapiens; human	2017	Europe	United Kingdom		Public Health England	PRJNA248792	SRP042645	SAMN10229288	SRS3899578	Y
SAL_KB0652AA_AS	SRR8661044;ILLUMINA;Paired;;SRX5458181;;;SRA	SAL_VA9033AA	Human	Human	Homo sapiens; human	2016	Europe	United Kingdom		Public Health England	PRJNA248792	SRP042645	SAMN11046470	SRS4432247	Y
SAL_KB0683AA_AS	SRR8661074;ILLUMINA;Paired;;SRX5458211;;;SRA	SAL_VA9003AA	Human	Human	Homo sapiens; human	2016	Europe	United Kingdom		Public Health England	PRJNA248792	SRP042645	SAMN11046499	SRS4432277	Y
SAL_KB1393AA_AS	SRR8671238;ILLUMINA;Paired;;SRX5467176;;;SRA	SAL_VA9632AA	Human	Human	Homo sapiens; human	2016	Europe	United Kingdom		Public Health England	PRJNA248792	SRP042645	SAMN11056970	SRS4440653	Y
SAL_SC4549AA_AS	SRR16641441;ILLUMINA;Paired;;SRX12842186;;;SRA	SAL_KB1881AA	Human	Human	Homo sapiens; human	2021	Europe	United Kingdom		Public Health England	PRJNA248792	SRP042645	SAMN22661250	SRS10786146	Y
SAL_TA0487AA_AS	SRR5585362;ILLUMINA;Paired;;SRX2843276;373615984;98;SRA	SAL_JA6855AA	Human	Human	Homo sapiens; human	2017	Europe	United Kingdom		Public Health England	PRJNA248792	SRP042645	SAMN07156021	SRS2216595	Y
SAL_EC7648AA_AS	traces-0nOddTG;ILLUMINA;Paired;;NA;;;Uploaded	SAL_CB7890AA	Poultry	Avian		2018	Africa	Nigeria	Kaduna	Mark Holmes					Z
SAL_NB4532AA_AS	traces-0RBnWGK;ILLUMINA;Paired;;NA;;;Uploaded	SAL_XA7540AA	Poultry	Avian	Feacal sample	2018	Africa	Nigeria	Kaduna	Mark Holmes					Z
SAL_NB5156AA_AS	traces-0XmRozz;ILLUMINA;Paired;;NA;;;Uploaded	SAL_XA8058AA	Poultry	Avian	Stool culture	2018	Africa	Nigeria	Kaduna	Mark Holmes					Z
SAL_NB5240AA_AS	traces-0MbZlUo;ILLUMINA;Paired;;NA;;;Uploaded	SAL_XA8138AA	Poultry	Avian	Stool culture	2018	Africa	Nigeria	Kaduna	Mark Holmes					Z
SAL_NB5261AA_AS	traces-0MpCemO;ILLUMINA;Paired;;NA;;;Uploaded	SAL_XA8157AA	Poultry	Avian	Faecal sample	2018	Africa	Nigeria	Kaduna	Mark Holmes					Z
SAL_NB5318AA_AS	traces-0dHcaFL;ILLUMINA;Paired;;NA;;;Uploaded	SAL_XA8212AA	Poultry	Avian	Faecal sample	2018	Africa	Nigeria	Kaduna	Mark Holmes					Z
SAL_NB5711AA_AS	traces-0fqdUjN;ILLUMINA;Paired;;NA;;;Uploaded	SAL_XA8432AA	Poultry	Avian	Stool culture	2018	Africa	Nigeria	Kaduna	Mark Holmes					Z
SAL_HB2257AA_AS	SRR8293832;ILLUMINA;Paired;;SRX5108420;;;SRA	SAL_UA2897AA	Human	Human	Homo sapiens; human	2018	Europe	United Kingdom		Public Health England	PRJNA248792	SRP042645	SAMN10536586	SRS4117827	Z
