# Supplementary material for: Pangenome dynamics and population structure of the zoonotic pathogen Salmonella enterica serotype Hadar
Source: Nat Commun. 2026 Jan 24;17:1270. doi: 10.1038/s41467-025-68026-3 (PMC12868874; doi:10.1038/s41467-025-68026-3)
Supplement: Supplementary file 6 — Supplementary Data 3 [file 41467_2025_68026_MOESM6_ESM.xlsx]

## Sheet: SuppData3-LongReadGenomes
ID	BioSample	Agency	JIgroup	JIsubgroup	IsolationSource	Platform	ExtractionKit	BarcodingKit	Basecalling	Filtering	Publication
2014AM-1331	SAMN05596322	CDC	A		human clinical	ONT GridION	Wizard Genomic DNA Purification Kit	Rapid Barcoding Kit (SQK-RBK004)	Guppy v4.2.2	MinKNOW	Webb 2022
2016AM-0673	SAMN13512702	CDC	A	A1	human clinical	ONT GridION	Wizard Genomic DNA Purification Kit	Rapid Barcoding Kit (SQK-RBK004)	Guppy v4.2.2	MinKNOW	Webb 2022
2021K-0017	SAMN17478013	CDC	A	A1	human clinical	ONT GridION	Wizard Genomic DNA Purification Kit	Rapid Barcoding Kit (SQK-RBK004)	Guppy v4.2.2	MinKNOW	Webb 2022
2014AM-2067	SAMN05596277	CDC	B	B1	human clinical	ONT GridION	Wizard Genomic DNA Purification Kit	Rapid Barcoding Kit (SQK-RBK004)	Guppy v4.2.2	MinKNOW	Webb 2022
2015AM-0511	SAMN07415498	CDC	B	B3	human clinical	ONT GridION	Wizard Genomic DNA Purification Kit	Rapid Barcoding Kit (SQK-RBK004)	Guppy v4.2.2	MinKNOW	Webb 2022
2017AM-0493	SAMN17129770	CDC	B		human clinical	ONT GridION	Wizard Genomic DNA Purification Kit	Rapid Barcoding Kit (SQK-RBK004)	Guppy v4.2.2	MinKNOW	Webb 2022
PNUSAS037609	SAMN08815166	CDC	B	B4	human clinical	ONT GridION	Wizard Genomic DNA Purification Kit	Rapid Barcoding Kit (SQK-RBK004)	Guppy v4.2.2	MinKNOW	Webb 2022
PNUSAS067730	SAMN11029788	CDC	B	B1	human clinical	ONT GridION	Wizard Genomic DNA Purification Kit	Rapid Barcoding Kit (SQK-RBK004)	Guppy v4.2.2	MinKNOW	Webb 2022
2016K-0377	SAMN05250424	CDC	D		human clinical	ONT GridION	Wizard Genomic DNA Purification Kit	Rapid Barcoding Kit (SQK-RBK004)	Guppy v4.2.2	MinKNOW	Webb 2022
PNUSAS018090	SAMN07427456	CDC	D		human clinical	ONT GridION	Wizard Genomic DNA Purification Kit	Rapid Barcoding Kit (SQK-RBK004)	Guppy v4.2.2	MinKNOW	Webb 2022
2015AM-0414	SAMN07268462	CDC	F		human clinical	ONT GridION	Wizard Genomic DNA Purification Kit	Rapid Barcoding Kit (SQK-RBK004)	Guppy v4.2.2	MinKNOW	Webb 2022
PNUSAS127695	SAMN13795856	CDC	F		human clinical	ONT GridION	Wizard Genomic DNA Purification Kit	Rapid Barcoding Kit (SQK-RBK004)	Guppy v4.2.2	MinKNOW	Webb 2022
PNUSAS198797	SAMN18823994	CDC	C	C1	human clinical	ONT GridION	Qiagen EZ1 & 2 DNA Tissue Kit	Native Barcoding Kit (SQK-NBD114.96)	HAC model Dorado v7.2.12	MinKNOW v23.11.3	This study
PNUSAS208032	SAMN19835385	CDC	C	C1	human clinical	ONT GridION	Qiagen EZ1 & 2 DNA Tissue Kit	Native Barcoding Kit (SQK-NBD114.96)	HAC model Dorado v7.2.12	MinKNOW v23.11.3	This study
PNUSAS200857	SAMN19088490	CDC	C	C1	human clinical	ONT GridION	Qiagen EZ1 Kit	Native Barcoding Kit (SQK-NBD114.96)	SUP model Guppy v6.5.7	MinKNOW v23.04.5	This study
PNUSAS039582	SAMN09011259	CDC	J		human clinical	ONT GridION	Wizard Genomic DNA Purification Kit	Rapid Barcoding Kit (SQK-RBK004)	Guppy v4.2.2	MinKNOW	Webb 2022
PNUSAS210186	SAMN20057411	CDC	C	C1	human clinical	ONT GridION	Qiagen EZ1 Kit	Native Barcoding Kit (SQK-NBD114.96)	SUP model Guppy v6.5.7	MinKNOW v23.04.5	This study
PNUSAS161023	SAMN15832891	CDC	C	C2	human clinical	ONT GridION	Wizard Genomic DNA Purification Kit	Rapid Barcoding Kit (SQK-RBK114.24)	SUP model Guppy v6.5.7	MinKNOW v23.04.5	This study
PNUSAS148483	SAMN15317829	CDC	C	C3	human clinical	ONT GridION	Qiagen EZ1 & 2 DNA Tissue Kit	Native Barcoding Kit (SQK-NBD114.96)	HAC model Dorado v7.2.12	MinKNOW v23.11.3	This study
PNUSAS148096	SAMN15249649	CDC	C	C3	human clinical	ONT GridION	Wizard Genomic DNA Purification Kit	Rapid Barcoding Kit (SQK-RBK004)	Guppy v4.2.2	MinKNOW	Webb 2022
PNUSAS147811	SAMN15239347	CDC	C	C4	human clinical	ONT GridION	Wizard Genomic DNA Purification Kit	Rapid Barcoding Kit (SQK-RBK004)	Guppy v4.2.2	MinKNOW	Webb 2022
21KS11GT06-S1	SAMN25353565	FDA-NARMS	A	A2	commercial poultry	PacBio Sequel	Dneasy Blood & Tissue kit	SMRTbell template prep kit v 2.0	SMRTLink 13.0	SMRTLink 13.0	This study
21NC03GT06-S	SAMN18986007	FDA-NARMS	A	A1	commercial poultry	PacBio Sequel	Dneasy Blood & Tissue kit	SMRTbell template prep kit v 2.0	SMRTLink 13.0	SMRTLink 13.0	This study
FSIS12032794	SAMN15896650	USDA-FSIS	A	A11	commercial poultry	PacBio Sequel	Dneasy Blood & Tissue kit	SMRTbell template prep kit v 2.0	SMRTLink 13.0	SMRTLink 13.0	This study
FSIS12032803	SAMN15896668	USDA-FSIS	A	A11	commercial poultry	PacBio Sequel	Dneasy Blood & Tissue kit	SMRTbell template prep kit v 2.0	SMRTLink 13.0	SMRTLink 13.0	This study
FSIS12033325	SAMN16113739	USDA-FSIS	A	A11	commercial poultry	PacBio Sequel	Dneasy Blood & Tissue kit	SMRTbell template prep kit v 2.0	SMRTLink 13.0	SMRTLink 13.0	This study
FSIS12034641	SAMN16597408	USDA-FSIS	A	A5	commercial poultry	PacBio Sequel	Dneasy Blood & Tissue kit	SMRTbell template prep kit v 2.0	SMRTLink 13.0	SMRTLink 13.0	This study
FSIS22029077	SAMN15894754	USDA-FSIS	A		commercial poultry	PacBio Sequel	Dneasy Blood & Tissue kit	SMRTbell template prep kit v 2.0	SMRTLink 13.0	SMRTLink 13.0	This study
FSIS32003879	SAMN16209023	USDA-FSIS	A	A11	commercial poultry	PacBio Sequel	Dneasy Blood & Tissue kit	SMRTbell template prep kit v 2.0	SMRTLink 13.0	SMRTLink 13.0	This study
FSIS32004124	SAMN16657009	USDA-FSIS	A	A5	commercial poultry	PacBio Sequel	Dneasy Blood & Tissue kit	SMRTbell template prep kit v 2.0	SMRTLink 13.0	SMRTLink 13.0	This study
19OR09GT01-S1	SAMN12913428	FDA-NARMS	B	B5	commercial poultry	PacBio Sequel	Dneasy Blood & Tissue kit	SMRTbell template prep kit v 2.0	SMRTLink 13.0	SMRTLink 13.0	This study
CVM_N17S1255	SAMN10133016	FDA-NARMS	B	B3	commercial poultry	PacBio Sequel	Dneasy Blood & Tissue kit	SMRTbell template prep kit v 2.0	SMRTLink 13.0	SMRTLink 13.0	This study
CVM_N19S0498	SAMN12842981	FDA-NARMS	B	B5	commercial poultry	PacBio Sequel	Dneasy Blood & Tissue kit	SMRTbell template prep kit v 2.0	SMRTLink 13.0	SMRTLink 13.0	This study
SAL-20-VL-OH-OSU-0008	SAMN19656321	FDA-VetLIRN	C	C7	equine	PacBio Sequel	Dneasy Blood & Tissue kit	SMRTbell template prep kit v 2.0	SMRTLink 13.0	SMRTLink 13.0	This study
FSIS21821046	SAMN08499088	USDA-FSIS	H		commercial poultry	PacBio Sequel	Dneasy Blood & Tissue kit	SMRTbell template prep kit v 2.0	SMRTLink 13.0	SMRTLink 13.0	This study
23OR01GT05-S1	SAMN33274691	FDA-NARMS	K		commercial poultry	PacBio Sequel	Dneasy Blood & Tissue kit	SMRTbell template prep kit v 2.0	SMRTLink 13.0	SMRTLink 13.0	This study
FDA1182898-C001-001	SAMN26733798	FDA-CVM	L		imported food	PacBio Sequel	Dneasy Blood & Tissue kit	SMRTbell template prep kit v 2.0	SMRTLink 13.0	SMRTLink 13.0	This study
CVM_N32787	SAMN05201687	FDA-NARMS	O		swine	PacBio Sequel	Dneasy Blood & Tissue kit	SMRTbell template prep kit v 2.0	SMRTLink 13.0	SMRTLink 13.0	This study
PNUSAS249879	SAMN24009623	CDC	A	A2	human clinical	ONT GridION	Qiagen EZ1 Kit	Native Barcoding Kit (SQK-NBD114.96)	SUP model Guppy v6.5.7	MinKNOW v23.04.5	This study
PNUSAS295274	SAMN30524885	CDC	A	A1	human clinical	ONT GridION	Qiagen EZ1 Kit	Native Barcoding Kit (SQK-NBD114.96)	SUP model Guppy v6.5.7	MinKNOW v23.04.5	This study
PNUSAS002131	SAMN04961841	CDC	E		human clinical	ONT GridION	Wizard Genomic DNA Purification Kit	Rapid Barcoding Kit (SQK-RBK004)	Guppy v4.2.2	MinKNOW	Webb 2022
PNUSAS021403	SAMN07521433	CDC	E		human clinical	ONT GridION	Wizard Genomic DNA Purification Kit	Rapid Barcoding Kit (SQK-RBK004)	Guppy v4.2.2	MinKNOW	Webb 2022
PNUSAS040124	SAMN09091327	CDC	G		human clinical	ONT GridION	Qiagen EZ1 Kit	Native Barcoding Kit (SQK-NBD114.96)	SUP model Guppy v6.5.7	MinKNOW v23.04.5	This study
PNUSAS074905	SAMN11618493	CDC	G		human clinical	ONT GridION	Wizard Genomic DNA Purification Kit	Rapid Barcoding Kit (SQK-RBK004)	Guppy v4.2.2	MinKNOW	Webb 2022
2011K-0560	SAMN09784667	CDC	A	A7	commercial poultry	ONT GridION	Wizard Genomic DNA Purification Kit	Rapid Barcoding Kit (SQK-RBK114.24)	SUP model Guppy v6.5.7	MinKNOW v23.04.5	This study
2015AM-1762	SAMN07551777	CDC	A	A13	human clinical	ONT GridION	Wizard Genomic DNA Purification Kit	Rapid Barcoding Kit (SQK-RBK114.24)	SUP model Guppy v6.5.7	MinKNOW v23.04.5	This study
PNUSAS177733	SAMN16583364	CDC	A	A3	human clinical	ONT GridION	Wizard Genomic DNA Purification Kit	Rapid Barcoding Kit (SQK-RBK114.24)	SUP model Guppy v6.5.7	MinKNOW v23.04.5	This study
2015AM-0299	SAMN07516147	CDC	B	B1	human clinical	ONT GridION	Wizard Genomic DNA Purification Kit	Rapid Barcoding Kit (SQK-RBK114.24)	SUP model Guppy v6.5.7	MinKNOW v23.04.5	This study
2016AM-3303	SAMN13929946	CDC	B	B2	human clinical	ONT GridION	Wizard Genomic DNA Purification Kit	Rapid Barcoding Kit (SQK-RBK114.24)	SUP model Guppy v6.5.7	MinKNOW v23.04.5	This study
PNUSAS360131	SAMN36182991	CDC	I		human clinical	ONT GridION	Qiagen EZ1 Kit	Native Barcoding Kit (SQK-NBD114.96)	SUP model Guppy v6.5.7	MinKNOW v23.04.5	This study
2017AM-1592	SAMN17139041	CDC	J		human clinical	ONT GridION	Wizard Genomic DNA Purification Kit	Rapid Barcoding Kit (SQK-RBK114.24)	SUP model Guppy v6.5.7	MinKNOW v23.04.5	This study
PNUSAS318075	SAMN31822672	CDC	M		human clinical	ONT GridION	Qiagen EZ1 Kit	Native Barcoding Kit (SQK-NBD114.96)	SUP model Guppy v6.5.7	MinKNOW v23.04.5	This study
PNUSAS173365	SAMN16392601	CDC	R		human clinical	ONT GridION	Wizard Genomic DNA Purification Kit	Rapid Barcoding Kit (SQK-RBK114.24)	SUP model Guppy v6.5.7	MinKNOW v23.04.5	This study
1. Webb HE, Kim JY, Tagg KA, de la Cruz F, Peñil-Celis A, Tolar B, Ellison Z, Schwensohn C, Brandenburg J, Nichols M, Folster JP. Genome Sequences of 18 Salmonella enterica Serotype Hadar Strains Collected from Patients in the United States. Microbiol Resour Announc. 2022 Oct 20;11(10):e0052222. doi: 10.1128/mra.00522-22.
