# Supplementary material for: Pangenome dynamics and population structure of the zoonotic pathogen Salmonella enterica serotype Hadar
Source: Nat Commun. 2026 Jan 24;17:1270. doi: 10.1038/s41467-025-68026-3 (PMC12868874; doi:10.1038/s41467-025-68026-3)
Supplement: Supplementary file 8 — Supplementary Data 5 [file 41467_2025_68026_MOESM8_ESM.xlsx]

## Sheet: SuppData5-PTU-I1RefSeq200
Id	Genus	Serovar (Salmonella)
NZ_CP039604.1	Salmonella	1,4,[5],12:i:-
NZ_CP039714.1	Salmonella	1,4,[5],12:i:-
NZ_CP044960.1	Salmonella	1,4,[5],12:i:-
NZ_CP025455.1	Salmonella	Agona
NZ_CP037994.1	Salmonella	Albany
NZ_CP013221.1	Salmonella	Anatum
NZ_CP013224.1	Salmonella	Anatum
NZ_CP014662.1	Salmonella	Anatum
NZ_CP045519.1	Salmonella	Anatum
NZ_CP014622.1	Salmonella	Anatum
NZ_CP045467.1	Salmonella	Anatum
NZ_CP019996.1	Salmonella	Anatum
NZ_CP039490.1	Salmonella	Bareilly
NZ_CP045756.1	Salmonella	Bareilly
NZ_CP039475.1	Salmonella	Bareilly
NZ_CP030003.1	Salmonella	Branderburg
NZ_CP030000.1	Salmonella	Branderburg
NC_019137.1	Salmonella	Derby
NZ_CP018638.1	Salmonella	Enteritidis
NC_022267.1	Salmonella	Enteritidis
NZ_CP032445.1	Salmonella	Fresno
NZ_CP044183.1	Salmonella	Heidelberg
NZ_CP016572.1	Salmonella	Heidelberg
NZ_CP045763.1	Salmonella	Heidelberg
NC_021813.2	Salmonella	Heidelberg
NZ_CP016522.1	Salmonella	Heidelberg
NZ_CP016568.1	Salmonella	Heidelberg
NZ_CP016520.1	Salmonella	Heidelberg
NZ_CP016516.1	Salmonella	Heidelberg
NC_021811.1	Salmonella	Heidelberg
NC_011081.1	Salmonella	Heidelberg
NZ_CP016533.1	Salmonella	Heidelberg
NZ_CP012936.1	Salmonella	Heidelberg
NZ_CP012923.1	Salmonella	Heidelberg
NZ_CP012929.1	Salmonella	Heidelberg
NZ_CP028312.1	Salmonella	Heidelberg
NC_019123.1	Salmonella	Heidelberg
NC_019131.1	Salmonella	Heidelberg
NZ_CP050758.1	Salmonella	Indiana
NC_011077.1	Salmonella	Kentucky
NC_019104.1	Salmonella	Kentucky
NZ_CP025279.1	Salmonella	Montevideo
NZ_CP025239.1	Salmonella	Newport
NZ_CP009566.1	Salmonella	Newport
NZ_CP030025.1	Salmonella	Ohio
NZ_CP012039.1	Salmonella	Ouakam
NZ_CP019173.1	Salmonella	Saintpaul
NZ_CP019207.1	Salmonella	Saintpaul
NZ_CP019205.1	Salmonella	Saintpaul
NZ_CP029903.1	Salmonella	Typhi
NC_017718.1	Salmonella	Typhimurium
NZ_CP029837.1	Salmonella	Typhimurium
NC_017675.1	Salmonella	Typhimurium
NZ_CP016865.1	Salmonella	Typhimurium
NZ_CP050747.1	Salmonella	Typhimurium
NZ_CP032495.1	Salmonella	Typhimurium
NZ_CP016387.1	Salmonella	Typhimurium
NZ_CP027415.1	Salmonella	Typhimurium
NZ_CP014972.2	Salmonella	Typhimurium
NZ_CP025339.1	Salmonella	Typhimurium
NZ_CP029842.1	Salmonella	Typhimurium
NZ_CP028315.1	Salmonella	Typhimurium
NZ_CP045951.1	Salmonella	Typhimurium
NZ_CP022064.1	Salmonella	Typhimurium
NC_005014.1	Salmonella	Typhimurium
NC_015965.1	Salmonella	Typhimurium
NC_019111.1	Salmonella	Typhimurium
NC_023275.1	Salmonella	Typhimurium
NC_023276.1	Salmonella	Typhimurium
NC_023290.1	Salmonella	Typhimurium
NC_023899.1	Salmonella	Typhimurium
NC_023900.1	Salmonella	Typhimurium
NC_023915.1	Salmonella	Typhimurium
NZ_LN890525.1	Salmonella	Weltevreden
NZ_CP024468.1	Shigella
NZ_CP022456.1	Shigella
NZ_CP010831.1	Shigella
NZ_CP041621.1	Shigella
NZ_CP014096.2	Shigella
NZ_CP032524.1	Shigella
NC_002122.1	Shigella
NC_020991.1	Shigella
NZ_CP024471.1	Shigella
NZ_CP044195.1	Shigella
NZ_CP030191.1	Salmonella
NZ_CP030232.1	Salmonella
NZ_CP046284.1	Salmonella
NZ_CP030234.1	Salmonella
NZ_CP020494.1	Salmonella
NC_019099.1	Salmonella
NZ_CP030216.1	Salmonella
NZ_CP033963.1	Klebsiella
NZ_CP040542.1	Klebsiella
NZ_CP040548.1	Klebsiella
NZ_CP024918.1	Klebsiella
NZ_CP040536.1	Klebsiella
NZ_CP031615.1	Klebsiella
NZ_LT968716.1	Klebsiella
NZ_CP024976.1	Escherichia
NZ_CP027395.1	Escherichia
NZ_CP019252.1	Escherichia
NZ_CP027327.1	Escherichia
NZ_CP034804.1	Escherichia
NZ_CP018946.1	Escherichia
NZ_CP020547.1	Escherichia
NZ_CP024152.1	Escherichia
NZ_CP023957.1	Escherichia
NZ_CP021739.1	Escherichia
NZ_CP024292.1	Escherichia
NZ_CP042944.1	Escherichia
NZ_LT838199.1	Escherichia
NZ_CP010317.1	Escherichia
NZ_CP035469.1	Escherichia
NZ_CP029110.1	Escherichia
NZ_CP034255.1	Escherichia
NZ_CP023534.1	Escherichia
NZ_CP024226.1	Escherichia
NZ_CP010130.1	Escherichia
NZ_CP047578.1	Escherichia
NZ_CP045189.1	Escherichia
NZ_CP027535.1	Escherichia
NZ_CP030921.1	Escherichia
NZ_CP041413.1	Escherichia
NZ_CP024146.1	Escherichia
NC_017665.1	Escherichia
NZ_CP015916.1	Escherichia
NZ_CP021841.1	Escherichia
NZ_CP031903.1	Escherichia
NZ_CP042248.1	Escherichia
NZ_CP015838.1	Escherichia
NZ_CP021882.1	Escherichia
NZ_CP026941.1	Escherichia
NZ_CP023356.1	Escherichia
NZ_CP021693.1	Escherichia
NZ_CP021845.1	Escherichia
NZ_CP024822.1	Escherichia
NZ_CP022734.1	Escherichia
NZ_CP048312.1	Escherichia
NZ_CP032888.1	Escherichia
NZ_CP018993.1	Escherichia
NZ_CP019215.2	Escherichia
NZ_CP006641.1	Escherichia
NZ_CP027374.1	Escherichia
NZ_CP030282.1	Escherichia
NZ_CP042631.1	Escherichia
NZ_LS999562.1	Escherichia
NZ_CP024854.1	Escherichia
NZ_CP019248.1	Escherichia
NZ_CP018110.1	Escherichia
NZ_CP010142.1	Escherichia
NZ_CP024285.1	Escherichia
NZ_CP023362.1	Escherichia
NZ_CP014494.1	Escherichia
NZ_CP043943.1	Escherichia
NZ_CP019905.1	Escherichia
NC_022742.1	Escherichia
NZ_CP028485.1	Escherichia
NZ_CP028168.1	Escherichia
NZ_AP019190.1	Escherichia
NZ_CP031111.1	Escherichia
NZ_CP018975.1	Escherichia
NZ_CP018116.1	Escherichia
NZ_CP036203.1	Escherichia
NC_016904.1	Escherichia
NC_011419.1	Escherichia
NZ_CP023376.1	Escherichia
NZ_CP029975.1	Escherichia
NZ_CP041394.1	Escherichia
NZ_CP026726.1	Escherichia
NZ_CP032264.1	Escherichia
NZ_CP035721.1	Escherichia
NZ_CP051745.1	Escherichia
NC_018659.1	Escherichia
NC_017642.1	Escherichia
NZ_CP018625.1	Escherichia
NZ_CP049350.1	Escherichia
NZ_CP021208.1	Escherichia
NZ_CP039299.1	Escherichia
NZ_CP041441.1	Escherichia
NZ_CP048361.1	Escherichia
NZ_CP015161.1	Escherichia
NZ_CP023365.1	Escherichia
NZ_CP025751.1	Escherichia
NZ_CP044137.1	Escherichia
NZ_CP010233.1	Escherichia
NZ_CP043947.1	Escherichia
NZ_CP048373.1	Escherichia
NZ_CP041679.1	Escherichia
NZ_LS992187.1	Escherichia
NZ_CP023385.1	Escherichia
NZ_CP020511.1	Escherichia
NZ_CP018122.1	Escherichia
NZ_CP043228.1	Escherichia
NC_017637.1	Escherichia
NZ_CP023382.1	Escherichia
NZ_CP031656.1	Escherichia
NZ_CP027135.1	Escherichia
NZ_CP047572.1	Escherichia
NZ_CP023370.1	Escherichia
NZ_CP042618.1	Escherichia
NZ_CP024481.1	Escherichia
NZ_CP012627.1	Escherichia
NZ_CP015996.1	Escherichia
NZ_LT838204.1	Escherichia
NZ_CP040270.1	Escherichia
NZ_CP027127.1	Escherichia
NC_013120.1	Escherichia
NC_014383.1	Escherichia
NC_019043.1	Escherichia
NC_019044.1	Escherichia
NC_019061.1	Escherichia
NC_019097.1	Escherichia
NC_022885.1	Escherichia
NC_023326.1	Escherichia
NC_023329.1	Escherichia
NC_024955.2	Escherichia
NC_024975.1	Escherichia
NC_024976.1	Escherichia
NC_024977.1	Escherichia
NC_024978.1	Escherichia
NC_024979.1	Escherichia
NC_024980.1	Escherichia
NC_025140.1	Escherichia
NC_025142.1	Escherichia
NC_025143.1	Escherichia
NC_025144.1	Escherichia
NC_025147.1	Escherichia
NC_025176.1	Escherichia
NC_025180.1	Escherichia
NC_025198.1	Escherichia
NC_032100.1	Escherichia
NZ_AP014805.1	Escherichia
NZ_CP007651.1	Escherichia
NZ_CP009580.1	Escherichia
NZ_CP018774.2	Escherichia
NZ_CP024093.1	Escherichia
NZ_CP024993.1	Escherichia
NZ_CP029213.1	Escherichia
NZ_CP031765.1	Escherichia
NZ_CP041533.1	Escherichia
NZ_CP041558.1	Escherichia
NZ_CP041561.1	Escherichia
NZ_KX443694.1	Escherichia
NZ_LT985215.1	Escherichia
NZ_LT985231.1	Escherichia
NZ_LT985235.1	Escherichia
NZ_LT985236.1	Escherichia
NZ_LT985238.1	Escherichia
NZ_LT985248.1	Escherichia
NZ_LT985256.1	Escherichia
NZ_LT985268.1	Escherichia
NZ_LT985273.1	Escherichia
NZ_LT985280.1	Escherichia
NZ_LT985281.1	Escherichia
NZ_LT985283.1	Escherichia
NZ_LT985286.1	Escherichia
NZ_LT985288.1	Escherichia
NZ_LT985295.1	Escherichia
NZ_LT985321.1	Escherichia
