# Supplementary material for: Pangenome dynamics and population structure of the zoonotic pathogen Salmonella enterica serotype Hadar
Source: Nat Commun. 2026 Jan 24;17:1270. doi: 10.1038/s41467-025-68026-3 (PMC12868874; doi:10.1038/s41467-025-68026-3)
Supplement: Supplementary file 10 — Source data [file 41467_2025_68026_MOESM10_ESM.xlsx]

## Sheet: Figure 4
Figure 4
	Agency	JI-group	2016	2017	2018	2019	2020	2021	2022	2023
	CDC-NARMS (ill humans)	A	1	0	0	1	34	15	13	7
		B	4	2	2	3	1	0	1	2
		C	0	0	0	0	5	14	3	2
		D	4	10	0	1	0	0	0	0
		E	1	3	0	0	0	0	0	0
		F	0	0	0	1	0	0	0	0
		G	0	0	1	0	0	0	0	0
		H	0	0	0	0	0	0	0	0
		J	0	1	1	0	0	0	0	0
		K	0	0	0	0	0	0	0	0
		L	0	0	0	0	0	0	0	1
		M	0	0	0	0	0	0	0	0
		R	0	0	0	0	1	0	0	0
			2016	2017	2018	2019	2020	2021	2022	2023
	FDA-NARMS (retail meats)	A	0	1	1	0	11	21	17	21
		B	11	47	28	46	7	4	3	0
		C	0	0	0	0	0	3	1	2
		D	0	0	0	0	0	0	0	0
		E	0	0	0	0	0	0	0	0
		F	0	0	0	0	0	0	0	0
		G	0	0	1	3	1	1	0	0
		H	0	0	0	0	0	0	0	2
		J	0	0	0	0	0	0	0	0
		K	0	0	0	0	0	0	0	3
		L	0	0	0	0	0	0	0	0
		M	0	0	0	0	0	0	0	2
		R	0	0	0	0	0	0	0	0
			2016	2017	2018	2019	2020	2021	2022	2023
	FSIS-NARMS (animals)	A	4	7	4	2	7	7	9	4
		B	6	9	13	6	2	2	1	1
		C	0	2	0	0	0	0	1	0
		D	0	0	0	0	0	0	0	0
		E	0	0	0	0	0	0	0	0
		F	0	0	0	0	0	0	0	0
		G	1	0	0	0	0	0	0	1
		H	0	0	0	0	0	1	0	1
		J	0	0	0	0	0	0	0	0
		K	0	0	0	0	0	0	0	0
		L	0	0	0	0	0	0	0	0
		M	0	0	0	0	0	0	0	1
		R	0	0	0	0	0	0	0	0
